# Supplementary material for: Streptococcus pneumoniae GAPN is a key metabolic player necessary for host infection
Source: Protein Sci. 2024 Dec 11;34(1):e5253. doi: 10.1002/pro.5253 (PMC11633051; doi:10.1002/pro.5253)
Supplement: Supplementary file 2 — Table S2. Proteomic comparison of GAPN knockout and WT S. pneumoiae strain D39 grown in culture. Table S3. Metabolic analysis of media used to grow S. pneumoniae. Table S4. Proteomic comparison of GAPN knockout and WT S. pneumoniae strain D39 grown in culture post infection. Table S5. Metabolic analysis comparison of GAPN knockout and WT S. pneumoniae strain D39 grown in culture post infection. Table S6. Metabolic analysis comparison of GAPN knockout and WT S. pneumoniae within the BAL fluid of infected mice. [file PRO-34-e5253-s001.xlsx]

## Sheet: Cover
Table S2. Proteomic comparison of GAPN knocout and WT S. pneumoiae strain D39 grown in culture.
Table of proteomic results with protein information in columns A-E, Identification probabilities in columns F and G, Spectral counts per protein identification in columns H-M and area under the curve intensities per protein identification in columns N-S.
Table S3. Metabolic analysis of media used to grow S. pneumoniae.
Table of metabolomics with general metabolite information (columns A-D), mass spec measurement parameters (E-G), spectral counts by sample (J-L), and, Median/CV Values for sample groups (S,T).
Table S4. Proteomic comparison of GAPN knocout and WT S. pneumoniae strain D39 grown in culture post infection.
Table of proteomic results with protein information in columns A-E, Identification probabilities in columns F and G, Spectral counts per protein identification in columns H-M and area under the curve intensities per protein identification in columns N-S.
Table S5. Metabolic analysis comparison of GAPN knocout and WT S. pneumoniae strain D39 grown in culture post infection.
Table of metabolomics with general metabolite information (columns A-D), mass spec measurement parameters (E-G), spectral counts by sample (L-Q), and, Median/Fold-Change(GAPN KO/WT)/p-values (V-AA).
Table S6. Metabolic analysis comparison of GAPN knocout and WT S. pneumoniae within the BAL fluid of infected mice.
Table of metabolomics with general metabolite information (columns A-D), mass spec measurement parameters (E-G), spectral counts by sample (H-M), and, Median/Fold-Change(GAPN KO/WT)/p-values (V-Y).

## Sheet: Table S2
Protein ID	Entry Name	Gene	Protein Length	Description	Protein Probability	Top Peptide Probability	GAPN_KO_N1 Spectral Count	GAPN_KO_N2 Spectral Count	GAPN_KO_N3 Spectral Count	WT_N1 Spectral Count	WT_N2 Spectral Count	WT_N3 Spectral Count	GAPN_KO_N1 Intensity	GAPN_KO_N2 Intensity	GAPN_KO_N3 Intensity	WT_N1 Intensity	WT_N2 Intensity	WT_N3 Intensity
A0A0H2ZLG0	A0A0H2ZLG0_STRP2	aatB	278	Amino acid ABC transporter, amino acid-binding protein	1	0.999	15	14	15	21	28	28	873895	877079	890962	877165	978291	959765
Q04M48	ACCA_STRP2	accA	255	Acetyl-coenzyme A carboxylase carboxyl transferase subunit alpha	1	0.999	25	27	26	27	38	32	1.16783e+06	1.33488e+06	1.14145e+06	1.29346e+06	1.47327e+06	1.32882e+06
A0A0H2ZN18	A0A0H2ZN18_STRP2	accB	161	Biotin carboxyl carrier protein of acetyl-CoA carboxylase	1	0.999	15	12	12	17	18	21	668523	675432	727082	761046	857775	721815
A0A0H2ZNI3	A0A0H2ZNI3_STRP2	accC	455	Biotin carboxylase	1	0.999	40	38	42	58	58	45	1.32944e+06	1.21428e+06	1.42208e+06	1.57699e+06	1946305	1.55245e+06
A0A0H2ZMQ2	A0A0H2ZMQ2_STRP2	accD	288	Acetyl-coenzyme A carboxylase carboxyl transferase subunit beta	1	0.999	32	27	30	39	42	38	1.45902e+06	1.41101e+06	1.4074e+06	1466300	1.87273e+06	1.49406e+06
Q04IC8	ACKA_STRP2	ackA	396	Acetate kinase	1	0.999	36	39	35	44	59	43	1.61216e+06	1.50423e+06	1.57188e+06	1.72563e+06	2.32485e+06	1.82692e+06
A0A0H2ZN82	A0A0H2ZN82_STRP2	acoA	322	TPP-dependent acetoin dehydrogenase alpha-subunit	1	0.999	0	0	2	3	6	2	14857.1	0	31804.8	32268.1	78982.9	52974.3
A0A0H2ZLY7	A0A0H2ZLY7_STRP2	acpP	77	Acyl carrier protein	0.9995	0.999	1	2	1	1	1	2	105514	91717.3	97502.1	77613.6	91432.9	88491.9
A0A0H2ZPN8	A0A0H2ZPN8_STRP2	acpP	74	Acyl carrier protein	1	0.999	11	8	8	12	15	14	908746	928795	806798	797474	1.14508e+06	893734
Q04J73	ACPS_STRP2	acpS	120	Holo-[acyl-carrier-protein] synthase	1	0.999	2	1	3	2	4	5	54265.9	20274.6	52741.2	46123.9	79729	677269
A0A0H2ZNU5	A0A0H2ZNU5_STRP2	adcA	501	Zinc ABC transporter, zinc-binding lipoprotein	1	0.999	13	11	17	21	19	21	251517	196864	239130	286716	363262	324051
A0A0H2ZMZ3	A0A0H2ZMZ3_STRP2	adcC	234	Zinc ABC transporter, ATP-binding protein	1	0.999	2	1	2	2	6	3	47625.2	26331.3	69106	59636.2	56239.7	53770.3
Q04I02	ADCR_STRP2	adcR	146	Transcriptional regulator AdcR	1	0.999	5	5	6	6	5	5	95141.4	98153.1	102116	120449	136122	121416
Q04KF8	ADDA_STRP2	addA	1216	ATP-dependent helicase/nuclease subunit A	1	0.999	25	25	22	27	34	23	603110	485506	578492	498257	656978	661755
Q04ML5	KAD_STRP2	adk	212	Adenylate kinase	1	0.999	43	30	44	41	56	50	1.22551e+06	1286945	1.42137e+06	1.44086e+06	1.77282e+06	1.54779e+06
A0A0H2ZLX3	A0A0H2ZLX3_STRP2	aga	720	Alpha-galactosidase	1	0.999	2	1	2	1	4	3	44698	40263.2	36918.3	32624	43638.2	45613.9
A0A0H2ZMS8	A0A0H2ZMS8_STRP2	agaS	388	Sugar isomerase domain protein AgaS	0.9998	0.999	0	1	1	3	0	1	0	83846.3	69589.3	258450	34128.6	306421
Q04L01	AGUA_STRP2	aguA	361	Putative agmatine deiminase	1	0.999	0	0	1	4	3	1	12268.7	0	21366.9	53925.5	40427.6	26578.4
Q04JW5	SYA_STRP2	alaS	872	Alanine--tRNA ligase	1	0.999	89	86	92	98	105	108	4.82038e+06	4695688	4720512	4846829	5715289	5.15681e+06
A0A0H2ZNQ3	A0A0H2ZNQ3_STRP2	aliA	660	Oligopeptide ABC transporter, oligopeptide-binding protein AliA	1	0.999	35	31	36	37	51	39	1.0305e+06	1.05888e+06	1.14834e+06	1.23888e+06	1670811	1286067
A0A0H2ZNJ1	A0A0H2ZNJ1_STRP2	aliB	652	Oligopeptide ABC transporter, oligopeptide-binding protein AliB	1	0.999	13	12	14	15	21	16	377587	303265	335997	400521	410280	420176
Q04J74	ALR_STRP2	alr	367	Alanine racemase	1	0.999	5	2	4	7	6	7	45045.4	50464	55134.8	69454.4	81071.6	75505.1
A0A0H2ZRM1	A0A0H2ZRM1_STRP2	amiC	498	Oligopeptide ABC transporter, permease protein AmiC	1	0.999	14	11	9	10	15	12	237755	204991	225949	169298	200726	184746
A0A0H2ZPJ1	A0A0H2ZPJ1_STRP2	amiD	308	Oligopeptide ABC transporter, permease protein AmiD	1	0.999	4	2	4	3	3	3	108876	84354.3	120096	97477.8	78784.9	92600.2
A0A0H2ZMH2	A0A0H2ZMH2_STRP2	amiE	355	Oligopeptide ABC transporter, ATP-binding protein AmiE	1	0.999	16	16	21	19	26	19	479226	435192	535341	500650	609684	562883
A0A0H2ZQ26	A0A0H2ZQ26_STRP2	amiF	308	Oligopeptide ABC transporter, ATP-binding protein AmiF	1	0.999	16	12	14	19	29	20	525464	452218	489602	473729	604977	534103
A0A0H2ZNX4	A0A0H2ZNX4_STRP2	amy	484	Alpha-amylase	1	0.999	5	3	4	10	8	5	109528	104604	107044	117706	150887	114770
Q04JH1	APT_STRP2	apt	170	Adenine phosphoribosyltransferase	1	0.999	19	19	25	28	32	25	646676	635805	669688	751987	997299	889621
A0A0H2ZP06	A0A0H2ZP06_STRP2	araT	389	Aminotransferase	1	0.999	38	39	43	50	52	45	1.2907e+06	1260630	1.30598e+06	1.46475e+06	1.87371e+06	1.4217e+06
Q04I25	OTC_STRP2	arcB	338	Ornithine carbamoyltransferase	1	0.999	27	22	21	28	40	28	773019	714242	833496	934829	1.16889e+06	913858
A0A0H2ZQF0	A0A0H2ZQF0_STRP2	arcC	315	Carbamate kinase	1	0.999	14	10	11	14	23	14	302502	303990	333648	328860	406889	352428
Q04MW6	ARLY_STRP2	argH	463	Argininosuccinate lyase	0.9792	0.999	1	0	1	0	1	2	81950.3	0	10849.7	10922.9	10578	104144
A0A0H2ZLV7	A0A0H2ZLV7_STRP2	argR	143	Arginine repressor	1	0.999	9	8	11	14	17	14	339332	301658	358965	383340	459408	393475
A0A0H2ZPQ5	A0A0H2ZPQ5_STRP2	argR	156	Arginine repressor	1	0.999	1	2	1	2	2	2	23786.7	33122.8	45524.2	38495.9	52320.3	44211.6
A0A0H2ZPQ9	A0A0H2ZPQ9_STRP2	argR	148	Arginine repressor	1	0.999	1	1	0	2	1	3	21658	11308.2	28075.2	35007.6	48334.6	34503
Q04I94	SYR_STRP2	argS	563	Arginine--tRNA ligase	1	0.999	131	112	119	145	161	150	5700439	5.66691e+06	5.65703e+06	5.85244e+06	6800784	5778460
Q04JX6	AROA_STRP2	aroA	427	3-phosphoshikimate 1-carboxyvinyltransferase	1	0.999	22	20	28	25	32	28	936875	933966	1.00332e+06	1.07286e+06	1187450	1018933
Q04JX2	AROB_STRP2	aroB	355	3-dehydroquinate synthase	1	0.999	22	11	16	23	27	21	577204	489650	515555	609264	800531	584756
Q04JX3	AROC_STRP2	aroC	388	Chorismate synthase	1	0.999	23	23	33	31	38	33	769675	726793	838874	904510	1.20324e+06	931813
Q04JX0	AROD_STRP2	aroD	225	3-dehydroquinate dehydratase	1	0.999	12	11	10	14	15	12	353439	328446	344215	365524	473419	339628
Q04JX1	AROE_STRP2	aroE	284	Shikimate dehydrogenase (NADP(+))	0.9997	0.999	2	1	1	2	1	5	38649	17871	23071.3	41672.4	33718.6	43287.9
A0A0H2ZQ07	A0A0H2ZQ07_STRP2	aroK	158	Shikimate kinase	1	0.999	2	2	2	3	3	4	30262.7	35978.8	38551.6	45949.4	57751.8	44780.6
A0A0H2ZNR4	A0A0H2ZNR4_STRP2	asd	358	Aspartate-semialdehyde dehydrogenase	1	0.999	12	17	18	28	35	30	547717	523162	615194	730161	857989	778383
Q04IJ8	ASNA_STRP2	asnA	330	Aspartate--ammonia ligase	1	0.999	72	59	72	86	101	83	3.62153e+06	3720840	3.49384e+06	3.75937e+06	4.88955e+06	4.07213e+06
Q04JK7	SYN_STRP2	asnS	447	Asparagine--tRNA ligase	1	0.999	63	54	62	71	91	77	4.19574e+06	3990947	4.10088e+06	4.01311e+06	4584693	3.92647e+06
A0A0H2ZNI6	A0A0H2ZNI6_STRP2	aspC	395	Aminotransferase	1	0.999	32	25	32	33	52	34	869706	745738	996076	1.05537e+06	1.22745e+06	864683
Q04I59	SYD_STRP2	aspS	587	Aspartate--tRNA ligase	1	0.999	54	59	48	58	77	68	2.0094e+06	2.06771e+06	2090728	2195316	2.68017e+06	2289504
Q04HT7	ATPA_STRP2	atpA	501	ATP synthase subunit alpha	1	0.999	86	75	84	94	130	90	5919269	5899131	5585383	5582423	7183452	6.09619e+06
Q04N64	ATPE_STRP2	atpC	139	ATP synthase epsilon chain	1	0.999	10	11	10	8	11	9	360787	431667	382153	427840	526127	392525
Q04HT9	ATPB_STRP2	atpD	468	ATP synthase subunit beta	1	0.999	123	122	131	159	221	147	5714114	5887447	5788773	5.8091e+06	7.86181e+06	5912901
Q04HT3	ATPL_STRP2	atpE	66	ATP synthase subunit c	0.9998	0.999	3	4	3	3	4	3	576528	569786	578834	471514	485702	413529
Q04HT5	ATPF_STRP2	atpF	164	ATP synthase subunit b	1	0.999	20	15	19	22	24	19	529143	485488	460956	570524	743243	790612
Q04HT8	ATPG_STRP2	atpG	292	ATP synthase gamma chain	1	0.999	25	22	25	39	48	41	1.74955e+06	1.6704e+06	1.77348e+06	1787137	1.85452e+06	1.7733e+06
Q04HT6	ATPD_STRP2	atpH	178	ATP synthase subunit delta	1	0.999	13	12	13	18	12	11	1.07829e+06	1.06526e+06	1.11016e+06	1.0528e+06	1.06012e+06	1.0136e+06
A0A0H2ZMI1	A0A0H2ZMI1_STRP2	bgaA	2228	beta-galactosidase	1	0.999	8	6	10	13	11	8	168138	86738.8	154356	214871	202308	200137
A0A0H2ZM73	A0A0H2ZM73_STRP2	bglA-1	478	6-phospho-beta-glucosidase	0.9978	0.999	0	0	0	1	0	0	0	0	5518.25	4891.04	0	0
A0A0H2ZN61	A0A0H2ZN61_STRP2	bglA-2	471	6-phospho-beta-glucosidase	0.9991	0.999	0	0	0	1	2	1	0	0	0	8128.07	9800.98	8558.23
A0A0H2ZQ39	A0A0H2ZQ39_STRP2	bipA	613	50S ribosomal subunit assembly factor BipA	1	0.999	58	53	47	62	88	69	2.76281e+06	2617786	2.6061e+06	2970427	3697912	2.95447e+06
A0A0H2ZLU1	A0A0H2ZLU1_STRP2	birA	311	Bifunctional ligase/repressor BirA	1	0.999	3	3	4	4	2	3	47860.9	59214.8	62361.3	55148.6	92433.1	50091.7
A0A0H2ZLP4	A0A0H2ZLP4_STRP2	blpH	446	Histidine kinase BlpH, putative	1	0.999	2	3	1	4	2	5	56904	23398	55611.1	99281.9	92779.7	75055.2
A0A0H2ZLB7	A0A0H2ZLB7_STRP2	blpR	245	Response regulator BlpR	1	0.999	17	12	17	15	14	14	340699	332229	345645	358985	430602	348709
A0A0H2ZQD0	A0A0H2ZQD0_STRP2	brnQ	441	Branched-chain amino acid transport system carrier protein	1	0.999	2	2	1	2	5	2	55587.7	55859.1	56918.2	61333.8	62581.1	59465.5
A0A0H2ZQB3	A0A0H2ZQB3_STRP2	bta	115	Bacterocin transport accessory protein	1	0.999	14	16	20	20	29	28	1606631	1.53255e+06	1.61436e+06	1.71889e+06	2.10099e+06	1.91139e+06
A0A0H2ZQB4	A0A0H2ZQB4_STRP2	budA	243	Alpha-acetolactate decarboxylase	1	0.999	7	5	7	9	8	10	139717	140918	147422	155701	219270	182355
A0A0H2ZRA0	A0A0H2ZRA0_STRP2	cad	491	Lysine decarboxylase	1	0.999	3	3	7	6	4	7	110035	36811.4	147107	183444	210002	158730
A0A0H2ZRZ4	A0A0H2ZRZ4_STRP2	capD	616	Capsular polysaccharide biosynthesis protein	1	0.999	41	29	34	44	50	49	1.34903e+06	1.59114e+06	1.83154e+06	1.27271e+06	1.88677e+06	1.58333e+06
A0A0H2ZLH6	A0A0H2ZLH6_STRP2	carA	359	Carbamoyl-phosphate synthase small chain	1	0.999	3	3	2	2	2	2	84119	114004	98893	18125.6	76043.2	49380
Q04K48	CARB_STRP2	carB	1058	Carbamoyl-phosphate synthase large chain	1	0.999	81	74	83	85	95	77	3.50112e+06	3237610	3.58604e+06	3.23796e+06	3.81284e+06	2866010
A0A0H2ZNW3	A0A0H2ZNW3_STRP2	cbf1	317	Cmp-binding-factor 1	1	0.999	39	34	39	50	52	46	1.36926e+06	1.25882e+06	1441106	1.47009e+06	1.79442e+06	1.35628e+06
A0A0H2ZLS0	A0A0H2ZLS0_STRP2	cbpA	701	Choline binding protein A	1	0.999	31	33	30	37	39	42	1.59533e+06	1636767	1.55494e+06	1.79204e+06	1.99689e+06	2.06858e+06
A0A0H2ZLD8	A0A0H2ZLD8_STRP2	cbpC	338	Choline binding protein C	1	0.999	5	5	4	7	7	5	94482.9	71419.6	94594.6	91830.1	144486	105538
A0A0H2ZNT8	A0A0H2ZNT8_STRP2	cbpE	627	Choline binding protein E	0.9996	0.999	1	1	1	0	2	1	16228.2	5770.19	7525.96	24752.4	29080	6688.37
A0A0H2ZND3	A0A0H2ZND3_STRP2	cbpF	294	Choline binding protein F	1	0.999	5	1	2	1	2	1	34868	30523.4	59541.6	15188.2	47497.1	29030.5
A0A0H2ZQ02	A0A0H2ZQ02_STRP2	cca	394	CCA-adding enzyme	1	0.999	4	6	5	6	11	8	132831	123699	151148	153966	168032	171014
A0A0H2ZPB6	A0A0H2ZPB6_STRP2	ccdA-2	235	Cytochrome c-type biogenesis protein CcdA	0.9684	0.9985	0	0	0	0	0	0	0	0	0	0	6525.63	0
A0A0H2ZQ65	A0A0H2ZQ65_STRP2	ccpA	336	Catabolite control protein A	1	0.999	53	57	53	70	81	73	2.46598e+06	2.30602e+06	2.4585e+06	2519869	3.28976e+06	2598016
A0A0H2ZQL5	CCRZ_STRP2	ccrZ	264	Cell cycle regulator CcrZ	1	0.999	11	6	9	11	19	12	282197	159462	200930	242131	256765	267981
A0A0H2ZNY5	A0A0H2ZNY5_STRP2	cdd-1	129	Cytidine deaminase	1	0.999	5	5	5	5	8	4	122676	127542	77438	129956	317910	150837
A0A0H2ZNN0	A0A0H2ZNN0_STRP2	cdd-2	135	Cytidine deaminase	0.9954	0.999	1	0	0	0	1	0	13998.5	15020.4	0	17544.7	24854	22902.1
A0A0H2ZQ96	A0A0H2ZQ96_STRP2	cdsA	267	Phosphatidate cytidylyltransferase	0.9756	0.9988	0	0	0	0	0	0	14713.1	0	0	0	11404.5	0
A0A0H2ZQ10	A0A0H2ZQ10_STRP2	ciaH	444	histidine kinase	1	0.999	2	2	3	2	3	1	45031.2	47118.4	52079.8	64621	65388.1	49560.1
A0A0H2ZLN7	A0A0H2ZLN7_STRP2	ciaR	246	DNA-binding response regulator CiaR	1	0.999	25	21	25	26	27	26	1.48615e+06	1.44511e+06	1.40891e+06	1.52414e+06	1.61391e+06	1.33126e+06
Q04IM5	CINA_STRP2	cinA	418	Putative competence-damage inducible protein	1	0.999	3	2	3	2	2	2	71946	66482.3	80294.4	69485.4	74518.1	59441.3
A0A0H2ZNG6	A0A0H2ZNG6_STRP2	clpE	752	ATP-dependent Clp protease ATP-binding subunit ClpE	1	0.999	57	46	52	65	77	58	2.38762e+06	2.30233e+06	2382390	2.48386e+06	2.93632e+06	2.31893e+06
A0A0H2ZMB9	A0A0H2ZMB9_STRP2	clpL	701	ATP-dependent Clp protease, ATP-binding subunit	1	0.999	283	265	269	305	393	309	14742255	14358368	14023152	14041791	18942464	13335263
Q04LF4	CLPP_STRP2	clpP	196	ATP-dependent Clp protease proteolytic subunit	1	0.999	13	15	13	12	27	25	436460	534117	483757	497761	701201	577720
Q04JH9	CLPX_STRP2	clpX	410	ATP-dependent Clp protease ATP-binding subunit ClpX	1	0.999	24	25	28	28	28	31	857572	823525	911314	907927	1.05871e+06	924038
Q04JF3	KCY_STRP2	cmk	223	Cytidylate kinase	1	0.999	15	15	13	13	21	15	341470	304541	327251	321692	536779	350964
Q04L73	COAA_STRP2	coaA	306	Pantothenate kinase	1	0.999	3	5	3	2	2	4	37569.3	53931	50347.6	60203.2	87854.6	61621.9
A0A0H2ZPA4	A0A0H2ZPA4_STRP2	coaB	229	Phosphopantothenate--cysteine ligase	1	0.999	8	10	9	12	13	11	162668	187031	192591	259923	352681	236622
A0A0H2ZNH6	A0A0H2ZNH6_STRP2	coaC	183	Phosphopantothenoylcysteine decarboxylase	1	0.999	5	6	5	8	9	11	146793	118879	130964	157372	177466	174221
Q04IK0	COAD_STRP2	coaD	162	Phosphopantetheine adenylyltransferase	0.9997	0.999	1	1	1	2	2	1	329157	313142	51694.1	347686	405555	535352
A0A0H2ZR88	A0A0H2ZR88_STRP2	coaE	201	Dephospho-CoA kinase	1	0.999	4	2	4	3	2	3	52839.6	62125.8	72854.2	62165.3	73880.2	67809.9
Q04JG7	CODY_STRP2	codY	262	Global transcriptional regulator CodY	1	0.999	18	18	21	25	39	22	789966	771985	811713	834334	910857	780529
A0A0H2ZLR3	A0A0H2ZLR3_STRP2	comE	250	Response regulator	1	0.999	5	1	3	3	0	4	67236.2	34825.4	68945.9	47341.7	59110.4	69086.6
Q04KS4	CPFC_STRP2	cpfC	364	Coproporphyrin III ferrochelatase	1	0.999	4	2	1	2	3	1	60605.3	56404.5	56362.9	60400.6	69064.1	65272.3
A0A0H2ZPH7	A0A0H2ZPH7_STRP2	cpoA	374	Glycosyl transferase CpoA	1	0.999	13	7	12	12	9	12	203930	171821	194971	215532	252946	223013
A0A0H2ZNB9	A0A0H2ZNB9_STRP2	cppA	241	C3-degrading proteinase	1	0.999	5	7	6	6	4	6	177171	169443	171060	161802	198705	167176
Q9ZII9	Q9ZII9_STRP2	cps2A	481	Cps2A	1	0.999	9	9	9	10	10	10	198387	163968	182043	173680	186158	164629
Q9ZII8	Q9ZII8_STRP2	cps2B	243	Tyrosine-protein phosphatase	1	0.999	5	6	5	7	7	8	159929	153295	165484	164388	173643	172039
Q9ZII7	Q9ZII7_STRP2	cps2C	230	Capsular polysaccharide biosynthesis protein CpsC	1	0.999	26	23	26	25	25	26	1.94057e+06	1862004	1.87888e+06	1.82581e+06	2154608	1.93719e+06
Q9ZII6	Q9ZII6_STRP2	cps2D	226	Tyrosine-protein kinase CpsD	1	0.999	37	35	39	47	40	45	2.64087e+06	2.44925e+06	2.42749e+06	2.54825e+06	2.63908e+06	2.40785e+06
Q9ZII5	Q9ZII5_STRP2	cps2E	455	Cps2E	1	0.999	10	9	12	11	17	9	249145	200868	263863	245719	284077	235798
A0A0H2ZPF7	A0A0H2ZPF7_STRP2	cps2F	314	Glycosyl transferase, group 2 family protein	1	0.999	27	24	29	38	39	35	1.11292e+06	1.14784e+06	1.16599e+06	1302916	1.60926e+06	1.20381e+06
A0A0H2ZQD3	A0A0H2ZQD3_STRP2	cps2G	348	Glycosyl transferase, group 1 family protein	1	0.999	22	20	17	20	21	24	833943	816104	809657	788934	1.01018e+06	871833
Q9ZII1	Q9ZII1_STRP2	cps2H	387	Cps2H	1	0.999	4	2	3	2	1	1	81369.1	64636.2	85047.8	32630.7	66048.9	53708.8
Q9ZII0	Q9ZII0_STRP2	cps2I	385	Cps2I	1	0.999	19	16	19	22	24	26	675883	588348	679848	585850	723818	659961
Q9ZIH9	Q9ZIH9_STRP2	cps2J	469	Cps2J	1	0.999	3	2	2	3	2	2	46624.8	57659.9	41509.4	41768.8	59024.3	65550.3
Q9ZIH8	Q9ZIH8_STRP2	cps2K	412	UDP-glucose 6-dehydrogenase	1	0.999	94	81	88	105	138	102	6844016	6644586	6.74605e+06	6.74398e+06	7.68238e+06	6780091
Q9ZIH6	Q9ZIH6_STRP2	cps2L	289	Glucose-1-phosphate thymidylyltransferase	1	0.999	66	56	65	76	98	90	4.10515e+06	4.21097e+06	3.89468e+06	4.09226e+06	5.05844e+06	4.17332e+06
Q9ZIH5	Q9ZIH5_STRP2	cps2M	197	Cps2M	1	0.999	18	17	17	20	30	24	1.47175e+06	1.46378e+06	1.63677e+06	1.73578e+06	1994245	1.80828e+06
Q04MA3	Q04MA3_STRP2	cps2N	349	dTDP-glucose 4,6-dehydratase	1	0.999	63	66	69	71	84	83	3571341	3.48278e+06	3.5401e+06	3.86208e+06	4.82506e+06	4.32638e+06
Q04MA2	Q04MA2_STRP2	cps2O	283	dTDP-4-dehydrorhamnose reductase	1	0.999	42	30	36	45	56	50	2.2929e+06	2.02068e+06	2.36673e+06	2.22251e+06	2.76512e+06	2.29521e+06
Q9ZII4	Q9ZII4_STRP2	cps2T	394	Cps2T	1	0.999	92	77	87	90	108	100	4327813	4.18907e+06	4.3108e+06	4244277	4696089	4178335
A0A0H2ZMU0	A0A0H2ZMU0_STRP2	cshA	524	DEAD-box ATP-dependent RNA helicase CshA	1	0.999	25	21	23	32	43	34	734657	659239	702846	807314	982626	892909
A0A0H2ZPR8	A0A0H2ZPR8_STRP2	cshB	447	DEAD-box ATP-dependent RNA helicase CshB	1	0.999	23	23	21	20	33	26	575552	621893	669067	659752	829765	745550
A0A0H2ZPV6	A0A0H2ZPV6_STRP2	ctsR	152	Transcriptional regulator CtsR	1	0.999	5	4	6	7	4	9	131411	120084	131321	95403.6	130910	116770
A0A0H2ZQU4	A0A0H2ZQU4_STRP2	cutC	210	PF03932 family protein CutC	1	0.999	3	1	4	5	7	6	33090.9	23720.1	39455.8	48468.8	76043.6	61969
A0A0H2ZPN1	A0A0H2ZPN1_STRP2	cysK	306	Cysteine synthase	1	0.999	133	118	133	175	212	179	8308506	8.36922e+06	8.26311e+06	8911306	11650110	8669709
A0A0H2ZQD1	A0A0H2ZQD1_STRP2	cysS	447	Cysteine--tRNA ligase	1	0.999	37	34	41	42	46	38	1307944	1.26749e+06	1.37949e+06	1.34312e+06	1531880	1.3367e+06
A0A0H2ZPG9	A0A0H2ZPG9_STRP2	dacA	271	Diadenylate cyclase	1	0.999	10	6	7	8	12	11	189788	181968	192635	193653	273318	190973
A0A0H2ZQ17	A0A0H2ZQ17_STRP2	dacC	413	serine-type D-Ala-D-Ala carboxypeptidase	1	0.999	6	3	5	6	5	7	177128	133976	170762	190125	279008	224518
Q04KR9	DAPA_STRP2	dapA	311	4-hydroxy-tetrahydrodipicolinate synthase	1	0.999	13	14	17	16	20	17	530152	481926	554288	618642	684430	600147
Q04JJ1	DAPB_STRP2	dapB	255	4-hydroxy-tetrahydrodipicolinate reductase	1	0.999	14	9	9	19	23	17	432121	362186	446839	427253	717930	551039
Q04I77	DAPH_STRP2	dapH	232	2,3,4,5-tetrahydropyridine-2,6-dicarboxylate N-acetyltransferase	1	0.999	12	12	12	12	18	17	705111	709324	748980	738422	832714	765526
Q04J98	DDL_STRP2	ddl	347	D-alanine--D-alanine ligase	1	0.999	34	33	32	40	42	47	1611372	1.58523e+06	2.5414e+06	2.1006e+06	2.20441e+06	2369819
Q04JP7	DEF_STRP2	def	203	Peptide deformylase	1	0.999	32	24	25	35	47	41	1.45233e+06	1.31039e+06	1.35797e+06	1.59862e+06	1.8377e+06	1.6384e+06
A0A0H2ZM43	A0A0H2ZM43_STRP2	def-2	136	Polypeptide deformylase	0.9792	0.999	1	1	1	1	2	2	59662.5	59900.9	69561	65399.8	71543.5	56549.8
Q04L81	DEOB_STRP2	deoB	403	Phosphopentomutase	1	0.999	49	42	53	58	54	54	3.26417e+06	3100422	3.18875e+06	3349615	3.97208e+06	3.30789e+06
Q04L69	DEOC_STRP2	deoC	220	Deoxyribose-phosphate aldolase	1	0.999	20	16	23	22	34	25	821895	809278	799992	820605	972002	928811
Q04L76	DEOD_STRP2	deoD	236	Purine nucleoside phosphorylase DeoD-type	1	0.999	30	30	32	37	44	36	1598613	1.48716e+06	1.65911e+06	1.88815e+06	2230726	1.74709e+06
Q04J64	DER_STRP2	der	436	GTPase Der	1	0.999	44	38	43	50	47	42	1.69032e+06	1542160	1.64371e+06	1.60969e+06	1.86016e+06	1.64467e+06
A0A0H2ZQ08	A0A0H2ZQ08_STRP2	dexB	535	Glucan 1,6-alpha-glucosidase	1	0.999	26	25	40	38	47	36	1.09612e+06	984452	1.12659e+06	970059	1.3596e+06	1.04831e+06
A0A0H2ZQF3	A0A0H2ZQF3_STRP2	dinG	816	3'-5' exonuclease DinG	1	0.999	15	8	12	14	13	11	186820	269673	206902	294941	295745	265509
A0A0H2ZRE3	A0A0H2ZRE3_STRP2	divIB	396	Cell division protein DivIB	1	0.999	3	5	3	4	7	4	108724	110362	41944.2	47505.4	93625.9	48513.5
A0A0H2ZM91	A0A0H2ZM91_STRP2	divIVA	262	Cell division protein DivIVA	1	0.999	41	39	42	57	65	63	4170360	4.10489e+06	4.06582e+06	4.12917e+06	4.49164e+06	4.21645e+06
Q04HZ7	DLTA_STRP2	dltA	516	D-alanine--D-alanyl carrier protein ligase	1	0.999	9	9	9	9	15	15	395884	330256	350716	379224	475994	410576
Q04HZ9	DLTC_STRP2	dltC	79	D-alanyl carrier protein	0.9996	0.999	3	4	4	4	5	4	223480	187217	230384	160009	252447	189161
Q04N63	DNAA_STRP2	dnaA	453	Chromosomal replication initiator protein DnaA	1	0.999	18	16	19	19	25	22	450082	578795	487572	497699	845869	698619
A0A0H2ZNF7	A0A0H2ZNF7_STRP2	dnaB	450	Replicative DNA helicase	1	0.999	13	9	16	15	20	13	306077	227621	299409	309506	335230	294979
A0A0H2ZQC3	A0A0H2ZQC3_STRP2	dnaE	1033	DNA polymerase III subunit alpha	1	0.999	19	12	19	22	21	20	289233	654628	254398	247218	625116	262564
A0A0H2ZMA9	A0A0H2ZMA9_STRP2	dnaG	586	DNA primase	0.9998	0.999	0	1	3	2	1	1	45422.5	30126.8	43152.4	36523.4	36533.9	43923.2
A0A0H2ZP53	A0A0H2ZP53_STRP2	dnaI	298	Primosomal protein DnaI	1	0.999	15	9	16	12	15	16	532298	228702	408763	291014	339668	574334
A0A0H2ZPF6	A0A0H2ZPF6_STRP2	dnaJ	372	Chaperone protein DnaJ	1	0.999	26	23	22	23	32	21	1.10398e+06	1.07635e+06	1.09416e+06	1.03289e+06	1197586	1104052
Q04LY0	DNAK_STRP2	dnaK	607	Chaperone protein DnaK	1	0.999	318	300	316	373	469	403	39802344	40155404	38423096	37218548	45076524	38761656
A0A0H2ZR23	A0A0H2ZR23_STRP2	dnaN	378	Beta sliding clamp	1	0.999	30	24	34	41	41	44	1.84845e+06	1.25563e+06	1.25309e+06	2.09745e+06	1.57862e+06	1.44662e+06
A0A0H2ZNH8	A0A0H2ZNH8_STRP2	dnaX	551	DNA polymerase III subunit gamma/tau	1	0.999	8	7	7	8	11	10	234246	176688	225037	222571	263659	211004
Q04JC5	DTD_STRP2	dtd	147	D-aminoacyl-tRNA deacylase	1	0.999	1	1	3	1	3	4	54872.5	27380.8	42747.7	45145.9	67610.2	77991.8
A0A0H2ZNQ0	A0A0H2ZNQ0_STRP2	dut	147	Deoxyuridine 5'-triphosphate nucleotidohydrolase	1	0.999	3	4	6	5	5	3	65366.4	50633.4	66892.2	86990.9	128547	78931.1
Q04HV7	ECFA1_STRP2	ecfA1	275	Energy-coupling factor transporter ATP-binding protein EcfA1	1	0.999	4	1	5	6	7	5	89085.7	77228.4	98102.8	101594	140885	95346.9
Q04HV8	ECFA2_STRP2	ecfA2	279	Energy-coupling factor transporter ATP-binding protein EcfA2	1	0.999	6	4	5	6	4	6	158458	165274	178685	146877	200831	171872
A0A0H2ZPG6	A0A0H2ZPG6_STRP2	ecfT	264	Energy-coupling factor transporter transmembrane protein EcfT	1	0.999	6	5	5	6	9	7	174531	151613	166948	184945	162945	141032
A0A0H2ZMH0	A0A0H2ZMH0_STRP2	eep	419	Zinc metalloprotease	1	0.999	32	29	31	28	40	33	1.39688e+06	1.39171e+06	1.4566e+06	1.3766e+06	1.53478e+06	1.39847e+06
Q04M43	EFP_STRP2	efp	186	Elongation factor P	1	0.999	53	52	59	75	76	74	1.81714e+06	1.74822e+06	1.72031e+06	1.94682e+06	2.77213e+06	2061918
Q04JI0	ENGB_STRP2	engB	195	Probable GTP-binding protein EngB	1	0.999	7	7	9	9	13	9	289887	278681	283075	294570	350181	272519
Q04KG2	ENO_STRP2	eno	434	Enolase	1	0.999	428	380	418	466	605	542	44265788	45880464	43438916	45017384	55681668	47902572
Q04KV9	ERA_STRP2	era	299	GTPase Era	1	0.999	25	24	32	33	46	31	1.20162e+06	1.18416e+06	1.24813e+06	1.23003e+06	1.80486e+06	1.24021e+06
A0A0H2ZPC1	A0A0H2ZPC1_STRP2	estA	259	Tributyrin esterase	1	0.999	4	3	3	4	3	5	132143	92541.7	95719.3	139437	128361	90566
A0A0H2ZQ94	A0A0H2ZQ94_STRP2	exp5	726	PTS system, IIABC components	1	0.999	31	24	27	31	47	28	833160	721926	782048	733878	1.01863e+06	768980
Q04L94	EZRA_STRP2	ezrA	575	Septation ring formation regulator EzrA	1	0.999	53	48	47	70	78	58	2180610	2.27254e+06	2.12745e+06	2.21078e+06	2.92376e+06	2.41712e+06
A0A0H2ZQZ1	A0A0H2ZQZ1_STRP2	fabD	306	Malonyl CoA-acyl carrier protein transacylase	1	0.999	30	29	31	29	37	32	1.47196e+06	1.43969e+06	1.46813e+06	1.44431e+06	1.54781e+06	1.43009e+06
A0A0H2ZMK1	A0A0H2ZMK1_STRP2	fabF	411	3-oxoacyl-[acyl-carrier-protein] synthase 2	1	0.999	96	91	114	127	178	125	5207990	5.06848e+06	5146892	5675451	7.1702e+06	6151266
A0A0H2ZMC0	A0A0H2ZMC0_STRP2	fabG	243	3-oxoacyl-[acyl-carrier-protein] reductase	1	0.999	46	42	43	50	96	51	3912081	3931380	3.63871e+06	4.00316e+06	5.10232e+06	3.93103e+06
Q04M58	FABH_STRP2	fabH	324	Beta-ketoacyl-[acyl-carrier-protein] synthase III	1	0.999	6	6	6	6	11	8	323605	311695	386942	414959	472351	439015
A0A0H2ZNM6	A0A0H2ZNM6_STRP2	fabK	324	Trans-2-enoyl-ACP reductase II	1	0.999	30	26	32	41	43	40	1.93798e+06	1.83435e+06	1.82396e+06	2.71619e+06	2663736	2.98181e+06
Q04M51	FABZ_STRP2	fabZ	140	3-hydroxyacyl-[acyl-carrier-protein] dehydratase FabZ	1	0.999	20	16	19	20	16	22	2210533	1.424e+06	1.18118e+06	1.13473e+06	1.87887e+06	1.1132e+06
A0A0H2ZNC5	A0A0H2ZNC5_STRP2	fba	293	Fructose-1,6-bisphosphate aldolase, class II	1	0.999	152	150	152	200	222	208	16023643	16611467	15878877	17706498	19677168	19315018
A0A0H2ZNF8	A0A0H2ZNF8_STRP2	fer	68	Ferredoxin	0.9996	0.999	2	0	0	0	2	0	92600.9	0	69602.3	0	9180.79	0
A0A0H2ZM11	A0A0H2ZM11_STRP2	ffh	523	Signal recognition particle protein	1	0.999	40	42	44	46	63	48	1.66596e+06	1.53349e+06	1604759	1.73727e+06	2.23733e+06	1.81443e+06
Q04K90	FTHS_STRP2	fhs	556	Formate--tetrahydrofolate ligase	1	0.999	18	13	20	20	26	22	490499	461716	456936	523990	717599	581667
A0A0H2ZM89	A0A0H2ZM89_STRP2	fibB	410	Aminoacyltransferase FemA	1	0.999	9	6	12	10	15	10	197369	186787	198370	209446	292276	234060
A0A0H2ZRE4	A0A0H2ZRE4_STRP2	fld	147	Flavodoxin	1	0.999	10	10	12	20	21	18	751144	765299	785200	913650	1145183	1.01898e+06
Q04J40	FMT_STRP2	fmt	311	Methionyl-tRNA formyltransferase	1	0.999	15	15	15	18	31	18	505003	487034	579235	465321	750687	536809
Q04M86	IDI2_STRP2	fni	336	Isopentenyl-diphosphate delta-isomerase	1	0.999	4	4	4	7	6	5	225532	131687	229898	207646	230834	239251
A0A0H2ZQQ1	A0A0H2ZQQ1_STRP2	folA	168	Dihydrofolate reductase	1	0.999	3	6	5	7	6	6	137371	155603	160983	138386	157559	128668
Q04L84	FOLD_STRP2	folD	285	Bifunctional protein FolD	1	0.999	2	2	4	8	6	4	99405.8	76618.3	89212.5	86204.8	118501	121614
Q04MF9	GCH1_STRP2	folE	184	GTP cyclohydrolase 1	1	0.999	16	14	15	17	23	17	418269	471169	451851	536009	691214	794594
A0A0H2ZPY0	A0A0H2ZPY0_STRP2	folP	324	Dihydropteroate synthase	1	0.999	11	9	8	13	10	10	233929	247415	216163	290620	291369	293482
Q04KY0	RRF_STRP2	frr	185	Ribosome-recycling factor	1	0.999	34	28	34	46	50	51	2.97922e+06	2.77854e+06	2876287	3139121	3.46043e+06	3.07612e+06
A0A0H2ZPT5	FTSA_STRP2	ftsA	457	Cell division protein FtsA	1	0.999	54	47	63	59	80	73	2.8849e+06	2905303	2.9559e+06	3.09651e+06	3.75737e+06	3.11297e+06
A0A0H2ZM82	A0A0H2ZM82_STRP2	ftsE	230	Cell division ATP-binding protein FtsE	1	0.999	16	16	14	25	31	28	697597	648059	649634	735879	884600	735578
A0A0H2ZMA2	A0A0H2ZMA2_STRP2	ftsH	652	ATP-dependent zinc metalloprotease FtsH	1	0.999	64	54	63	83	99	85	2.64844e+06	2.60028e+06	2.72107e+06	2.9048e+06	3713947	3.02711e+06
A0A0H2ZP65	A0A0H2ZP65_STRP2	ftsL	105	Cell division protein FtsL	1	0.999	2	2	2	2	3	2	41186.3	37413.3	42823.9	35865	35268.6	36129.3
Q04LE4	FTSX_STRP2	ftsX	308	Cell division protein FtsX	1	0.999	12	14	17	17	18	24	635833	678294	747531	604805	756839	806768
A0A0H2ZPS0	A0A0H2ZPS0_STRP2	ftsY	425	Signal recognition particle receptor FtsY	1	0.999	34	30	33	30	43	38	1.33945e+06	1.25217e+06	1.38456e+06	1.31317e+06	1.53396e+06	1304554
A0A0H2ZNE0	FTSZ_STRP2	ftsZ	419	Cell division protein FtsZ	1	0.999	106	100	111	111	147	133	7.76417e+06	7.47999e+06	7465769	8.03281e+06	9517611	7.93954e+06
A0A0H2ZQ74	A0A0H2ZQ74_STRP2	fucA	212	L-fuculose phosphate aldolase	0.9993	0.999	0	0	0	1	0	0	0	40031.9	0	55285.5	49964.8	32577.6
Q04I16	FUCI_STRP2	fucI	588	L-fucose isomerase	1	0.999	4	1	3	3	3	5	69300.2	181687	188312	73995.5	87787.8	158153
Q04MH7	EFG_STRP2	fusA	693	Elongation factor G	1	0.999	330	310	336	405	543	425	21536992	21229970	21003170	21655626	28026232	22756200
A0A0H2ZN75	A0A0H2ZN75_STRP2	galE-1	339	UDP-glucose 4-epimerase	1	0.999	39	37	36	55	69	52	2.25899e+06	2258898	2.18664e+06	2.35247e+06	2.79905e+06	2263443
A0A0H2ZNM7	A0A0H2ZNM7_STRP2	galK	392	Galactokinase	1	0.999	7	7	4	5	9	6	224685	240742	201505	118015	164435	139539
A0A0H2ZLH0	A0A0H2ZLH0_STRP2	galR	335	Galactose operon repressor	1	0.999	2	2	4	3	3	4	16759.1	18415.2	30336.1	17999.6	45059.8	21208.9
A0A0H2ZQK0	A0A0H2ZQK0_STRP2	galT-1	491	Galactose-1-phosphate uridylyltransferase	1	0.999	4	2	3	4	5	3	64303.2	36304.5	68597.6	58441.7	63399	61508.3
A0A0H2ZRT4	A0A0H2ZRT4_STRP2	galT-2	493	Galactose-1-phosphate uridylyltransferase	1	0.999	3	1	4	2	2	1	38585.4	34637.1	37997	43705.2	64715.5	40187.5
A0A0H2ZMV4	A0A0H2ZMV4_STRP2	galU	299	UTP--glucose-1-phosphate uridylyltransferase	1	0.999	54	57	52	69	67	56	3.7559e+06	3.72349e+06	3.78387e+06	3707082	4.06897e+06	3.75085e+06
A0A0H2ZNS0	A0A0H2ZNS0_STRP2	gap	335	Glyceraldehyde-3-phosphate dehydrogenase	1	0.999	475	397	502	582	702	636	45864632	45638104	45155800	47487728	55779380	49140496
A0A0H2ZNN4	A0A0H2ZNN4_STRP2	gapN	474	Glyceraldehyde-3-phosphate dehydrogenase, NADP-dependent	1	0.999	1	0	0	49	58	50	52363.2	0	0	2.34428e+06	2.61337e+06	2412359
Q04M41	GATA_STRP2	gatA	488	Glutamyl-tRNA(Gln) amidotransferase subunit A	1	0.999	42	37	47	57	80	64	1.90189e+06	1.93231e+06	1.96614e+06	2.14951e+06	2.67679e+06	2.2023e+06
Q04M42	GATB_STRP2	gatB	480	Aspartyl/glutamyl-tRNA(Asn/Gln) amidotransferase subunit B	1	0.999	45	41	49	47	61	53	1.72161e+06	1.58361e+06	1.6854e+06	1.81336e+06	2.04532e+06	1.9339e+06
Q04M40	GATC_STRP2	gatC	100	Aspartyl/glutamyl-tRNA(Asn/Gln) amidotransferase subunit C	1	0.999	7	5	8	7	16	9	226124	125184	223390	211437	269649	251173
A0A0H2ZML1	A0A0H2ZML1_STRP2	gatD	260	Lipid II isoglutaminyl synthase (glutamine-hydrolyzing) subunit GatD	1	0.999	2	4	4	4	9	4	53578	61487.2	85097.7	87703.2	114747	101180
A0A0H2ZR49	A0A0H2ZR49_STRP2	gdhA	448	Glutamate dehydrogenase	1	0.999	99	108	106	137	144	132	7.23694e+06	7.16033e+06	7164532	8443822	10057170	8455353
A0A0H2ZPW6	A0A0H2ZPW6_STRP2	gki	319	Glucokinase	1	0.999	23	26	22	30	34	33	1.11984e+06	1.51178e+06	1.45083e+06	1.27439e+06	1.47352e+06	1.82735e+06
A0A0H2ZMZ2	A0A0H2ZMZ2_STRP2	gldA	362	Glycerol dehydrogenase	1	0.999	15	14	16	18	15	17	486644	393177	478099	538967	608326	620288
Q04KG5	GLGA_STRP2	glgA	477	Glycogen synthase	1	0.999	76	66	81	5	7	2	4896781	4664623	4.71103e+06	37530.6	107851	41861.6
Q04KG8	GLGB_STRP2	glgB	642	1,4-alpha-glucan branching enzyme GlgB	1	0.999	98	88	105	2	3	4	5.80231e+06	5563925	5.79217e+06	76027.6	117750	129825
Q04KG7	GLGC_STRP2	glgC	380	Glucose-1-phosphate adenylyltransferase	1	0.999	140	132	152	6	5	6	7208332	7.52059e+06	7005347	146914	162273	189602
A0A0H2ZNV9	A0A0H2ZNV9_STRP2	glgD	379	Glucose-1-phosphate adenylyltransferase, GlgD subunit	1	0.999	132	113	128	9	12	9	7.44167e+06	6559467	6.70537e+06	130993	156075	129422
Q04JI8	GLMM_STRP2	glmM	450	Phosphoglucosamine mutase	1	0.999	66	55	64	67	80	66	2.48123e+06	2256012	2321303	2.37452e+06	2994546	2.47558e+06
A0A0H2ZP45	A0A0H2ZP45_STRP2	glmS	602	Glutamine--fructose-6-phosphate aminotransferase [isomerizing]	1	0.999	92	86	92	109	147	110	3.47334e+06	3.494e+06	3.45292e+06	3946069	5.12101e+06	4.23477e+06
Q04KU2	GLMU_STRP2	glmU	459	Bifunctional protein GlmU	1	0.999	30	29	37	42	54	49	2369830	1.51977e+06	1.53284e+06	1.69469e+06	2.21113e+06	2822505
A0A0H2ZNI4	A0A0H2ZNI4_STRP2	glnA	448	Glutamine synthetase I alpha	1	0.999	75	55	77	77	113	101	3078013	3032734	3.05882e+06	3.45708e+06	4615622	3.65425e+06
A0A0H2ZN15	A0A0H2ZN15_STRP2	gloA	126	Lactoylglutathione lyase	1	0.999	11	6	7	7	14	7	139367	106636	136060	158242	232797	153792
Q04IA3	SYE_STRP2	gltX	486	Glutamate--tRNA ligase	1	0.999	56	52	49	59	82	79	2.73881e+06	3.00611e+06	2868422	2797251	3699767	3.31672e+06
Q04KR0	GLYA_STRP2	glyA	418	Serine hydroxymethyltransferase	1	0.999	46	50	52	58	69	66	1.8764e+06	1818425	2.33779e+06	2496845	3311503	2.8732e+06
Q04JM7	SYGA_STRP2	glyQ	305	Glycine--tRNA ligase alpha subunit	1	0.999	28	22	33	27	40	30	892929	861378	911424	986351	1.28964e+06	946511
Q04JM8	SYGB_STRP2	glyS	678	Glycine--tRNA ligase beta subunit	1	0.999	64	70	67	79	93	76	3.46701e+06	3545240	3.26308e+06	3.5193e+06	4.44944e+06	3657261
A0A0H2ZPY5	A0A0H2ZPY5_STRP2	gmk	208	Guanylate kinase	1	0.999	11	12	13	16	17	13	442293	395138	423721	434164	570952	498178
A0A0H2ZLA5	A0A0H2ZLA5_STRP2	gnd	474	6-phosphogluconate dehydrogenase, decarboxylating	1	0.999	87	86	91	109	114	117	5.46095e+06	5.68699e+06	5.40122e+06	5.9702e+06	7098241	5.94578e+06
A0A0H2ZQK4	A0A0H2ZQK4_STRP2	gor	448	Glutathione-disulfide reductase	1	0.999	16	11	14	22	29	29	453410	450568	423235	562045	795580	668190
Q04JB4	GPMA_STRP2	gpmA	230	2,3-bisphosphoglycerate-dependent phosphoglycerate mutase	1	0.999	85	81	103	116	137	124	6.47016e+06	6.27995e+06	6206759	6.79713e+06	9130743	6850135
Q04I82	GPDA_STRP2	gpsA	338	Glycerol-3-phosphate dehydrogenase [NAD(P)+]	1	0.999	38	29	31	44	66	55	1.60419e+06	1.54572e+06	994334	1.76784e+06	2.39851e+06	1.85293e+06
Q04M95	GPSB_STRP2	gpsB	109	Cell cycle protein GpsB	1	0.999	16	14	15	18	19	17	1.01504e+06	980360	1.00365e+06	1.01836e+06	1.03014e+06	997102
Q04HS9	GREA_STRP2	greA	160	Transcription elongation factor GreA	1	0.999	25	16	25	27	41	29	1.05776e+06	932229	1.03586e+06	1.17617e+06	1624898	1193090
Q04IQ3	CH60_STRP2	groEL	540	Chaperonin GroEL	1	0.999	183	155	172	198	245	212	13807471	14090886	13594541	13744958	17015676	14301068
Q04IQ2	CH10_STRP2	groES	94	Co-chaperonin GroES	1	0.999	33	26	32	32	42	40	1.78176e+06	1.85534e+06	1.70438e+06	1.93603e+06	2.5655e+06	2212715
Q04LY1	GRPE_STRP2	grpE	174	Protein GrpE	1	0.999	24	25	30	29	31	31	1600189	1.57512e+06	1.68284e+06	1714168	1.98161e+06	1.63644e+06
A0A0H2ZLN9	A0A0H2ZLN9_STRP2	gtfA	480	Sucrose phosphorylase	1	0.999	2	2	2	2	3	3	66100.8	61801.8	74633.4	49844.3	79468.1	59611.2
Q04JQ8	GUAA_STRP2	guaA	520	GMP synthase [glutamine-hydrolyzing]	1	0.999	62	65	65	85	114	91	3.64704e+06	3.4307e+06	3617043	3.92179e+06	5.00554e+06	4.08945e+06
A0A0H2ZNT2	A0A0H2ZNT2_STRP2	guaB	492	Inosine-5'-monophosphate dehydrogenase	1	0.999	59	53	67	90	123	87	4.06327e+06	3955717	4.12749e+06	4.47245e+06	5301753	4516550
Q04K71	GUAC_STRP2	guaC	328	GMP reductase	1	0.999	28	28	31	30	43	40	1.06934e+06	1.02348e+06	992277	1.10276e+06	1.5054e+06	1147701
A0A0H2ZP22	A0A0H2ZP22_STRP2	gyrA	822	DNA gyrase subunit A	1	0.999	45	38	44	46	61	47	1.66908e+06	1.38432e+06	1.44123e+06	1451962	2.69369e+06	1.57291e+06
A0A0H2ZP21	A0A0H2ZP21_STRP2	gyrB	648	DNA gyrase subunit B	1	0.999	32	33	38	40	50	41	1.35975e+06	1.24344e+06	1.40197e+06	1.38883e+06	1646433	1.47771e+06
A0A0H2ZRD8	A0A0H2ZRD8_STRP2	hemK	279	Release factor glutamine methyltransferase	1	0.999	2	3	0	4	2	2	46366.6	59093.9	20694.9	65695.8	64049.7	60724.1
A0A0H2ZQ13	A0A0H2ZQ13_STRP2	hflX	412	GTPase HflX	1	0.999	16	9	12	16	13	13	304777	271542	323203	309269	387898	250140
Q04I50	SYH_STRP2	hisS	429	Histidine--tRNA ligase	1	0.999	28	30	27	34	36	36	1.24096e+06	1.18621e+06	1.19147e+06	1.1408e+06	1.29676e+06	1.32265e+06
A0A0H2ZMB0	A0A0H2ZMB0_STRP2	holA	345	DNA polymerase III, delta subunit	1	0.999	6	5	7	7	8	5	122932	128452	112388	119309	145369	129084
A0A0H2ZM57	A0A0H2ZM57_STRP2	holB	296	DNA polymerase III, delta prime subunit	0.9997	0.999	2	1	3	2	2	2	91700.2	15345.1	131205	145397	112321	176097
A0A0H2ZNU7	A0A0H2ZNU7_STRP2	hom	428	Homoserine dehydrogenase	1	0.999	25	22	23	39	49	40	906061	866493	910462	1.10587e+06	1.39124e+06	1.18037e+06
Q04JT7	HPRK_STRP2	hprK	311	HPr kinase/phosphorylase	1	0.999	21	20	21	22	44	19	775828	718209	783245	757162	1.0608e+06	768764
A0A0H2ZP27	A0A0H2ZP27_STRP2	hpt	180	Hypoxanthine phosphoribosyltransferase	1	0.999	28	26	26	41	44	43	1.86501e+06	1.78062e+06	1.82449e+06	2.05594e+06	2.28249e+06	2.20714e+06
Q04LY2	HRCA_STRP2	hrcA	344	Heat-inducible transcription repressor HrcA	1	0.999	14	16	16	15	15	17	410564	467863	471909	391081	498066	517810
A0A0H2ZNQ8	A0A0H2ZNQ8_STRP2	hsdM	487	site-specific DNA-methyltransferase (adenine-specific)	1	0.999	25	26	25	36	39	33	990574	902394	1.04619e+06	1.07288e+06	1.31304e+06	1.10221e+06
A0A0H2ZM06	A0A0H2ZM06_STRP2	hsdR	777	Type I restriction-modification system, R subunit	1	0.999	23	27	33	33	42	40	754403	717354	814890	953112	1.07815e+06	865732
A0A0H2ZM63	A0A0H2ZM63_STRP2	hsdS	522	Type I restriction-modification system, S subunit	1	0.999	10	10	10	15	16	11	222766	196131	192806	285824	342468	256772
Q04HY8	HSLO_STRP2	hslO	290	33 kDa chaperonin	1	0.999	16	14	18	22	17	19	554473	545632	686334	660246	743191	780915
Q04K41	HTPX_STRP2	htpX	299	Protease HtpX homolog	1	0.999	5	7	6	5	7	9	110476	120804	113158	112864	135534	133731
A0A0H2ZMW4	A0A0H2ZMW4_STRP2	hup	91	DNA-binding protein HU	1	0.999	38	29	36	38	52	52	3.39485e+06	3.60976e+06	3.14162e+06	3.39655e+06	4.19052e+06	4369604
A0A0H2ZPI5	A0A0H2ZPI5_STRP2	iga	1963	Immunoglobulin A1 protease	1	0.999	40	38	43	60	57	57	929438	846607	970451	1.1772e+06	1269939	1.14579e+06
Q04JB0	SYI_STRP2	ileS	930	Isoleucine--tRNA ligase	1	0.999	71	69	82	78	110	90	4.63158e+06	4.56716e+06	4.50971e+06	4709949	5747083	4829587
A0A0H2ZPH6	A0A0H2ZPH6_STRP2	ilvA	416	L-threonine dehydratase	1	0.999	6	4	5	7	10	11	120287	89504.5	600367	410413	612786	297458
Q04M32	ILVC_STRP2	ilvC	340	Ketol-acid reductoisomerase (NADP(+))	1	0.999	26	22	28	32	31	39	1.34366e+06	1245292	1.35284e+06	1.40372e+06	1.59028e+06	1.5879e+06
Q04I44	ILVD_STRP2	ilvD	567	Dihydroxy-acid dehydratase	1	0.999	64	67	53	75	101	78	2699047	2.57817e+06	2663737	3.11294e+06	3.95089e+06	2.98936e+06
A0A0H2ZNB6	A0A0H2ZNB6_STRP2	ilvE	340	Branched-chain-amino-acid aminotransferase	1	0.999	9	6	8	7	10	8	238448	178974	226025	192222	239867	235384
A0A0H2ZMX9	A0A0H2ZMX9_STRP2	ilvN	158	Acetolactate synthase small subunit	1	0.999	1	1	1	2	6	2	21259.7	31374.1	20325.6	29248.3	45616.6	40260
Q04ML4	IF1_STRP2	infA	72	Translation initiation factor IF-1	1	0.999	12	8	9	14	16	11	416163	344697	328650	455364	629117	463715
Q04LW0	IF2_STRP2	infB	930	Translation initiation factor IF-2	1	0.999	64	51	75	86	108	87	2941529	2720542	2.91782e+06	3.23981e+06	3.75914e+06	3.39443e+06
Q04KW9	IF3_STRP2	infC	185	Translation initiation factor IF-3	1	0.999	16	16	21	25	26	21	556710	582972	629686	618435	758420	693064
A0A0H2ZMT5	A0A0H2ZMT5_STRP2	ispA	291	Geranyltranstransferase	0.9996	0.999	0	0	1	1	2	1	0	0	10610.1	13048.4	17532.6	15372.1
A0A0H2ZMB4	KHPA_STRP2	khpA	79	RNA-binding protein KhpA	1	0.999	10	5	8	8	6	6	279975	216361	237645	250077	296161	245750
A0A0H2ZPS7	KHPB_STRP2	kphB	328	RNA-binding protein KhpB	1	0.999	34	28	33	43	44	51	944635	915696	902281	1106547	1.37521e+06	1.11121e+06
Q04KC1	LACA_STRP2	lacA	141	Galactose-6-phosphate isomerase subunit LacA	1	0.999	5	6	6	10	12	10	293904	260661	273921	326521	416166	335423
Q04KC2	LACB_STRP2	lacB	171	Galactose-6-phosphate isomerase subunit LacB	1	0.999	7	7	7	9	7	9	457837	486988	454366	455137	278607	435836
Q04KC3	LACC_STRP2	lacC	309	Tagatose-6-phosphate kinase	1	0.999	3	2	1	1	4	1	376101	392685	413745	442665	83993.5	389518
A0A0H2ZP48	A0A0H2ZP48_STRP2	lacD	326	Tagatose 1,6-diphosphate aldolase	1	0.999	23	28	26	32	37	35	1.3358e+06	1.32014e+06	1408538	1265599	1475300	1.30701e+06
A0A0H2ZLK0	A0A0H2ZLK0_STRP2	lacE-2	563	PTS system lactose-specific EIICB component	1	0.999	6	5	6	9	8	8	288964	189397	246267	234419	263397	281328
A0A0H2ZPZ8	A0A0H2ZPZ8_STRP2	lacG-2	468	6-phospho-beta-galactosidase	1	0.999	19	15	25	22	23	19	596897	514170	654371	590810	675083	610245
A0A0H2ZLV6	A0A0H2ZLV6_STRP2	lacR1	246	Lactose phosphotransferase system repressor	1	0.999	12	7	14	11	20	14	365040	317053	348913	351678	615311	522987
A0A0H2ZPE4	A0A0H2ZPE4_STRP2	lacR2	253	Lactose phosphotransferase system repressor	1	0.999	18	18	21	19	27	19	781973	764539	843181	865659	980514	983008
A0A0H2ZS04	A0A0H2ZS04_STRP2	lacT	278	Transcription antiterminator LacT	1	0.999	4	2	2	1	1	2	15004.7	14320.6	40474	33001.1	40048	13922.2
A0A0H2ZRA5	A0A0H2ZRA5_STRP2	lctO	378	L-lactate oxidase	1	0.999	69	63	77	98	128	124	3.8305e+06	5003551	3.89719e+06	4593929	5973509	4.88054e+06
Q04K99	LDH_STRP2	ldh	328	L-lactate dehydrogenase	1	0.999	151	141	158	184	221	199	15186918	15273836	14753824	16389453	19523228	16644778
A0A0H2ZNX9	A0A0H2ZNX9_STRP2	lemA	186	LemA protein	1	0.999	34	29	33	53	44	51	1.29664e+06	1.28008e+06	1.23875e+06	1.43191e+06	1.8315e+06	1.52771e+06
Q04KB7	LEPA_STRP2	lepA	607	Elongation factor 4	1	0.999	24	33	28	30	53	33	970362	948699	921964	1.08404e+06	1.18673e+06	934291
A0A0H2ZLR8	A0A0H2ZLR8_STRP2	lepB	204	Signal peptidase I	1	0.999	17	14	14	13	17	16	457408	427322	496823	440840	570243	469168
Q04MJ2	SYL_STRP2	leuS	833	Leucine--tRNA ligase	1	0.999	35	36	36	50	54	48	2.20977e+06	1.50179e+06	1.57556e+06	2.48893e+06	3.07985e+06	1.80436e+06
Q04JT8	LGT_STRP2	lgt	262	Phosphatidylglycerol--prolipoprotein diacylglyceryl transferase	1	0.999	5	4	6	6	7	5	133029	128965	145439	134099	139284	124516
A0A0H2ZNP8	A0A0H2ZNP8_STRP2	licB	292	Protein LicB	0.9745	0.9988	0	0	0	0	2	1	0	0	0	0	6878.76	3890.27
A0A0H2ZN66	A0A0H2ZN66_STRP2	licC	229	CTP:phosphocholine cytidylyltransferase	1	0.999	27	21	32	29	43	30	1.40139e+06	1320115	1.34915e+06	1.41111e+06	1.55376e+06	1511857
A0A0H2ZPP8	A0A0H2ZPP8_STRP2	licD1	267	Phosphotransferase LicD1	1	0.999	5	4	5	7	6	5	189932	142631	165452	158108	346543	340000
A0A0H2ZMN9	A0A0H2ZMN9_STRP2	licD2	269	Phosphotransferase LicD2	1	0.999	15	10	17	16	23	18	795010	745910	781354	804254	898425	798078
A0A0H2ZNB4	A0A0H2ZNB4_STRP2	licD3	281	Phosphotransferase LicD3	1	0.999	7	5	10	10	5	10	148409	89925.8	142754	143400	139325	154769
A0A0H2ZPK8	A0A0H2ZPK8_STRP2	licT	279	Transcription antiterminator Lict	0.9787	0.999	1	0	0	0	0	0	8028.44	0	0	0	0	6726.89
Q04KH2	DNLJ_STRP2	ligA	652	DNA ligase	1	0.999	29	30	32	39	44	39	801418	655400	786847	865046	1.15534e+06	899544
A0A0H2ZPS6	A0A0H2ZPS6_STRP2	livF	236	Branched-chain amino acid ABC transporter, ATP-binding protein	1	0.999	7	5	5	4	8	7	202703	122173	135522	138432	175318	183755
A0A0H2ZMY8	A0A0H2ZMY8_STRP2	livG	254	Branched-chain amino acid ABC transporter, ATP-binding protein	1	0.999	6	4	5	4	4	6	169683	141669	143552	106870	143487	137806
A0A0H2ZM30	A0A0H2ZM30_STRP2	livH	289	Branched-chain amino acid ABC transporter, permease protein	1	0.999	2	1	1	1	2	0	64994	46589	55556.3	54251	156575	0
A0A0H2ZLW7	A0A0H2ZLW7_STRP2	livJ	386	Branched-chain amino acid ABC transporter, amino acid-binding protein	1	0.999	20	16	21	26	30	23	524011	476709	527098	632773	768707	577490
A0A0H2ZPX3	A0A0H2ZPX3_STRP2	livM	318	Branched-chain amino acid ABC transporter, permease protein	0.9792	0.999	0	1	1	1	2	1	0	9992.99	8115.12	7824.23	10721.2	9199.39
A0A0H2ZN35	A0A0H2ZN35_STRP2	lmb	305	Adhesion lipoprotein	1	0.999	10	8	10	11	10	12	277621	165723	283438	181883	335718	364812
A0A0H2ZLP5	A0A0H2ZLP5_STRP2	lpdA	561	Dihydrolipoyl dehydrogenase	1	0.999	20	10	16	23	30	22	614554	492526	490622	491788	864547	489050
A0A0H2ZPM0	A0A0H2ZPM0_STRP2	lspA	153	Lipoprotein signal peptidase	0.9792	0.999	1	1	1	1	0	0	8441.41	10673.4	10889.4	10913.1	14943.9	0
Q04MC2	LUXS_STRP2	luxS	160	S-ribosylhomocysteine lyase	1	0.999	8	6	9	9	10	10	345828	378775	349575	376179	469045	407880
A0A0H2ZP94	A0A0H2ZP94_STRP2	lys1	419	Saccharopine dehydrogenase	1	0.999	11	12	9	16	20	13	711167	675784	701130	842267	884458	673040
A0A0H2ZPJ5	A0A0H2ZPJ5_STRP2	lysA	416	Diaminopimelate decarboxylase	1	0.999	11	14	13	10	15	10	445128	427981	406989	434841	482148	370783
Q04LI2	SYK_STRP2	lysS	496	Lysine--tRNA ligase	1	0.999	69	53	65	77	78	69	3.06394e+06	2.91082e+06	3038506	3.2238e+06	4.01835e+06	3.45116e+06
A0A0H2ZPA7	A0A0H2ZPA7_STRP2	lytA	318	Autolysin/N-acetylmuramoyl-L-alanine amidase	1	0.999	13	15	17	12	15	14	923302	897980	964507	946571	1.11966e+06	921568
A0A0H2ZR63	A0A0H2ZR63_STRP2	lytB	702	Endo-beta-N-acetylglucosaminidase, putative	1	0.999	4	1	4	6	8	10	62863.7	15423.2	55384.8	48616.7	48293.6	79885.5
A0A0H2ZNC0	A0A0H2ZNC0_STRP2	lytC	490	1,4-beta-N-acetylmuramidase, putative	1	0.999	14	11	17	11	15	13	430652	422597	440745	298815	334910	275236
A0A0H2ZNG3	MACP_STRP2	macP	104	Penicillin-binding protein 2a activator MacP	1	0.999	9	9	11	10	9	10	263969	255630	290366	280908	336692	299230
A0A0H2ZMC6	A0A0H2ZMC6_STRP2	malC	430	Maltose/maltodextrin transport system permease protein	1	0.999	3	1	3	2	4	4	78741.8	68545.1	106680	68824.7	83608.3	74878.2
A0A0H2ZRM7	A0A0H2ZRM7_STRP2	malD	280	Maltodextrin ABC transporter, permease protein	1	0.999	6	5	6	7	9	5	98741.4	73120.4	102751	111308	153590	58967.6
A0A0H2ZN54	A0A0H2ZN54_STRP2	malP	752	Alpha-1,4 glucan phosphorylase	1	0.999	157	124	145	165	199	197	7.25163e+06	7.11979e+06	7.39085e+06	7300511	9581137	8.02267e+06
A0A0H2ZQT2	A0A0H2ZQT2_STRP2	malQ	505	4-alpha-glucanotransferase	1	0.999	32	31	36	29	40	29	1682869	1.64856e+06	1.72466e+06	1.36103e+06	1.50861e+06	1.43713e+06
A0A0H2ZQG8	A0A0H2ZQG8_STRP2	malR	328	Maltose operon transcriptional repressor	1	0.999	5	3	7	5	7	8	137861	140541	144012	154820	201671	173025
A0A0H2ZQ87	A0A0H2ZQ87_STRP2	malX	423	Maltodextrin-binding protein	1	0.999	41	39	48	40	47	37	2.83736e+06	2.66544e+06	2.91106e+06	2.3935e+06	2.24108e+06	2.08144e+06
A0A0H2ZPC2	A0A0H2ZPC2_STRP2	manA	314	Mannose-6-phosphate isomerase	1	0.999	17	12	15	15	22	15	499273	453910	504250	517819	802322	553217
A0A0H2ZLY8	A0A0H2ZLY8_STRP2	manL	329	PTS system mannose-specific EIIAB component	1	0.999	65	71	76	80	105	90	4420180	4276483	3.75695e+06	4.70117e+06	5.21222e+06	4956970
A0A0H2ZNJ8	A0A0H2ZNJ8_STRP2	manM	267	PTS system, mannose-specific IIC component	1	0.999	12	8	9	7	12	9	486686	470366	430805	508110	515892	587011
A0A0H2ZPK7	A0A0H2ZPK7_STRP2	map	286	Methionine aminopeptidase	1	0.999	31	21	26	31	47	29	1552202	1.46117e+06	1.6157e+06	1.53493e+06	2.05723e+06	1.63627e+06
A0A0H2ZPG7	A0A0H2ZPG7_STRP2	mapZ	464	Mid-cell-anchored protein Z	1	0.999	12	13	11	14	15	14	248590	288134	289467	283799	366564	317159
Q04JY5	MECA_STRP2	mecA	245	Adapter protein MecA	1	0.999	8	5	10	9	12	15	149247	133557	181811	203011	284818	230518
Q04JH2	METAA_STRP2	metAA	314	Homoserine O-acetyltransferase	1	0.999	0	0	2	0	1	1	7595.39	11182.4	31497.7	10675	12878.9	12860.3
Q04LT6	METE_STRP2	metE	749	5-methyltetrahydropteroyltriglutamate--homocysteine methyltransferase	1	0.999	7	9	6	8	7	10	206803	153478	153991	192931	217680	198857
A0A0H2ZN97	A0A0H2ZN97_STRP2	metG	665	Methionine--tRNA ligase	1	0.999	69	57	66	76	104	83	2.56477e+06	2.54793e+06	2.70913e+06	2.85818e+06	3.55764e+06	2.79392e+06
Q04LE0	METK_STRP2	metK	396	S-adenosylmethionine synthase	1	0.999	43	39	43	49	54	42	1.99052e+06	1.86006e+06	1.97883e+06	2.00716e+06	2.29134e+06	1974963
A0A0H2ZNN6	A0A0H2ZNN6_STRP2	mfd	1169	Transcription-repair-coupling factor	1	0.999	1	1	1	2	4	2	31063	28583.2	40021.2	64390.2	76053.6	44397.6
Q04LL6	MIAA_STRP2	miaA	294	tRNA dimethylallyltransferase	1	0.999	8	6	11	9	11	9	132073	103460	114248	131341	150509	164931
A0A0H2ZLQ1	MLTG_STRP2	mltG	551	Endolytic murein transglycosylase	1	0.999	35	40	32	41	55	44	1.32178e+06	1.23051e+06	1.22071e+06	1.35808e+06	1.82545e+06	1.4093e+06
Q04MV1	MNMA_STRP2	mnmA	373	tRNA-specific 2-thiouridylase MnmA	1	0.999	12	9	9	19	17	17	210766	183492	216838	302898	347392	325971
Q04KR8	MNME_STRP2	mnmE	457	tRNA modification GTPase MnmE	1	0.999	15	10	10	14	13	14	528610	360443	514497	761306	608683	551324
Q04MU9	MNMG_STRP2	mnmG	637	tRNA uridine 5-carboxymethylaminomethyl modification enzyme MnmG	1	0.999	31	26	27	31	45	36	877655	803673	838589	920114	1.06612e+06	980349
Q04MC4	MRAY_STRP2	mraY	326	Phospho-N-acetylmuramoyl-pentapeptide-transferase	1	0.999	2	2	1	6	4	3	57555.6	33959.3	22053.7	69100.3	62619	66407.9
A0A0H2ZP55	A0A0H2ZP55_STRP2	mreC	272	Cell shape-determining protein MreC	1	0.999	14	10	12	21	19	20	409539	375145	385469	396928	395288	445056
A0A0H2ZMB1	A0A0H2ZMB1_STRP2	mrnC	128	Mini-ribonuclease 3	0.9633	0.9982	0	0	0	0	0	1	11099.5	0	0	14086.7	18860.8	15614.6
A0A0H2ZMT3	A0A0H2ZMT3_STRP2	mscL	125	Large-conductance mechanosensitive channel	0.9996	0.999	0	0	0	1	1	2	9006.78	0	6708.43	21681.7	25846.2	32555.8
A0A0H2ZP44	A0A0H2ZP44_STRP2	msrAB1	312	Multifunctional fusion protein	1	0.999	26	28	31	37	29	33	712442	667295	700930	801404	911411	827473
A0A0H2ZLK9	A0A0H2ZLK9_STRP2	msrAB2	311	Multifunctional fusion protein	1	0.999	1	1	1	1	4	0	0	0	0	18368.2	7562.39	5614.2
A0A0H2ZQH7	A0A0H2ZQH7_STRP2	mtnN	230	adenosylhomocysteine nucleosidase	1	0.999	0	0	3	4	1	2	0	0	12547.4	16293.3	15270.2	14288.4
A0A0H2ZQS7	A0A0H2ZQS7_STRP2	murA-2	427	UDP-N-acetylglucosamine 1-carboxyvinyltransferase	1	0.999	24	25	26	36	40	33	799069	794145	785639	719821	1.04003e+06	1.09643e+06
A0A0H2ZNL3	MURA1_STRP2	murA1	419	UDP-N-acetylglucosamine 1-carboxyvinyltransferase	1	0.999	31	35	33	42	60	47	1.07615e+06	1116538	1.16514e+06	1.05567e+06	1.25543e+06	1.22692e+06
Q04JV9	MURB_STRP2	murB	316	UDP-N-acetylenolpyruvoylglucosamine reductase	1	0.999	9	9	7	12	12	12	194819	231300	247528	237399	275056	315413
Q04HS5	MURC_STRP2	murC	444	UDP-N-acetylmuramate--L-alanine ligase	1	0.999	32	27	34	41	49	38	1.20573e+06	1.1621e+06	1.2314e+06	1.18888e+06	1.42325e+06	1.20772e+06
Q04LK1	MURD_STRP2	murD	450	UDP-N-acetylmuramoylalanine--D-glutamate ligase	1	0.999	23	27	29	31	39	28	1.52479e+06	1.36841e+06	1.38281e+06	1.5192e+06	1.7896e+06	1594681
Q04JL8	MURE_STRP2	murE	481	UDP-N-acetylmuramoyl-L-alanyl-D-glutamate--L-lysine ligase	1	0.999	17	10	20	25	28	22	547492	433738	536578	565253	674172	588651
A0A0H2ZN51	A0A0H2ZN51_STRP2	murF	457	UDP-N-acetylmuramoyl-tripeptide--D-alanyl-D-alanine ligase	1	0.999	19	16	18	24	30	22	437059	297477	409105	485419	565853	481863
Q04LK0	MURG_STRP2	murG	352	UDP-N-acetylglucosamine--N-acetylmuramyl-(pentapeptide) pyrophosphoryl-undecaprenol N-acetylglucosamine transferase	1	0.999	7	6	10	12	14	12	193445	164027	229312	254621	311385	240400
Q04IS7	MURI_STRP2	murI	264	Glutamate racemase	1	0.999	3	3	4	5	9	6	63489.7	59861.8	69731.9	117436	202861	84590
A0A0H2ZLA6	A0A0H2ZLA6_STRP2	murM	406	Serine/alanine-adding enzyme MurM	1	0.999	3	4	7	4	5	7	134172	127442	145511	129330	151994	156231
A0A0H2ZQ14	A0A0H2ZQ14_STRP2	murT	447	Lipid II isoglutaminyl synthase (glutamine-hydrolyzing) subunit MurT	1	0.999	13	9	11	16	20	13	345083	357277	345111	384992	482446	400953
Q04MR4	MUTL_STRP2	mutL	649	DNA mismatch repair protein MutL	1	0.999	11	6	9	11	19	11	208145	150885	236243	216147	329748	225633
A0A0H2ZNP5	A0A0H2ZNP5_STRP2	mutM	274	Formamidopyrimidine-DNA glycosylase	1	0.999	2	3	3	1	3	3	90699.7	102989	109895	100580	107130	108106
Q04I96	MUTS_STRP2	mutS	844	DNA mismatch repair protein MutS	1	0.999	13	16	16	19	26	13	518839	578491	588416	547393	412311	578818
Q04M67	MUTS2_STRP2	mutS2	778	Endonuclease MutS2	1	0.999	15	11	14	17	26	11	937646	693430	873174	1.1257e+06	1.4755e+06	999526
A0A0H2ZN52	A0A0H2ZN52_STRP2	mutX	154	Mutator mutT protein (7,8-dihydro-8-oxoguanine-triphosphatase) (8-oxo-dGTPase)	1	0.999	4	6	4	9	5	4	129042	98737.1	136047	145537	173589	118320
A0A0H2ZN59	A0A0H2ZN59_STRP2	mvaD	317	diphosphomevalonate decarboxylase	1	0.999	12	10	18	11	13	13	229905	214157	241004	228833	277395	256501
A0A0H2ZR70	A0A0H2ZR70_STRP2	mvaK2	335	phosphomevalonate kinase	1	0.999	3	3	3	4	3	6	36705.2	22370.9	53685	54326.2	55733.2	62357.2
A0A0H2ZLW5	A0A0H2ZLW5_STRP2	mvaS	398	Hydroxymethylglutaryl-CoA synthase	1	0.999	20	15	19	20	24	25	671748	690954	723252	719479	758488	731661
A0A0H2ZQX9	A0A0H2ZQX9_STRP2	mvk	292	Mevalonate kinase	1	0.999	4	1	1	4	6	6	89760	29269.7	69755.9	82891.5	95391.2	101337
A0A0H2ZM20	A0A0H2ZM20_STRP2	nadD	209	Probable nicotinate-nucleotide adenylyltransferase	1	0.999	7	8	8	9	11	10	315278	422658	398014	359571	358802	381881
Q04JT1	NADE_STRP2	nadE	274	NH(3)-dependent NAD(+) synthetase	1	0.999	19	14	20	18	32	24	630561	594473	642113	658828	860642	642506
Q04KI9	NADK_STRP2	nadK	272	NAD kinase	1	0.999	5	4	6	5	5	8	121010	84789.4	113743	114980	105291	170789
A0A0H2ZNU1	A0A0H2ZNU1_STRP2	nagA	383	N-acetylglucosamine-6-phosphate deacetylase	1	0.999	68	69	78	94	107	96	5058710	5.1635e+06	5107792	5596243	6189440	5.32583e+06
Q04JT5	NAGB_STRP2	nagB	235	Glucosamine-6-phosphate deaminase	1	0.999	65	57	71	84	117	83	2572138	2.63007e+06	2.52285e+06	2.76725e+06	3.64142e+06	2884759
A0A0H2ZQ85	A0A0H2ZQ85_STRP2	nanA	997	Sialidase A	1	0.999	4	8	8	20	15	17	253533	253204	241816	343849	285560	318233
A0A0H2ZPZ3	A0A0H2ZPZ3_STRP2	nanE-2	232	Putative N-acetylmannosamine-6-phosphate 2-epimerase	1	0.999	10	8	13	10	16	14	335071	289228	308992	320011	366603	349947
Q04IK8	NDK_STRP2	ndk	137	Nucleoside diphosphate kinase	1	0.999	12	12	14	15	21	18	378500	396292	414133	458912	603411	469416
A0A0H2ZPX2	A0A0H2ZPX2_STRP2	nnrD	290	ADP-dependent (S)-NAD(P)H-hydrate dehydratase	1	0.999	2	2	2	2	2	2	79690.1	135980	175359	197309	223182	186010
A0A0H2ZPB4	A0A0H2ZPB4_STRP2	nox	459	NADH oxidase	1	0.999	72	68	71	96	104	85	4734652	4.34117e+06	4.34092e+06	4529302	5.81924e+06	5161327
A0A0H2ZR20	A0A0H2ZR20_STRP2	nrdD	735	Anaerobic ribonucleoside-triphosphate reductase	1	0.999	37	31	37	40	42	47	1.16382e+06	1.02631e+06	1.15876e+06	1.13158e+06	1.19585e+06	1.12795e+06
A0A0H2ZNG8	A0A0H2ZNG8_STRP2	nrdE	719	Ribonucleoside-diphosphate reductase	1	0.999	121	106	125	152	161	144	6.01924e+06	6.12093e+06	6.06404e+06	6201339	7.27983e+06	5966471
A0A0H2ZQ78	A0A0H2ZQ78_STRP2	nrdF	320	Ribonucleoside-diphosphate reductase subunit beta	1	0.999	29	24	27	30	36	26	1.53729e+06	1.4857e+06	1.58213e+06	1.68721e+06	2.02934e+06	1.54438e+06
A0A0H2ZPT0	A0A0H2ZPT0_STRP2	nrdG	196	Anaerobic ribonucleoside-triphosphate reductase-activating protein	0.9996	0.999	1	1	1	1	1	2	35632	38214.9	30320.5	67793.2	48165.8	63188.7
A0A0H2ZQM2	A0A0H2ZQM2_STRP2	nrdH	72	Glutaredoxin-like protein NrdH	0.9792	0.999	0	0	1	0	0	0	0	0	10838.7	0	0	0
Q04J60	NRDR_STRP2	nrdR	157	Transcriptional repressor NrdR	1	0.999	5	3	3	6	7	6	35039.1	42669.6	68774.3	91067.2	117112	122310
A0A0H2ZMC9	A0A0H2ZMC9_STRP2	nspC	375	Carboxynorspermidine/carboxyspermidine decarboxylase	1	0.999	1	3	1	4	2	3	36744.7	29857.1	38612.3	37597.2	37369.6	34033.3
A0A0H2ZMI5	A0A0H2ZMI5_STRP2	nth	209	Endonuclease III	1	0.999	1	1	1	3	2	4	46726.2	59013.2	66460.3	50502.8	58809.9	64216.9
A0A0H2ZL13	A0A0H2ZL13_STRP2	nusA	378	Transcription termination/antitermination protein NusA	1	0.999	38	34	37	31	46	39	2.13651e+06	1.98528e+06	1.9337e+06	1990352	2.25012e+06	2.10043e+06
Q04M45	NUSB_STRP2	nusB	140	Transcription antitermination protein NusB	1	0.999	4	1	3	3	3	3	207078	88975.6	208808	219295	239414	246527
A0A0H2ZN77	A0A0H2ZN77_STRP2	nusG	178	Transcription termination/antitermination protein NusG	1	0.999	27	25	31	30	35	28	1.36922e+06	1.35136e+06	1.34096e+06	1.41558e+06	1.60365e+06	1.47551e+06
Q04KK7	OBG_STRP2	obg	436	GTPase Obg	1	0.999	32	24	30	36	48	44	1104209	1.0072e+06	1.07007e+06	1061957	1.26016e+06	1.09287e+06
O54519	Y2303_STRP2	orf3	158	Uncharacterized protein SPD_2303	1	0.999	1	1	1	1	4	2	64239.9	0	51673.1	38885.2	85213.2	79172.1
A0A0H2ZQ98	A0A0H2ZQ98_STRP2	pabB	573	Para-aminobenzoate synthase, component I	1	0.999	9	5	12	8	12	8	99437.7	68374.9	89255.6	119541	133160	138785
A0A0H2ZMD1	A0A0H2ZMD1_STRP2	parC	826	DNA topoisomerase 4 subunit A	1	0.999	17	13	12	18	12	16	359006	304869	322536	311560	395379	360538
A0A0H2ZNP3	A0A0H2ZNP3_STRP2	parE	647	DNA topoisomerase 4 subunit B	1	0.999	8	8	8	9	15	10	325768	280584	301497	293113	317952	319426
A0A0H2ZPH2	A0A0H2ZPH2_STRP2	pbp1A	719	Penicillin-binding protein 1A	1	0.999	22	22	19	25	28	25	568180	1.14871e+06	537437	589521	722879	635375
A0A0H2ZPW7	A0A0H2ZPW7_STRP2	pbp1B	821	Penicillin-binding protein 1B	1	0.999	3	2	5	6	7	8	50574.4	49024.9	100853	77011.6	125498	102537
A0A0H2ZMF9	PBP2A_STRP2	pbp2a	731	Penicillin-binding protein 2a	1	0.999	4	5	3	4	5	3	175307	100678	119851	151888	177533	143491
A0A0H2ZRH4	A0A0H2ZRH4_STRP2	pbpX	750	Penicillin-binding protein 2X	1	0.999	18	20	19	25	22	20	403634	384288	441639	424399	439274	392687
A0A0H2ZMW1	A0A0H2ZMW1_STRP2	pck	289	Choline kinase	1	0.999	26	27	27	27	38	28	1.3345e+06	1.33879e+06	1.30749e+06	1.28055e+06	1.45731e+06	1.33883e+06
Q04L55	PCP_STRP2	pcp	214	Pyrrolidone-carboxylate peptidase	1	0.999	35	29	32	37	34	36	1.05823e+06	947553	1.011e+06	1.16162e+06	1.32349e+06	1.15348e+06
A0A0H2ZN79	A0A0H2ZN79_STRP2	pcpA	680	Choline binding protein PcpA	0.9996	0.999	0	0	0	1	2	2	7332.73	18327.5	19682.5	0	33689.8	13160.3
A0A0H2ZN88	A0A0H2ZN88_STRP2	pcrA	763	ATP-dependent DNA helicase	1	0.999	29	27	23	37	33	35	1.16948e+06	1.05809e+06	1.14685e+06	1.17984e+06	1.32616e+06	1120859
A0A0H2ZPY7	A0A0H2ZPY7_STRP2	pdp	425	Pyrimidine-nucleoside phosphorylase	1	0.999	3	5	3	6	6	8	123349	88337.8	113301	89277.2	160948	91203.3
Q04JN5	PDXS_STRP2	pdxS	291	Pyridoxal 5'-phosphate synthase subunit PdxS	1	0.999	89	73	104	106	117	99	4.30078e+06	4208441	4295930	4.90308e+06	6.04588e+06	5.02519e+06
Q04JN6	PDXT_STRP2	pdxT	193	Pyridoxal 5'-phosphate synthase subunit PdxT	1	0.999	11	13	12	16	25	18	394549	389497	435892	489690	740934	507295
A0A0H2ZQ75	PBP2_STRP2	penA	680	Penicillin-binding protein 2B	1	0.999	10	9	9	8	11	12	146181	159204	142254	124732	176461	139586
A0A0H2ZP50	A0A0H2ZP50_STRP2	pepA	354	Glutamyl aminopeptidase PepA	1	0.999	42	40	42	53	79	57	1.34157e+06	1.37345e+06	1.34689e+06	1.52584e+06	2.23818e+06	1.58157e+06
A0A0H2ZR44	A0A0H2ZR44_STRP2	pepC	444	Aminopeptidase	1	0.999	85	86	82	111	130	115	5963663	5.66414e+06	5.78293e+06	6.51182e+06	7933997	6696601
A0A0H2ZL72	A0A0H2ZL72_STRP2	pepF	600	Oligoendopeptidase F	1	0.999	31	32	31	33	51	34	1123740	1.18087e+06	1.22459e+06	1.26807e+06	1500169	1.27366e+06
A0A0H2ZN13	A0A0H2ZN13_STRP2	pepN	848	Aminopeptidase	1	0.999	96	90	105	145	154	131	5083420	5103226	5.02002e+06	6009740	6798088	6.17079e+06
A0A0H2ZQ35	A0A0H2ZQ35_STRP2	pepO	630	Endopeptidase O	1	0.999	67	59	73	90	97	89	4.08557e+06	3.67261e+06	3.89005e+06	4194598	4.58795e+06	4.33874e+06
A0A0H2ZNZ1	A0A0H2ZNZ1_STRP2	pepQ	360	Proline dipeptidase PepQ	1	0.999	45	48	48	64	70	63	2244090	2196387	2.27792e+06	2565911	3.27483e+06	2.62014e+06
A0A0H2ZQA9	A0A0H2ZQA9_STRP2	pepS	413	Aminopeptidase PepS	1	0.999	58	55	58	59	77	58	2417784	2.38518e+06	2.45392e+06	2.56548e+06	2.95694e+06	2.57898e+06
Q04KS5	PEPT_STRP2	pepT	406	Peptidase T	1	0.999	32	32	33	41	54	39	1.55835e+06	1517717	1.55283e+06	1.82345e+06	2.23012e+06	1.82145e+06
A0A0H2ZMN4	A0A0H2ZMN4_STRP2	pepV	466	Dipeptidase PepV	1	0.999	76	62	65	80	104	90	4116123	4.18428e+06	3955805	4.68932e+06	5158130	4558713
Q04L26	PEPX_STRP2	pepX	757	Xaa-Pro dipeptidyl-peptidase	1	0.999	5	1	1	4	7	1	45714.2	13059.8	31236.1	51354.7	75622.1	55372.1
Q04L24	PFKA_STRP2	pfkA	335	ATP-dependent 6-phosphofructokinase	1	0.999	94	78	81	109	131	120	5524346	5.26627e+06	5.08752e+06	5766797	7736477	5426893
A0A0H2ZLW6	A0A0H2ZLW6_STRP2	pfl	812	Pyruvate formate-lyase	1	0.999	12	6	10	18	13	15	315979	166997	391861	360507	429407	367798
A0A0H2ZPG2	A0A0H2ZPG2_STRP2	pflA	264	Pyruvate formate-lyase-activating enzyme	1	0.999	5	6	5	7	10	7	147902	137721	143957	157288	231263	153775
A0A0H2ZQE4	A0A0H2ZQE4_STRP2	pflB	774	Formate acetyltransferase	1	0.999	129	114	125	155	196	153	6.38457e+06	6.39257e+06	6293117	6.69917e+06	8695024	6678968
A0A0H2ZN69	A0A0H2ZN69_STRP2	pgdA	480	Peptidoglycan GlcNAc deacetylase	1	0.999	8	9	11	10	14	12	195259	188805	211092	217142	252815	212375
Q04IA2	G6PI_STRP2	pgi	449	Glucose-6-phosphate isomerase	1	0.999	104	83	99	119	135	154	6.44628e+06	6325793	6489443	6883995	7.89466e+06	7136448
Q04LZ5	PGK_STRP2	pgk	398	Phosphoglycerate kinase	1	0.999	249	225	249	307	365	335	35004028	34362448	33808412	35489660	39788992	35476936
A0A0H2ZN08	A0A0H2ZN08_STRP2	pgm	572	Phosphoglucomutase/phosphomannomutase family protein	1	0.999	94	78	92	114	173	128	5.73072e+06	6334378	5.13494e+06	6574460	8.35925e+06	6056150
A0A0H2ZR10	A0A0H2ZR10_STRP2	pgsA	181	CDP-diacylglycerol--glycerol-3-phosphate 3-phosphatidyltransferase	1	0.999	2	1	2	3	1	1	62088.6	52906.4	67993	57896.9	58177.1	46655.4
A0A0H2ZM27	A0A0H2ZM27_STRP2	pheA	282	Prephenate dehydratase	1	0.999	3	4	7	6	8	6	39672.2	91158.8	95295.5	68923.9	136542	136309
Q04LU1	SYFA_STRP2	pheS	348	Phenylalanine--tRNA ligase alpha subunit	1	0.999	12	14	18	24	26	24	462275	444413	537122	552773	741871	644202
A0A0H2ZRI4	A0A0H2ZRI4_STRP2	pheT	800	Phenylalanine--tRNA ligase beta subunit	1	0.999	31	28	25	39	60	44	1300838	1.16826e+06	1.10349e+06	1.33519e+06	1.68951e+06	1.52753e+06
A0A0H2ZPR0	A0A0H2ZPR0_STRP2	phnA	112	PhnA protein	1	0.999	2	4	2	7	6	6	440015	443207	449169	530188	520171	525448
A0A0H2ZRF0	A0A0H2ZRF0_STRP2	phpA	816	Pneumococcal histidine triad protein A	1	0.999	3	4	6	7	8	6	52202.8	98486.1	68709.1	88395.9	117412	82682.8
Q04J42	PHPP_STRP2	phpP	246	Protein phosphatase PhpP	1	0.999	14	14	16	21	23	18	871636	799248	834450	873274	1.00533e+06	890488
A0A0H2ZP82	A0A0H2ZP82_STRP2	phtD	853	Pneumococcal histidine triad protein D	1	0.999	3	2	5	5	5	6	105387	91700.3	100693	117900	129949	124199
A0A0H2ZNY2	A0A0H2ZNY2_STRP2	phtE	1039	Pneumococcal histidine triad protein E	1	0.999	0	1	1	4	4	5	26400.2	15367.4	28433.4	59050.7	141236	58282
Q04N31	PLSX_STRP2	plsX	330	Phosphate acyltransferase	1	0.999	30	25	29	34	47	33	957527	859803	907639	1.09738e+06	1.3763e+06	1.07318e+06
Q04IN8	TACY_STRP2	ply	471	Pneumolysin	1	0.999	86	94	89	138	163	128	4290230	4.34261e+06	4.19155e+06	5089554	6.27388e+06	5.13108e+06
A0A0H2ZM51	A0A0H2ZM51_STRP2	pncB	486	Nicotinate phosphoribosyltransferase	1	0.999	56	39	47	59	73	69	1981602	1.77756e+06	1972151	1.9581e+06	2.39992e+06	1.97864e+06
Q04LT4	PNP_STRP2	pnp	737	Polyribonucleotide nucleotidyltransferase	1	0.999	43	34	47	51	77	56	1938181	1819709	1.94359e+06	2.07017e+06	2599310	2.55609e+06
A0A0H2ZML6	A0A0H2ZML6_STRP2	pnpS	443	histidine kinase	1	0.999	2	1	0	0	4	0	38296.7	28251.7	0	57840.5	69138.9	36990.5
A0A0H2ZQE1	A0A0H2ZQE1_STRP2	polA	877	DNA polymerase I	1	0.999	33	35	35	38	43	38	900856	848846	980167	962822	1.13791e+06	1.0085e+06
Q04MH6	DPO3_STRP2	polC	1463	DNA polymerase III PolC-type	1	0.999	12	11	13	15	9	18	426721	226255	386332	394648	431746	461255
Q04JW0	POTA_STRP2	potA	385	Spermidine/putrescine import ATP-binding protein PotA	1	0.999	5	6	7	5	7	8	120242	84068.9	114912	85404	115320	117057
A0A0H2ZN21	A0A0H2ZN21_STRP2	potD	356	Spermidine/putrescine ABC transporter, spermidine/putrescine-binding protein	0.999	0.9989	0	0	0	0	0	1	0	8108.22	8880.59	11651.9	11969.4	17141.9
A0A0H2ZMN7	A0A0H2ZMN7_STRP2	potH	268	Spermidine/putrescine ABC transporter, permease protein	0.9792	0.999	1	0	1	0	0	0	6550.7	0	5216.74	6429.23	0	4244.18
Q04JL5	PPAC_STRP2	ppaC	311	Probable manganese-dependent inorganic pyrophosphatase	1	0.999	65	55	58	70	78	79	3.7488e+06	3.03692e+06	2.98925e+06	3429345	4935404	3.72557e+06
Q04KL8	CAPP_STRP2	ppc	898	Phosphoenolpyruvate carboxylase	1	0.999	83	71	88	107	124	101	4085015	4.52309e+06	4.67595e+06	4.15796e+06	5013017	3871628
Q04KR4	RF1_STRP2	prfA	359	Peptide chain release factor 1	1	0.999	32	24	32	40	57	38	1.18244e+06	1.14401e+06	1134621	1.31724e+06	1.44316e+06	1.28068e+06
A0A0H2ZNW9	A0A0H2ZNW9_STRP2	prfB	329	Peptide chain release factor 2	1	0.999	13	15	16	15	23	17	548440	484062	574016	618076	768784	667014
Q04M39	RF3_STRP2	prfC	514	Peptide chain release factor 3	1	0.999	45	48	37	52	62	52	1.28982e+06	1.37474e+06	1.33045e+06	1.42532e+06	1.85859e+06	1.47533e+06
A0A0H2ZQP3	A0A0H2ZQP3_STRP2	priA	798	Primosomal protein N'	1	0.999	0	3	5	4	5	2	19881.3	35073.1	57278.6	38716.1	65044.7	18138.6
Q04J12	PRMA_STRP2	prmA	316	Ribosomal protein L11 methyltransferase	1	0.999	8	13	8	10	18	8	238181	204756	263612	249881	386533	272987
Q04KZ2	PROA_STRP2	proA	420	Gamma-glutamyl phosphate reductase	1	0.999	20	15	23	16	19	17	597157	552467	651662	537483	543603	526833
Q04KZ3	PROB_STRP2	proB	369	Glutamate 5-kinase	1	0.999	4	3	6	8	12	10	82251.3	72970.7	91539.3	105328	149945	122138
A0A0H2ZNT1	A0A0H2ZNT1_STRP2	proC	265	Pyrroline-5-carboxylate reductase	1	0.999	1	1	1	2	6	4	34064.2	25394.8	35478.9	36158.9	1.15066e+06	53428.9
Q04MI4	SYP_STRP2	proS	617	Proline--tRNA ligase	1	0.999	95	89	98	115	144	110	3.83984e+06	3.92214e+06	4.05383e+06	3995440	4.79586e+06	4.22761e+06
A0A0H2ZLL3	A0A0H2ZLL3_STRP2	proV	242	Choline transporter	1	0.999	13	16	13	20	25	20	748572	736667	739644	701279	857520	660700
A0A0H2ZQB9	A0A0H2ZQB9_STRP2	proWX	506	Choline transporter (Glycine betaine transport system permease protein)	1	0.999	20	12	20	22	31	30	650098	509832	619641	598832	1.0324e+06	718976
A0A0H2ZRD4	A0A0H2ZRD4_STRP2	prs2	319	Putative ribose-phosphate pyrophosphokinase	1	0.999	35	31	33	35	35	38	1.85022e+06	1.81156e+06	1.83531e+06	1.961e+06	2.36058e+06	1.91035e+06
Q04KU8	PRSA_STRP2	prsA	313	Foldase protein PrsA	1	0.999	62	67	66	82	99	82	3115490	3136093	3.01173e+06	3155915	3893704	3281616
A0A0H2ZP84	A0A0H2ZP84_STRP2	prsA	322	Ribose-phosphate pyrophosphokinase	1	0.999	47	47	48	56	73	55	3.29337e+06	3.34557e+06	2.10141e+06	3.33365e+06	3.96815e+06	2344360
A0A0H2ZRA8	A0A0H2ZRA8_STRP2	prtA	2144	Cell wall-associated serine protease PrtA	1	0.999	132	117	145	163	224	182	5.02115e+06	4605812	4.99376e+06	5993573	7238569	6195297
A0A0H2ZNF3	A0A0H2ZNF3_STRP2	psaB	240	Manganese ABC transporter, ATP-binding protein	1	0.999	22	20	26	22	33	25	973654	997817	1.03737e+06	1.06233e+06	1180100	1.08275e+06
A0A0H2ZMX6	A0A0H2ZMX6_STRP2	pspA	619	Pneumococcal surface protein A	1	0.999	109	95	90	128	134	125	6.05147e+06	5867408	5.8068e+06	6.9392e+06	8389877	7267382
A0A0H2ZMX3	A0A0H2ZMX3_STRP2	psr	424	Psr protein	1	0.999	8	7	6	10	15	9	210356	149063	138255	226135	233676	178652
A0A0H2ZQM6	A0A0H2ZQM6_STRP2	pstS	291	Phosphate ABC transporter, phosphate-binding protein	0.9996	0.999	0	0	0	0	0	0	0	0	0	0	2268.11	0
A0A0H2ZPD3	A0A0H2ZPD3_STRP2	pta	324	phosphate acetyltransferase	1	0.999	34	28	38	42	41	37	1.67693e+06	1.59739e+06	1640586	1.76456e+06	2.02152e+06	1.84918e+06
Q04N59	PTH_STRP2	pth	189	Peptidyl-tRNA hydrolase	1	0.999	2	3	2	3	2	4	42547.7	37301.3	64483.1	52529.9	60304.7	74323.9
A0A0H2ZP52	A0A0H2ZP52_STRP2	ptsH	87	Phosphocarrier protein HPr	1	0.999	41	30	35	40	68	47	6644200	7348620	6.25666e+06	6747362	7.28723e+06	6.92657e+06
A0A0H2ZMY1	A0A0H2ZMY1_STRP2	ptsI	577	Phosphoenolpyruvate-protein phosphotransferase	1	0.999	77	60	66	95	145	87	3.81957e+06	3863782	3.67629e+06	4213327	5.70891e+06	4587049
A0A0H2ZLE5	A0A0H2ZLE5_STRP2	pulA	759	Pullulanase, type I	1	0.999	30	34	36	47	41	40	1.12763e+06	1.15114e+06	1.25285e+06	1.41773e+06	1597938	1.41489e+06
Q04N48	PURA_STRP2	purA	428	Adenylosuccinate synthetase	1	0.999	63	53	57	73	83	76	2.15827e+06	2.13557e+06	2.2083e+06	2.56948e+06	3.05238e+06	2.60248e+06
A0A0H2ZQC4	A0A0H2ZQC4_STRP2	purB	432	Adenylosuccinate lyase	1	0.999	56	46	50	56	56	59	2247432	2.02508e+06	2.19441e+06	2234747	2.54282e+06	2.27948e+06
A0A0H2ZRR1	A0A0H2ZRR1_STRP2	purD	420	Phosphoribosylamine--glycine ligase	0.9997	0.999	0	0	2	1	1	0	114185	0	116332	147586	180962	205588
A0A0H2ZMM8	A0A0H2ZMM8_STRP2	purE	162	N5-carboxyaminoimidazole ribonucleotide mutase	1	0.999	0	3	1	4	4	2	2681.48	34321.5	18089.9	50426.8	55112.9	33852.1
Q04N19	PUR9_STRP2	purH	515	Bifunctional purine biosynthesis protein PurH	1	0.999	3	2	5	8	8	7	60041.2	54967.8	107081	112930	112777	87664.9
A0A0H2ZLC6	A0A0H2ZLC6_STRP2	purR	275	Pur operon repressor	1	0.999	18	19	18	25	33	30	799989	784505	752079	869396	1.07694e+06	934924
A0A0H2ZQP0	A0A0H2ZQP0_STRP2	pvaA	204	Pneumococcal vaccine antigen A	0.9998	0.999	0	0	1	0	0	1	4966.38	0	21109	5730.88	0	18276.6
A0A0H2ZQE0	A0A0H2ZQE0_STRP2	pyk	501	Pyruvate kinase	1	0.999	237	232	245	285	370	307	26815840	26135224	25736956	26121904	31631374	26615756
Q04K46	PYRB_STRP2	pyrB	307	Aspartate carbamoyltransferase	1	0.999	29	24	28	32	33	30	826823	823118	806014	868191	904604	874715
A0A0H2ZM00	A0A0H2ZM00_STRP2	pyrC	422	Dihydroorotase	1	0.999	15	13	19	19	31	24	729953	701651	728190	760173	987001	829956
A0A0H2ZP32	A0A0H2ZP32_STRP2	pyrDa	311	Dihydroorotate dehydrogenase	1	0.999	26	25	32	34	47	42	1.7184e+06	1677900	1.73113e+06	1.86558e+06	2.19825e+06	1.96437e+06
A0A0H2ZRF9	A0A0H2ZRF9_STRP2	pyrDb	312	Dihydroorotate dehydrogenase	1	0.999	3	2	2	5	6	3	56753.9	43846	60549.2	70367.7	80416	68576.9
Q04LJ2	PYRE_STRP2	pyrE	210	Orotate phosphoribosyltransferase	1	0.999	11	8	10	10	13	9	163663	126884	156958	133803	190276	184855
Q04LJ3	PYRF_STRP2	pyrF	233	Orotidine 5'-phosphate decarboxylase	1	0.999	0	1	1	4	3	4	4995.27	0	12690.2	37974.5	33377.6	37088.8
A0A0H2ZM98	A0A0H2ZM98_STRP2	pyrG	535	CTP synthase	1	0.999	39	32	35	37	48	43	1.79834e+06	1.9714e+06	1.67146e+06	1.99898e+06	2.42785e+06	2008975
Q04KY1	PYRH_STRP2	pyrH	245	Uridylate kinase	1	0.999	21	23	24	29	53	31	881170	786312	804464	915747	1.57221e+06	1005087
A0A0H2ZMC4	A0A0H2ZMC4_STRP2	pyrK	266	Dihydroorotate dehydrogenase B (NAD(+)), electron transfer subunit	1	0.999	1	1	1	3	3	3	19276.8	17184.8	30818.6	53118.7	40211.4	46562.3
Q04K45	PYRR_STRP2	pyrR	173	Bifunctional protein PyrR	1	0.999	17	14	14	18	22	19	681278	637935	654950	601507	703271	590852
Q04JT4	QUEA_STRP2	queA	342	S-adenosylmethionine:tRNA ribosyltransferase-isomerase	1	0.999	6	5	3	3	4	4	65537.8	89109.8	57113.1	32769.2	69941.1	64526.3
A0A0H2ZP87	A0A0H2ZP87_STRP2	radA	420	DNA repair protein RadA	1	0.999	3	6	5	7	3	6	56388.9	104557	120598	75284.4	95740.2	76783.1
A0A0H2ZPT8	A0A0H2ZPT8_STRP2	rafE	419	Sugar ABC transporter, sugar-binding protein	1	0.999	2	0	2	2	2	1	14558.5	15232.5	35608.3	23632.5	25369.2	23693.4
A0A0H2ZQ51	A0A0H2ZQ51_STRP2	rafF	288	Sugar ABC transporter, permease protein	0.9995	0.999	1	1	1	1	0	0	33375.9	19055	39131.1	27562.8	26018.9	12397.6
Q04LV9	RBFA_STRP2	rbfA	116	Ribosome-binding factor A	1	0.999	9	14	14	15	15	12	412977	356179	431030	501140	583892	571517
Q04IM6	RECA_STRP2	recA	388	Protein RecA	1	0.999	35	33	37	40	58	47	1.40643e+06	1.287e+06	1.46776e+06	1.5859e+06	1.89595e+06	1743562
A0A0H2ZMS3	A0A0H2ZMS3_STRP2	recD2	788	ATP-dependent RecD-like DNA helicase	1	0.999	9	8	12	9	9	9	205720	196039	236543	210778	215415	160849
A0A0H2ZP34	A0A0H2ZP34_STRP2	recG	671	ATP-dependent DNA helicase RecG	1	0.999	3	1	3	1	1	1	41314	10856.2	43812.6	29617.1	55300	25816.5
A0A0H2ZRL7	A0A0H2ZRL7_STRP2	recJ	740	Single-stranded-DNA-specific exonuclease RecJ	1	0.999	6	3	10	7	7	9	172277	66594.3	198422	188800	204763	217627
A0A0H2ZQS2	A0A0H2ZQS2_STRP2	recN	555	DNA repair protein RecN	1	0.999	23	18	18	29	35	29	547888	427634	506445	629446	802324	642034
Q04N32	RECO_STRP2	recO	256	DNA repair protein RecO	0.9996	0.999	1	0	0	0	1	0	115763	0	0	0	152438	0
Q04J97	RECR_STRP2	recR	198	Recombination protein RecR	1	0.999	5	4	5	7	10	9	128544	124364	131298	124486	113984	150168
Q04M97	RECU_STRP2	recU	198	Holliday junction resolvase RecU	0.9845	0.9989	0	0	0	0	1	1	0	0	7848.66	10779.7	8773.68	11689.1
Q04IQ7	RECX_STRP2	recX	258	Regulatory protein RecX	1	0.999	1	2	3	4	2	4	20173.1	19765.4	45656.2	51684.6	56093.8	41282
A0A0H2ZM41	A0A0H2ZM41_STRP2	regR	333	Sugar binding transcriptional regulator RegR	1	0.999	3	5	3	7	5	6	420021	523637	303971	702440	798491	991995
A0A0H2ZP47	A0A0H2ZP47_STRP2	relA	740	GTP diphosphokinase	1	0.999	36	30	30	33	36	32	738859	1.07239e+06	752143	682139	783602	719642
O52776	REP_STRP2	rep	320	Protein rep	1	0.999	2	4	3	2	5	3	54674.6	51877	89696.6	91263.6	84764	50936.2
Q04KJ6	REX_STRP2	rex	213	Redox-sensing transcriptional repressor Rex	1	0.999	10	12	13	16	17	18	682822	642941	679130	694547	786307	654852
Q04KF9	ADDB_STRP2	rexB	1091	ATP-dependent helicase/deoxyribonuclease subunit B	1	0.999	7	7	6	11	17	9	191980	130008	262483	191421	204924	152942
A0A0H2ZMP2	A0A0H2ZMP2_STRP2	ribB	401	Riboflavin biosynthesis protein RibBA	1	0.999	10	8	9	9	10	13	284804	257861	288256	249633	267230	280470
A0A0H2ZLX4	A0A0H2ZLX4_STRP2	ribD	366	Riboflavin biosynthesis protein RibD	1	0.999	4	1	4	3	8	6	96578.4	69164.6	97201.9	89379.9	143513	113211
A0A0H2ZQT1	A0A0H2ZQT1_STRP2	ribE	211	Riboflavin synthase, alpha subunit	1	0.999	12	11	11	14	15	17	253820	214659	230921	295689	370839	300805
A0A0H2ZRN9	A0A0H2ZRN9_STRP2	ribF	305	Riboflavin biosynthesis protein	1	0.999	7	3	5	6	9	6	178611	177544	169910	187543	218469	196825
Q04MR3	RISB_STRP2	ribH	155	6,7-dimethyl-8-ribityllumazine synthase	1	0.999	16	22	23	20	22	18	1212506	1.20754e+06	1.22294e+06	1.24854e+06	1194367	1.18671e+06
Q04LC6	RIMM_STRP2	rimM	172	Ribosome maturation factor RimM	1	0.999	13	15	15	16	17	16	447411	481997	481657	516799	619902	510684
Q04LW4	RIMP_STRP2	rimP	159	Ribosome maturation factor RimP	1	0.999	4	4	3	4	7	6	196270	200932	205378	209100	224402	248100
Q04HU2	RLMH_STRP2	rlmH	159	Ribosomal RNA large subunit methyltransferase H	1	0.999	3	1	0	3	2	2	53556.8	40346.2	27155.9	58701.1	61483.5	60887.9
A0A0H2ZM97	A0A0H2ZM97_STRP2	rluB	240	Pseudouridine synthase	1	0.999	38	36	39	43	47	38	1.2855e+06	1.28287e+06	1316005	1.38092e+06	1.51972e+06	1.44397e+06
A0A0H2ZLJ4	A0A0H2ZLJ4_STRP2	rluD	295	Pseudouridine synthase	1	0.999	5	5	6	10	9	9	267158	260258	291949	295911	304099	320722
Q04K72	RNC_STRP2	rnc	232	Ribonuclease 3	1	0.999	5	5	3	4	11	5	92628.4	79618.7	80086.1	88902.7	144839	89220.4
Q04KF4	RNH2_STRP2	rnhB	259	Ribonuclease HII	0.9792	0.999	0	0	0	0	1	0	0	0	0	0	8895.2	0
Q04M70	RNH3_STRP2	rnhC	290	Ribonuclease HIII	1	0.999	3	3	7	7	7	8	183003	73344.8	136685	185989	160310	176972
A0A0H2ZMS9	A0A0H2ZMS9_STRP2	rnj	559	Ribonuclease J	1	0.999	45	41	45	50	52	50	1.66451e+06	1.53076e+06	1.64935e+06	1.60176e+06	2027479	1.62933e+06
A0A0H2ZNV7	A0A0H2ZNV7_STRP2	rnj	553	Ribonuclease J	1	0.999	59	41	50	56	58	56	1.86309e+06	1.94534e+06	2.0095e+06	1.69773e+06	2.18762e+06	1.67634e+06
A0A0H2ZM69	A0A0H2ZM69_STRP2	rnmV	186	Ribonuclease M5	1	0.999	2	1	1	2	2	2	94433.5	82419.5	84434.9	77963.8	75899.2	77048.9
Q04ID0	RNPA_STRP2	rnpA	123	Ribonuclease P protein component	1	0.999	0	1	0	0	1	2	12263.3	14216.5	11447.7	11630.5	20895	24914.3
A0A0H2ZNQ5	A0A0H2ZNQ5_STRP2	rnr	784	Ribonuclease R	1	0.999	10	10	8	15	23	15	387545	390586	449772	347188	595738	287629
Q04J36	RNY_STRP2	rny	537	Ribonuclease Y	1	0.999	23	20	23	22	40	27	1.04049e+06	913137	1.0142e+06	1.05743e+06	1.24557e+06	1.14176e+06
Q04LL3	RNZ_STRP2	rnz	309	Ribonuclease Z	1	0.999	16	16	22	20	26	21	458830	471781	520648	545023	639541	517776
A0A0H2ZKY7	ROCS_STRP2	rocS	163	Regulator of chromosome segregation	1	0.999	14	13	14	20	17	16	501035	546655	498015	636597	674124	588066
A0A0H2ZM74	A0A0H2ZM74_STRP2	rpe	218	Ribulose-phosphate 3-epimerase	1	0.999	5	2	5	7	15	6	95800.4	112904	99316.1	175782	382657	150302
Q04L82	RPIA_STRP2	rpiA	227	Ribose-5-phosphate isomerase A	1	0.999	5	7	6	10	10	11	231994	222687	255786	269492	323042	326494
Q04LP6	RL1_STRP2	rplA	229	50S ribosomal protein L1	1	0.999	71	60	67	84	80	88	6943749	7.02233e+06	6.59546e+06	6745244	8.1658e+06	7.56604e+06
Q04MN3	RL2_STRP2	rplB	277	50S ribosomal protein L2	1	0.999	100	96	96	118	146	118	7.76617e+06	8.31727e+06	7661369	8494184	9487647	10011306
Q04MN6	RL3_STRP2	rplC	208	50S ribosomal protein L3	1	0.999	39	43	43	62	83	60	1.82364e+06	1.95202e+06	1.68667e+06	2.20315e+06	3.07141e+06	2.49943e+06
Q04MN5	RL4_STRP2	rplD	207	50S ribosomal protein L4	1	0.999	46	34	41	64	51	53	6964172	6.92988e+06	6487973	6.89739e+06	7.58504e+06	6898896
Q04MM4	RL5_STRP2	rplE	180	50S ribosomal protein L5	1	0.999	112	86	91	116	139	138	6370784	6.40097e+06	6.14857e+06	6613309	8284312	7045698
Q04MM1	RL6_STRP2	rplF	178	50S ribosomal protein L6	1	0.999	61	68	65	87	91	92	4.56987e+06	4836247	4.50307e+06	4754808	5817357	4.76323e+06
Q04HX2	RL9_STRP2	rplI	150	50S ribosomal protein L9	1	0.999	19	20	18	28	31	29	1.69069e+06	1.61706e+06	1.50952e+06	1.72064e+06	1.91206e+06	1.86819e+06
Q04JZ3	RL10_STRP2	rplJ	166	50S ribosomal protein L10	1	0.999	48	42	47	47	55	49	5659581	6024114	5.42518e+06	5.90711e+06	6.81766e+06	6.42154e+06
Q04LP7	RL11_STRP2	rplK	141	50S ribosomal protein L11	1	0.999	45	39	50	56	95	55	4187781	4.27644e+06	4.15816e+06	4576023	5323127	4.85762e+06
Q04JZ4	RL7_STRP2	rplL	122	50S ribosomal protein L7/L12	1	0.999	55	47	57	65	72	73	5949329	5336878	5.97547e+06	5.96475e+06	7.94742e+06	6674218
A0A0H2ZMT8	A0A0H2ZMT8_STRP2	rplM	148	50S ribosomal protein L13	1	0.999	56	51	54	63	76	75	3666354	3.7976e+06	3.5026e+06	3.88765e+06	4877571	4292909
Q04MM6	RL14_STRP2	rplN	122	50S ribosomal protein L14	1	0.999	22	23	25	35	47	35	2.4554e+06	2378338	2.26872e+06	2621358	3.35325e+06	2.73924e+06
Q04ML7	RL15_STRP2	rplO	146	50S ribosomal protein L15	1	0.999	29	26	24	25	32	27	2846835	2822143	2.69934e+06	2936459	3.50928e+06	3.1051e+06
Q04MM9	RL16_STRP2	rplP	137	50S ribosomal protein L16	1	0.999	24	16	22	28	30	28	2.43575e+06	2344328	2.43229e+06	2303666	2649404	2.42582e+06
Q04ML0	RL17_STRP2	rplQ	128	50S ribosomal protein L17	1	0.999	30	29	33	35	55	45	3399243	3.33996e+06	3.35579e+06	3.22722e+06	3.61585e+06	3.73492e+06
Q04MM0	RL18_STRP2	rplR	118	50S ribosomal protein L18	1	0.999	11	10	11	15	18	15	2.00223e+06	2.05561e+06	2070067	2.07408e+06	2244293	2.22659e+06
Q04K32	RL19_STRP2	rplS	115	50S ribosomal protein L19	1	0.999	61	59	66	74	86	72	5356325	5299310	5087798	5544514	6460449	7.06048e+06
Q04KW7	RL20_STRP2	rplT	119	50S ribosomal protein L20	1	0.999	55	47	69	71	88	85	2.10315e+06	1.98546e+06	2123238	1980124	2.20896e+06	2.11042e+06
Q04KI4	RL21_STRP2	rplU	104	50S ribosomal protein L21	1	0.999	6	8	6	10	12	7	1.80184e+06	1.87267e+06	1.67993e+06	1.91961e+06	1.97215e+06	1.99352e+06
Q04MN1	RL22_STRP2	rplV	114	50S ribosomal protein L22	1	0.999	56	51	52	76	91	80	4187956	4.16353e+06	3.87255e+06	4.33596e+06	5.2913e+06	4.15308e+06
Q04MN4	RL23_STRP2	rplW	98	50S ribosomal protein L23	1	0.999	56	52	65	81	83	68	7584922	7.30436e+06	6964604	7476815	8232157	7.53476e+06
Q04MM5	RL24_STRP2	rplX	101	50S ribosomal protein L24	1	0.999	28	35	34	36	34	38	3.81464e+06	3.98191e+06	3.64622e+06	4196323	4.58479e+06	4.07183e+06
Q04KI2	RL27_STRP2	rpmA	97	50S ribosomal protein L27	1	0.999	20	25	27	33	37	41	2.91065e+06	2902631	2798933	3.33512e+06	3.73945e+06	3.4162e+06
Q04M37	RL28_STRP2	rpmB	62	50S ribosomal protein L28	1	0.999	9	11	12	12	13	15	1.40469e+06	1.34838e+06	1.2463e+06	1.7143e+06	1.84804e+06	1.84287e+06
Q04MM8	RL29_STRP2	rpmC	68	50S ribosomal protein L29	1	0.999	11	10	12	12	10	12	2.36227e+06	2.65234e+06	2625211	2.54603e+06	1920066	3491117
Q04ML8	RL30_STRP2	rpmD	60	50S ribosomal protein L30	1	0.999	13	10	7	10	18	10	1.39566e+06	1.31642e+06	1.28852e+06	1.46755e+06	1.72999e+06	1.61732e+06
Q04K26	RL31B_STRP2	rpmE2	80	50S ribosomal protein L31 type B	1	0.999	55	47	40	78	80	73	2.54793e+06	2.45697e+06	2.3689e+06	2782942	3.69146e+06	3.0538e+06
Q04I37	RL32_STRP2	rpmF	60	50S ribosomal protein L32	1	0.999	18	15	15	19	28	21	935244	916029	856254	1.11138e+06	1.57351e+06	933243
Q04I36	RL33_STRP2	rpmG	49	50S ribosomal protein L33	1	0.999	15	16	17	16	14	15	1806045	1791141	1.58264e+06	1.90467e+06	1.95881e+06	2.20851e+06
Q04KW8	RL35_STRP2	rpmI	66	50S ribosomal protein L35	1	0.999	3	5	3	8	3	10	78631.7	77834.2	49824.2	128635	112219	207012
Q04ML1	RPOA_STRP2	rpoA	311	DNA-directed RNA polymerase subunit alpha	1	0.999	55	51	57	67	68	73	3377018	3.24519e+06	3.27555e+06	3.48002e+06	4.3163e+06	3.8483e+06
Q04IK6	RPOB_STRP2	rpoB	1203	DNA-directed RNA polymerase subunit beta	1	0.999	122	106	117	139	184	132	6.6799e+06	6526180	6730090	6.82975e+06	7832345	7.2494e+06
Q04IK7	RPOC_STRP2	rpoC	1225	DNA-directed RNA polymerase subunit beta'	1	0.999	139	124	141	172	209	174	7.36233e+06	7.43285e+06	7.37396e+06	7898320	9474690	8.07117e+06
A0A0H2ZQA1	A0A0H2ZQA1_STRP2	rpoD	369	RNA polymerase sigma factor SigA	1	0.999	32	33	30	33	52	36	936795	955168	911457	932212	1.35421e+06	1.09537e+06
Q04LZ9	RPOE_STRP2	rpoE	195	Probable DNA-directed RNA polymerase subunit delta	1	0.999	11	10	13	9	15	13	1.12666e+06	1.0989e+06	911722	949066	848356	976704
Q04MU7	RPOY_STRP2	rpoY	77	DNA-directed RNA polymerase subunit epsilon	1	0.999	10	10	12	15	15	20	628104	599554	621773	620697	890546	731790
Q04J38	RPOZ_STRP2	rpoZ	104	DNA-directed RNA polymerase subunit omega	1	0.999	14	14	13	20	26	18	441207	479868	468143	583876	765734	567778
A0A0H2ZLT2	A0A0H2ZLT2_STRP2	rpsA	400	Ribosomal protein S1	1	0.999	120	100	119	142	144	143	15195156	14844292	14485954	13874022	15318010	14189888
Q04HW3	RS2_STRP2	rpsB	259	30S ribosomal protein S2	1	0.999	211	202	214	230	249	243	13126459	12926383	12922566	12764375	15700683	12851104
Q04MN0	RS3_STRP2	rpsC	217	30S ribosomal protein S3	1	0.999	93	74	91	93	124	120	5997087	6103245	5791980	6281283	8383444	7038819
Q04MZ3	RS4_STRP2	rpsD	203	30S ribosomal protein S4	1	0.999	90	82	84	75	81	87	13422695	13356054	12973132	12484713	13345973	13789305
Q04ML9	RS5_STRP2	rpsE	164	30S ribosomal protein S5	1	0.999	61	72	68	67	95	82	6916282	7.00476e+06	6.58163e+06	6995760	8390754	8052658
Q04JK8	RS6_STRP2	rpsF	96	30S ribosomal protein S6	1	0.999	53	56	57	63	68	67	4.15485e+06	3.99747e+06	4054864	4394389	4750911	4.24617e+06
Q04MH8	RS7_STRP2	rpsG	156	30S ribosomal protein S7	1	0.999	71	65	64	82	84	74	4562645	4394488	4356172	4547314	5.32303e+06	4598261
Q04MM2	RS8_STRP2	rpsH	132	30S ribosomal protein S8	1	0.999	38	42	47	49	57	42	3.10001e+06	3.38737e+06	3.08178e+06	3067598	3.88499e+06	3325322
Q04MF5	RS9_STRP2	rpsI	130	30S ribosomal protein S9	1	0.999	48	33	43	49	51	49	4210395	3.8977e+06	3.94004e+06	4523941	5.24886e+06	3.89239e+06
Q04MN7	RS10_STRP2	rpsJ	102	30S ribosomal protein S10	1	0.999	38	31	39	37	44	52	6.00395e+06	5636192	5758762	5994913	7.26043e+06	6140145
Q04ML2	RS11_STRP2	rpsK	127	30S ribosomal protein S11	1	0.999	38	31	39	53	43	58	2.35251e+06	2226785	2.18141e+06	2.52141e+06	3.30572e+06	2.90215e+06
Q04MH9	RS12_STRP2	rpsL	137	30S ribosomal protein S12	1	0.999	32	31	29	30	35	36	3876055	3.88505e+06	3.70878e+06	3.85957e+06	4209095	4.40277e+06
Q04ML3	RS13_STRP2	rpsM	121	30S ribosomal protein S13	1	0.999	66	54	62	82	59	71	7.03448e+06	6828492	7.13337e+06	7.03806e+06	7.7385e+06	6.73881e+06
Q04MM3	RS14_STRP2	rpsN	89	30S ribosomal protein S14	1	0.999	5	6	7	8	10	8	1.17706e+06	1.15484e+06	1.11783e+06	1.21089e+06	1.4096e+06	1.71858e+06
Q04JE2	RS15_STRP2	rpsO	89	30S ribosomal protein S15	1	0.999	22	22	19	24	20	24	3296222	3.4077e+06	3.30534e+06	3310020	3.3114e+06	3.37014e+06
Q04LD0	RS16_STRP2	rpsP	90	30S ribosomal protein S16	1	0.999	40	31	41	53	57	55	556628	563487	557178	861499	1.50166e+06	1.00636e+06
Q04MM7	RS17_STRP2	rpsQ	86	30S ribosomal protein S17	1	0.999	6	5	7	7	10	10	910379	844148	788980	922657	979754	952087
Q04JL0	RS18_STRP2	rpsR	79	30S ribosomal protein S18	1	0.999	25	26	33	29	41	30	2.50076e+06	2456471	2.40413e+06	2.46193e+06	3.5312e+06	2.83245e+06
Q04MN2	RS19_STRP2	rpsS	93	30S ribosomal protein S19	1	0.999	27	30	29	22	34	24	3.36467e+06	3.58857e+06	3.42241e+06	3.01194e+06	3.22001e+06	3.38376e+06
Q04L74	RS20_STRP2	rpsT	78	30S ribosomal protein S20	1	0.999	8	6	8	11	11	11	1.41038e+06	1.37836e+06	1.4286e+06	1582689	1.89662e+06	1.42251e+06
Q04JT6	RS21_STRP2	rpsU	58	30S ribosomal protein S21	1	0.999	14	14	12	17	19	17	1279474	1.45467e+06	1.31585e+06	1.43731e+06	1.44704e+06	1.53878e+06
A0A0H2ZPC8	RQCH_STRP2	rqcH	551	Rqc2 homolog RqcH	1	0.999	13	9	11	14	14	11	417101	428440	442446	482636	311565	433763
A0A0H2ZQC5	A0A0H2ZQC5_STRP2	rrmA	282	rRNA (Guanine-N1-)-methyltransferase	0.9996	0.999	1	1	3	1	1	2	69460.1	23973	41640	27211.8	18802.7	27585.2
A0A0H2ZMW6	A0A0H2ZMW6_STRP2	rsfS	117	Ribosomal silencing factor RsfS	1	0.999	6	4	7	5	5	5	223905	194235	209368	184218	279980	214528
A0A0H2ZNW0	A0A0H2ZNW0_STRP2	rsgA	292	Small ribosomal subunit biogenesis GTPase RsgA	1	0.999	3	1	2	1	2	3	81559	17673.7	44194	43480.1	46810.9	33058.8
Q04II4	RSMA_STRP2	rsmA	290	Ribosomal RNA small subunit methyltransferase A	1	0.999	11	12	14	14	21	15	204975	182267	205424	260208	355706	266510
Q04K39	RSMG_STRP2	rsmG	237	Ribosomal RNA small subunit methyltransferase G	1	0.999	7	5	8	9	10	10	220010	202691	226890	239909	234580	247639
Q04MC7	RSMH_STRP2	rsmH	316	Ribosomal RNA small subunit methyltransferase H	1	0.999	8	4	9	8	11	8	168258	122679	171828	184151	200094	172969
A0A0H2ZMT4	A0A0H2ZMT4_STRP2	rsmI	289	Ribosomal RNA small subunit methyltransferase I	1	0.999	3	2	2	3	3	4	53465.4	38721.3	57651	51549.2	79257.1	46147
A0A0H2ZP13	A0A0H2ZP13_STRP2	rsuA-1	240	Pseudouridine synthase	1	0.999	3	3	3	4	3	6	63338.7	53230.2	69966.8	65168.6	70811	94858.6
A0A0H2ZMQ8	A0A0H2ZMQ8_STRP2	rumA-1	543	23S rRNA (Uracil-5-)-methyltransferase RumA	1	0.999	11	10	10	18	23	17	257745	259222	238915	323660	442491	310784
A0A0H2ZPR2	A0A0H2ZPR2_STRP2	rumA-2	451	23S rRNA (Uracil-5-)-methyltransferase RumA	1	0.999	0	1	2	3	3	2	16904.7	78473.4	34917.1	30292.6	36492.5	81426.8
Q04MQ9	RUVA_STRP2	ruvA	197	Holliday junction branch migration complex subunit RuvA	1	0.999	5	6	5	7	7	5	103121	107427	115413	107053	141222	72577.7
Q04MI9	RUVB_STRP2	ruvB	332	Holliday junction branch migration complex subunit RuvB	1	0.999	2	2	5	4	6	5	131726	78804.2	165402	127578	389085	177661
Q04IT3	SCPB_STRP2	scpB	189	Segregation and condensation protein B	1	0.999	8	7	7	10	8	7	177103	181328	1.10961e+06	182957	215954	179807
A0A0H2ZPQ2	A0A0H2ZPQ2_STRP2	scrB	484	Sucrose-6-phosphate hydrolase	1	0.999	12	10	9	13	16	13	202477	184088	177263	260256	237963	516639
A0A0H2ZPG3	A0A0H2ZPG3_STRP2	scrK	295	Fructokinase	1	0.999	12	11	12	13	15	15	719544	678976	781788	830436	827264	810038
A0A0H2ZNG0	A0A0H2ZNG0_STRP2	scrR	321	Sucrose operon repressor	1	0.999	6	7	5	7	8	7	206256	192828	208677	218186	256051	198518
A0A0H2ZPZ7	A0A0H2ZPZ7_STRP2	sdhA	290	L-serine dehydratase	1	0.999	5	6	4	6	5	3	145937	142452	144917	163880	187719	154694
A0A0H2ZNL2	A0A0H2ZNL2_STRP2	sdhB	223	L-serine deaminase	1	0.999	2	4	3	3	5	4	60498.9	107776	97285.8	75930	83368.6	81024.6
Q04J70	SECA_STRP2	secA	837	Protein translocase subunit SecA	1	0.999	85	85	94	105	137	109	3187500	3.08942e+06	3.16594e+06	3.28344e+06	4946924	4.54713e+06
A0A0H2ZQZ7	A0A0H2ZQZ7_STRP2	secE	58	Preprotein translocase, SecE subunit	0.9991	0.999	0	0	2	1	0	2	309607	304915	315434	309255	331755	312487
A0A0H2ZQX6	A0A0H2ZQX6_STRP2	secG	77	Protein-export membrane protein SecG	1	0.999	4	3	2	2	5	3	64268.3	57733	61677.3	70562.6	94223.6	72267
A0A0H2ZPM6	A0A0H2ZPM6_STRP2	secY	436	Protein translocase subunit SecY	1	0.999	8	10	10	8	11	9	700350	638310	676603	632304	674769	655171
Q04JA5	SEPF_STRP2	sepF	179	Cell division protein SepF	1	0.999	11	10	9	23	25	17	339394	344518	294086	351272	539598	330472
Q04M63	SYS_STRP2	serS	424	Serine--tRNA ligase	1	0.999	67	69	67	73	81	69	3.26646e+06	3.36461e+06	3338706	3.36607e+06	4019594	3.38045e+06
A0A0H2ZNG5	A0A0H2ZNG5_STRP2	smc	1179	Chromosome partition protein Smc	1	0.999	25	23	24	28	35	32	421518	490851	500341	477524	642152	523550
Q04KV3	SSRP_STRP2	smpB	155	SsrA-binding protein	0.9996	0.999	1	2	1	2	1	1	57571.6	58278.2	56530.3	56339.9	58428.4	58817.6
A0A0H2ZLU4	A0A0H2ZLU4_STRP2	sodA	201	Superoxide dismutase	1	0.999	19	21	23	29	31	26	844463	807816	854875	967183	1.09095e+06	1.14176e+06
A0A0H2ZNI8	A0A0H2ZNI8_STRP2	SPD_0003	64	Uncharacterized protein	0.9792	0.999	2	1	1	1	2	1	16504.6	15483.1	19030.3	16647	14511.5	17407.9
A0A0H2ZLU2	A0A0H2ZLU2_STRP2	SPD_0007	88	S4 domain protein	1	0.999	3	3	2	4	4	3	101518	118586	116485	130461	154483	155267
A0A0H2ZNW1	A0A0H2ZNW1_STRP2	SPD_0008	122	Septum formation initiator, putative	0.9939	0.999	0	0	1	0	1	0	10044.1	0	7639.4	9052.61	14271.7	0
A0A0H2ZN49	A0A0H2ZN49_STRP2	SPD_0010	422	Beta-lactamase class A catalytic domain-containing protein	1	0.999	4	2	3	4	3	3	63934.5	23450.5	40893.3	72856.9	64197	58990.9
A0A0H2ZPI4	A0A0H2ZPI4_STRP2	SPD_0028	185	Phosphoglycerate mutase family protein	0.9636	0.9982	0	0	0	0	0	0	0	0	0	0	0	0
A0A0H2ZMP3	A0A0H2ZMP3_STRP2	SPD_0030	165	Carbonic anhydrase	1	0.999	5	3	4	5	5	8	141576	56473.5	138076	145955	113275	211060
A0A0H2ZM19	A0A0H2ZM19_STRP2	SPD_0039	145	CoA-binding domain-containing protein	1	0.999	3	5	3	5	4	2	169878	125090	166560	170992	179894	129228
A0A0H2ZNK5	A0A0H2ZNK5_STRP2	SPD_0040	336	Membrane protein, putative	1	0.999	9	6	7	12	14	9	400899	383395	399502	424255	479666	449737
A0A0H2ZMA3	A0A0H2ZMA3_STRP2	SPD_0064	247	Transcriptional regulator, GntR family protein	1	0.999	26	23	25	27	31	33	2.42836e+06	2415246	2.22999e+06	2.50386e+06	2.78291e+06	2.52224e+06
A0A0H2ZMS0	A0A0H2ZMS0_STRP2	SPD_0066	158	PTS system, IIB component	0.9996	0.999	1	1	1	3	3	3	12730.8	15257.6	13362.5	19875.9	23144.2	21820.2
A0A0H2ZQ49	A0A0H2ZQ49_STRP2	SPD_0072	284	Glyoxalase family protein	0.9792	0.999	1	0	2	1	1	1	12170.2	0	11891.7	11136.1	15323.9	10689.3
A0A0H2ZP23	A0A0H2ZP23_STRP2	SPD_0074	254	Phosphorylase, Pnp/Udp family protein, putative	1	0.999	5	3	4	5	6	5	108500	83393.2	91280.2	115942	98391.8	111174
A0A0H2ZPD0	A0A0H2ZPD0_STRP2	SPD_0076	459	Potassium uptake protein, Trk family protein	1	0.999	3	2	5	5	6	5	83883.1	52735.4	86892	77924.8	86852.7	83955.8
A0A0H2ZNB5	A0A0H2ZNB5_STRP2	SPD_0077	221	Potassium uptake protein, Trk family protein	1	0.999	16	13	15	15	18	17	1.02422e+06	935737	1.03397e+06	1.00584e+06	1.08091e+06	997393
A0A0H2ZM01	A0A0H2ZM01_STRP2	SPD_0080	1161	Cell wall surface anchor family protein	1	0.999	97	90	109	117	158	124	6.87404e+06	7.20767e+06	6.52412e+06	7.39825e+06	8852760	6.79269e+06
A0A0H2ZQF8	A0A0H2ZQF8_STRP2	SPD_0081	232	DNA-binding response regulator	1	0.999	9	4	6	6	6	5	81697.2	79567.3	85265.1	86083.6	97925	83001.4
A0A0H2ZME3	A0A0H2ZME3_STRP2	SPD_0082	350	histidine kinase	1	0.999	5	6	5	7	9	10	111774	143802	88848.3	145634	160304	207398
A0A0H2ZMK4	A0A0H2ZMK4_STRP2	SPD_0088	309	ABC transporter, permease protein	0.9865	0.9986	16	19	18	21	21	21	4.56614e+06	4878295	4.12504e+06	3.63931e+06	3.45559e+06	3934691
A0A0H2ZMR2	A0A0H2ZMR2_STRP2	SPD_0092	286	tRNA (5-methylaminomethyl-2-thiouridylate)-methyltransferase	1	0.999	1	2	0	2	3	2	0	0	0	18820	30035.8	24325.6
A0A0H2ZQV5	A0A0H2ZQV5_STRP2	SPD_0093	354	Membrane protein, putative	1	0.999	18	13	14	29	28	32	548632	611966	565086	672312	698072	723754
A0A0H2ZLW1	A0A0H2ZLW1_STRP2	SPD_0094	303	Putative adhesin domain-containing protein	1	0.999	5	6	6	5	6	7	145190	172525	170069	119658	164372	167342
A0A0H2ZN93	A0A0H2ZN93_STRP2	SPD_0095	197	DUF1700 domain-containing protein	1	0.999	4	3	4	4	3	4	67129.1	73286.7	78792	67716.3	60185.8	76247.4
A0A0H2ZN96	A0A0H2ZN96_STRP2	SPD_0096	108	Transcriptional regulator, PadR family protein	0.9996	0.999	3	3	3	4	3	3	55858.5	62711.1	64862.4	67890.3	62201.1	68403.7
A0A0H2ZQH2	A0A0H2ZQH2_STRP2	SPD_0098	385	Glycosyl transferase, group 2 family protein	1	0.999	8	3	4	3	5	5	165689	141377	140085	158534	170269	125523
A0A0H2ZND9	A0A0H2ZND9_STRP2	SPD_0101	210	Hydrolase, haloacid dehalogenase-like family protein	1	0.999	1	2	3	2	5	1	48112.7	39510.9	51464.1	34810.8	126318	50349.8
A0A0H2ZQH1	A0A0H2ZQH1_STRP2	SPD_0104	167	LysM domain protein	1	0.999	1	2	1	4	3	3	40480	46005	21493.5	63876.4	66937.2	67301.4
A0A0H2ZNA1	A0A0H2ZNA1_STRP2	SPD_0107	702	Membrnae protein, putative	0.9993	0.999	1	1	1	1	2	2	5906.08	0	5407.45	5588.47	6347.48	15442.2
A0A0H2ZR74	A0A0H2ZR74_STRP2	SPD_0108	213	Amino acid ABC transporter, ATP-binding protein, putative	1	0.999	2	4	7	7	8	8	78118	101551	503235	132933	257856	114445
A0A0H2ZN67	A0A0H2ZN67_STRP2	SPD_0109	268	Amino acid ABC transporter, periplasmic amino acid-binding protein, putative	0.9996	0.999	0	0	0	1	2	2	10225	18975.8	20621.7	20162.1	33418.9	23756.4
A0A0H2ZKX1	A0A0H2ZKX1_STRP2	SPD_0112	287	HTH cro/C1-type domain-containing protein	0.9792	0.999	2	1	2	2	0	2	0	10474.8	12068	13094.6	13355.8	11582.1
A0A0H2ZNG9	A0A0H2ZNG9_STRP2	SPD_0128	151	MutT/nudix family protein	1	0.999	1	1	1	2	2	1	34112.9	0	64895.1	113840	126863	21077.1
A0A0H2ZPI7	A0A0H2ZPI7_STRP2	SPD_0134	227	Gcp-like domain-containing protein	1	0.999	7	8	10	8	12	13	283489	258482	278747	334163	386797	337525
A0A0H2ZP40	A0A0H2ZP40_STRP2	SPD_0140	538	ABC transporter, ATP-binding protein	0.9998	0.999	1	1	0	2	2	2	108335	112511	63453.4	139738	141010	203949
A0A0H2ZR50	A0A0H2ZR50_STRP2	SPD_0150	276	ABC transporter, substrate-binding protein	1	0.999	108	106	114	120	133	129	5.88687e+06	5.77291e+06	5771691	5.87981e+06	7.20575e+06	6.01644e+06
A0A0H2ZPC6	A0A0H2ZPC6_STRP2	SPD_0151	284	Lipoprotein	1	0.999	27	26	30	42	60	46	1.02235e+06	892933	1.03036e+06	1.24845e+06	1.54063e+06	1.32908e+06
A0A0H2ZLI6	A0A0H2ZLI6_STRP2	SPD_0152	457	Peptidase, M20/M25/M40 family protein	1	0.999	10	11	12	14	14	13	349254	387351	386198	412513	522696	468135
A0A0H2ZNA0	A0A0H2ZNA0_STRP2	SPD_0153	353	ABC transporter, ATP-binding protein	1	0.999	27	17	23	23	31	28	747196	706042	733943	821218	1.05291e+06	814387
A0A0H2ZRJ0	A0A0H2ZRJ0_STRP2	SPD_0154	230	ABC transporter, permease protein, putative	0.9792	0.999	0	0	0	0	0	0	0	0	0	0	3508.44	0
A0A0H2ZPF5	A0A0H2ZPF5_STRP2	SPD_0155	189	Membrane protein, putative	0.9792	0.999	1	1	2	1	0	1	50163.8	37767.9	36836.2	46765.8	52011.4	60547.7
A0A0H2ZQE7	A0A0H2ZQE7_STRP2	SPD_0158	428	DNA-binding response regulator	1	0.999	8	2	7	2	4	4	112453	85370.7	122421	80236.2	132431	102922
A0A0H2ZPA5	A0A0H2ZPA5_STRP2	SPD_0159	177	Membrane protein putative	1	0.999	3	3	4	4	6	4	126332	113846	114941	141353	173542	125421
A0A0H2ZML8	A0A0H2ZML8_STRP2	SPD_0160	156	Putative NrdI-like protein	1	0.999	5	6	3	5	7	6	166401	201539	135452	176768	187476	180547
A0A0H2ZPK9	A0A0H2ZPK9_STRP2	SPD_0161	420	Membrane protein, putative	0.9996	0.999	1	0	2	1	0	4	11280.7	0	11396.9	10137	9755.89	12280.6
A0A0H2ZQ27	A0A0H2ZQ27_STRP2	SPD_0173	343	MccC family protein	1	0.999	9	5	12	7	9	6	202400	165028	203810	215494	292462	233990
A0A0H2ZPN0	A0A0H2ZPN0_STRP2	SPD_0174	234	Membrnae protein, putative	1	0.999	7	7	9	8	8	8	224434	229088	239282	215370	253766	256926
A0A0H2ZMR3	A0A0H2ZMR3_STRP2	SPD_0175	314	Magnesium transporter, CorA family protein	1	0.999	8	8	9	8	15	11	318105	311586	308995	339936	370634	325074
A0A0H2ZP73	A0A0H2ZP73_STRP2	SPD_0177	353	Peptidase M24 family protein	1	0.999	22	14	20	25	27	23	654657	630678	698956	764942	863550	824702
A0A0H2ZPS1	A0A0H2ZPS1_STRP2	SPD_0178	132	Transcriptional regulator Spx	1	0.999	2	3	3	2	5	4	47268.1	42339.7	52176.1	48788.6	76691.4	46017.8
A0A0H2ZMJ7	A0A0H2ZMJ7_STRP2	SPD_0179	189	Lipoprotein, putative	1	0.999	1	2	1	1	2	3	15253	13068.3	16301.8	21922.4	31621.2	91012.1
Q04MP9	Y180_STRP2	SPD_0180	88	UPF0297 protein SPD_0180	1	0.999	7	5	5	7	6	8	377212	277486	392610	310774	404490	322989
Q04MP8	YQGF_STRP2	SPD_0181	139	Putative pre-16S rRNA nuclease	1	0.999	9	10	8	10	13	12	357019	345705	379790	370996	517983	447664
A0A0H2ZPC3	A0A0H2ZPC3_STRP2	SPD_0185	510	Cardiolipin synthetase	1	0.999	0	0	1	1	1	2	28484	8809.43	13159.3	7509.95	20202	22830.9
A0A0H2ZMA6	A0A0H2ZMA6_STRP2	SPD_0186	512	Competence-induced protein Ccs4	1	0.999	3	3	5	5	4	5	44341.1	147083	158992	66669.1	40302.9	53176.7
A0A0H2ZS14	A0A0H2ZS14_STRP2	SPD_0189	168	Acetyltransferase, GNAT family protein	1	0.999	6	5	6	8	10	6	97497.6	84362.4	103842	118073	159704	109612
A0A0H2ZPZ6	A0A0H2ZPZ6_STRP2	SPD_0191	205	Phosphoribulokinase/uridine kinase domain-containing protein	1	0.999	2	2	3	3	3	2	24884.8	15659.1	14719.5	24393.5	32571.2	32538.7
A0A0H2ZQA5	A0A0H2ZQA5_STRP2	SPD_0220	88	UPF0237 protein SPD_0220	1	0.999	5	5	4	8	6	6	302269	324929	262522	308404	309701	323021
A0A0H2ZPG4	A0A0H2ZPG4_STRP2	SPD_0222	230	Phosphoglycerate mutase family protein	1	0.999	12	8	13	10	17	13	576573	505817	619266	566847	637544	632083
A0A0H2ZRH1	A0A0H2ZRH1_STRP2	SPD_0229	258	Glycyl-radical enzyme activating protein family protein	1	0.999	0	0	1	4	3	3	17210.7	39311.4	51294.8	67200.1	58420.2	57167.1
A0A0H2ZPI6	A0A0H2ZPI6_STRP2	SPD_0230	248	Transcriptional regulator, DeoR family protein	1	0.999	7	3	3	6	4	6	113271	179125	102134	138758	138298	125705
A0A0H2ZRV1	A0A0H2ZRV1_STRP2	SPD_0231	326	Transcriptional activator	1	0.999	8	7	8	8	11	10	134250	129172	154677	142115	176742	152131
A0A0H2ZLA9	A0A0H2ZLA9_STRP2	SPD_0233	102	PTS system, IIB component	0.9792	0.999	0	0	0	0	0	1	0	0	0	3611.53	0	4028.11
A0A0H2ZPD6	A0A0H2ZPD6_STRP2	SPD_0234	432	Permease IIC component	1	0.999	3	4	4	3	3	3	41731.5	48452.6	46813.5	43746.7	30729.9	42914.4
A0A0H2ZRB7	A0A0H2ZRB7_STRP2	SPD_0240	138	Acetyltransferase, GNAT family protein	1	0.999	1	0	1	1	2	2	47202.8	25703.4	14206.5	48543.6	41876.6	34317.8
A0A0H2ZQ21	A0A0H2ZQ21_STRP2	SPD_0247	459	Glycosyl hydrolase, family protein 1	1	0.999	0	0	1	2	3	1	6384.57	0	18664.1	14542.2	44578.2	34459.2
A0A0H2ZLN3	A0A0H2ZLN3_STRP2	SPD_0249	349	Luciferase-like domain-containing protein	1	0.999	4	4	5	8	7	10	104288	86078.7	95738	110547	140863	181374
A0A0H2ZQG1	A0A0H2ZQG1_STRP2	SPD_0255	87	Addiction module antitoxin, RelB/DinJ family protein, putative	0.9792	0.999	0	0	0	0	0	0	0	0	0	0	7699.32	0
A0A0H2ZNS6	A0A0H2ZNS6_STRP2	SPD_0257	50	DNA-directed DNA polymerase	0.9792	0.999	2	0	1	1	3	2	12336.6	0	11884.3	14074.1	24823.8	15876.1
A0A0H2ZQN6	A0A0H2ZQN6_STRP2	SPD_0262	303	PTS system, mannose/fructose/sorbose family protein, IID component	1	0.999	45	44	44	61	50	52	2.63867e+06	2.4026e+06	2537416	2544513	2.97253e+06	2597110
A0A0H2ZPZ1	A0A0H2ZPZ1_STRP2	SPD_0265	339	Alcohol dehydrogenase, zinc-containing	1	0.999	96	96	99	119	173	128	8980783	9053081	8471750	9447952	11320591	9127265
A0A0H2ZP83	A0A0H2ZP83_STRP2	SPD_0266	270	Cof family protein	1	0.999	5	6	9	6	8	7	140842	141489	144076	144830	199872	140691
A0A0H2ZMJ6	A0A0H2ZMJ6_STRP2	SPD_0267	472	Xanthine/uracil permease family protein	1	0.999	3	3	3	4	3	4	33032.8	31680.7	32375.2	32613	48880.5	32142.9
A0A0H2ZQI4	A0A0H2ZQI4_STRP2	SPD_0270	440	Folylpolyglutamate synthase	1	0.999	2	3	5	4	2	3	80616.8	44128.9	72332.2	70410.9	62432.4	75136.3
A0A0H2ZN76	A0A0H2ZN76_STRP2	SPD_0273	123	GTP cyclohydrolase I	0.9792	0.999	1	1	2	2	2	1	107492	99030.3	110915	108705	121636	107609
A0A0H2ZPM8	A0A0H2ZPM8_STRP2	SPD_0283	448	Permease IIC component	0.9792	0.999	0	0	0	2	0	0	21468.1	6074.09	11589.6	59595.8	94254.8	68685.1
A0A0H2ZNX8	A0A0H2ZNX8_STRP2	SPD_0285	737	Glycosyl hydrolase, family protein 31	1	0.999	22	18	20	25	26	21	586686	446562	597856	611440	693871	625086
A0A0H2ZQC6	A0A0H2ZQC6_STRP2	SPD_0286	158	Glutathione peroxidase	1	0.999	1	2	1	1	1	1	14437.7	15773.1	16350	17306.2	22653.1	15937.4
A0A0H2ZM59	A0A0H2ZM59_STRP2	SPD_0291	213	Ribose 5-phosphate isomerase, putative	1	0.999	5	1	2	3	3	2	66644.5	7626.3	66421.9	29143.5	67868.7	31520.3
Q04MC1	Y310_STRP2	SPD_0310	494	UPF0371 protein SPD_0310	1	0.999	52	46	53	64	88	81	2.47899e+06	2.34568e+06	2.52621e+06	2743856	3333986	2821514
A0A0H2ZM17	A0A0H2ZM17_STRP2	SPD_0335	1767	Cell wall surface anchor family protein	0.9996	0.999	2	2	4	7	2	4	105686	104647	121029	122565	102643	117886
A0A0H2ZS09	A0A0H2ZS09_STRP2	SPD_0341	385	RNA methylase family protein UPF0020, putative	1	0.999	11	11	13	14	19	18	351870	286385	343126	365275	583991	385622
A0A0H2ZPA6	A0A0H2ZPA6_STRP2	SPD_0344	229	DNA-binding response regulator	1	0.999	9	5	6	7	10	8	168983	150441	165510	174674	205571	178956
A0A0H2ZQR9	A0A0H2ZQR9_STRP2	SPD_0350	232	Cell wall-active antibiotics response LiaF-like C-terminal domain-containing protein	1	0.999	0	0	0	0	3	0	8536.84	0	6585.24	11799.2	26267.6	0
A0A0H2ZM15	A0A0H2ZM15_STRP2	SPD_0351	331	Sensor histidine kinase	0.9792	0.999	2	1	1	1	1	1	12194.5	11318.4	9558.94	11573.3	11295	8368.27
A0A0H2ZRR6	A0A0H2ZRR6_STRP2	SPD_0352	210	DNA-binding response regulator	1	0.999	9	8	11	8	9	12	130899	117528	145902	145075	162832	147084
A0A0H2ZR51	A0A0H2ZR51_STRP2	SPD_0369	103	Serine--tRNA ligase	1	0.999	1	1	1	3	3	2	16354.6	31863.7	18080.7	41001.8	90990.4	46934.5
A0A0H2ZL61	A0A0H2ZL61_STRP2	SPD_0370	182	CvpA family protein	0.9792	0.999	0	0	0	0	1	0	0	0	3756.4	0	7518.74	6593.24
A0A0H2ZMA0	A0A0H2ZMA0_STRP2	SPD_0372	440	Sodium:alanine symporter family protein	1	0.999	3	3	3	2	3	3	58509.8	59262.5	67396.4	62684.7	81041.4	68858.7
A0A0H2ZNM1	A0A0H2ZNM1_STRP2	SPD_0373	182	Carboxymuconolactone decarboxylase-like domain-containing protein	1	0.999	48	47	45	58	63	64	4.00652e+06	3.96668e+06	3797989	4.59933e+06	5505337	4963485
A0A0H2ZNM8	A0A0H2ZNM8_STRP2	SPD_0376	123	Uncharacterized protein	1	0.999	5	4	4	7	6	5	100314	101252	144368	192441	190861	171583
A0A0H2ZN74	A0A0H2ZN74_STRP2	SPD_0377	454	Aspartokinase	1	0.999	46	41	41	51	63	58	2.24755e+06	2.02723e+06	2.0497e+06	2.18181e+06	2.34362e+06	2120025
A0A0H2ZQ93	A0A0H2ZQ93_STRP2	SPD_0378	261	Enoyl-CoA hydratase/isomerase family protein	1	0.999	28	21	27	26	26	28	1.41496e+06	1.54418e+06	1.43275e+06	1.36328e+06	1593375	1.27193e+06
A0A0H2ZNZ9	A0A0H2ZNZ9_STRP2	SPD_0379	144	Transcriptional regulator, MarR family protein	1	0.999	5	6	9	5	13	5	285355	287912	289243	311278	458057	334147
A0A0H2ZNA2	A0A0H2ZNA2_STRP2	SPD_0394	129	General stress protein, Gls24 family protein	1	0.999	17	17	19	27	29	25	727829	709652	680654	795620	1.04942e+06	1.09509e+06
A0A0H2ZN02	A0A0H2ZN02_STRP2	SPD_0402	121	Alkaline-shock protein	1	0.999	5	6	6	6	7	7	701473	648511	723066	664043	715597	642671
A0A0H2ZQS9	A0A0H2ZQS9_STRP2	SPD_0403	555	DhaL domain-containing protein	1	0.999	67	68	67	91	109	91	6451553	3.90936e+06	3602882	3.71763e+06	4.63357e+06	3.47591e+06
A0A0H2ZN01	A0A0H2ZN01_STRP2	SPD_0410	71	Spermidine synthase	1	0.999	13	11	10	14	18	17	1.81465e+06	2.02577e+06	2.0275e+06	2.26097e+06	1.58922e+06	2355440
A0A0H2ZQG0	A0A0H2ZQG0_STRP2	SPD_0411	246	Amino acid ABC transporter, ATP-binding protein	1	0.999	16	14	17	20	28	23	747306	754245	725267	775750	858772	833514
A0A0H2ZNS9	A0A0H2ZNS9_STRP2	SPD_0412	521	Amino acid ABC transporter, amino acid-binding protein/permease protein	1	0.999	29	35	35	44	63	51	1.17222e+06	1.16982e+06	1.18295e+06	1.13971e+06	1.65774e+06	1.28941e+06
A0A0H2ZNN9	A0A0H2ZNN9_STRP2	SPD_0414	629	Membrane protein, putative	1	0.999	2	2	3	3	6	5	99190.3	32372.6	107662	123483	257356	104871
A0A0H2ZQ06	A0A0H2ZQ06_STRP2	SPD_0423	407	ROK family protein	1	0.999	1	0	1	1	4	2	24975.8	13520.5	0	8877.43	46066	40394.8
A0A0H2ZRQ3	A0A0H2ZRQ3_STRP2	SPD_0429	479	Potassium uptake protein, Trk family protein	0.9996	0.999	2	1	1	2	4	3	43094.9	34887.8	35766	36900	40976.3	41719.7
A0A0H2ZLN5	A0A0H2ZLN5_STRP2	SPD_0430	449	Trk system potassium uptake protein TrkA	1	0.999	13	9	9	12	11	8	264466	197706	237129	297312	350287	241600
A0A0H2ZRK5	A0A0H2ZRK5_STRP2	SPD_0431	282	DNA-directed RNA polymerase subunit delta	1	0.999	4	6	6	5	7	5	169516	168555	205372	199861	239540	171250
A0A0H2ZPL1	A0A0H2ZPL1_STRP2	SPD_0434	560	ABC transporter, ATP-binding protein	1	0.999	14	12	9	13	10	14	655335	618033	559013	524746	610445	544100
A0A0H2ZQP4	A0A0H2ZQP4_STRP2	SPD_0435	276	Membrane protein, putative	0.9995	0.999	1	2	2	1	2	1	30763.6	35503.2	58529.2	47273.6	79464.7	53803
A0A0H2ZPP6	A0A0H2ZPP6_STRP2	SPD_0437	187	Riboflavin transporter	0.9792	0.999	2	2	2	2	1	2	289573	272064	276523	275228	260959	249861
A0A0H2ZPY3	A0A0H2ZPY3_STRP2	SPD_0438	216	PAP2 family protein	0.9831	0.9989	0	0	0	1	1	1	54383.7	0	44577.8	49494.2	62258	47461.7
A0A0H2ZR12	A0A0H2ZR12_STRP2	SPD_0444	1635	Endo-beta-N-acetylglucosaminidase, putative	1	0.999	1	2	1	2	3	1	201969	215756	244062	252052	233515	185050
A0A0H2ZM40	A0A0H2ZM40_STRP2	SPD_0446	175	Membrane protein, putative	0.9996	0.999	0	0	1	0	1	0	0	12012.7	8846.05	0	16824.8	9228.92
A0A0H2ZRB1	A0A0H2ZRB1_STRP2	SPD_0447	118	Transcriptional regulator, MerR family protein	1	0.999	20	9	20	19	20	14	441992	394416	408615	438875	517898	456567
A0A0H2ZMF4	A0A0H2ZMF4_STRP2	SPD_0451	426	Type I restriction-modification system, S subunit, putative	1	0.999	4	4	4	4	5	5	163880	145047	170789	138102	114560	134333
A0A0H2ZP80	A0A0H2ZP80_STRP2	SPD_0462	95	Methyl-accepting chemotaxis protein	1	0.999	3	2	3	4	4	2	119304	105741	112137	138185	173747	130704
A0A0H2ZNA6	A0A0H2ZNA6_STRP2	SPD_0463	136	Hit-like protein involved in cell-cycle regulation, putative	1	0.999	11	8	13	14	14	14	417974	324432	469500	571643	585083	607506
A0A0H2ZMK7	A0A0H2ZMK7_STRP2	SPD_0464	243	ABC transporter, ATP-binding protein	1	0.999	9	7	6	8	9	10	121690	183582	124457	182933	186309	502868
A0A0H2ZNU9	A0A0H2ZNU9_STRP2	SPD_0465	349	ABC transporter, permease protein, putative	1	0.999	6	4	4	6	3	6	65632.5	61815.5	77839.7	72655.4	87254.4	55262.4
A0A0H2ZNG1	A0A0H2ZNG1_STRP2	SPD_0480	97	YlxR domain-containing protein	1	0.999	5	5	6	6	7	7	188306	198296	208492	208937	208362	223224
A0A0H2ZLU6	A0A0H2ZLU6_STRP2	SPD_0481	99	Ribosomal protein L7A family protein	1	0.999	1	2	2	3	3	3	66704.6	65266.8	64255.5	67364.7	85651.1	84397.3
A0A0H2ZRJ1	A0A0H2ZRJ1_STRP2	SPD_0487	81	DUF1858 domain-containing protein	1	0.999	1	1	1	4	2	2	67594	43437.4	65949.6	67316	93041.9	60086.3
A0A0H2ZMR0	A0A0H2ZMR0_STRP2	SPD_0488	444	Hemerythrin HHE cation binding domain subfamily protein	1	0.999	2	2	4	2	4	3	28263.2	26561.1	30846.4	27080.6	31339	30745.8
A0A0H2ZR45	A0A0H2ZR45_STRP2	SPD_0489	84	Aldose 1-epimerase	0.9997	0.999	0	0	3	1	1	0	10003.5	0	22749.8	22945.5	20081	11470.5
A0A0H2ZMK3	A0A0H2ZMK3_STRP2	SPD_0490	131	Helicase	1	0.999	4	4	5	5	5	5	181159	177945	191877	193276	190891	206568
A0A0H2ZQ99	A0A0H2ZQ99_STRP2	SPD_0492	185	Acetyltransferase, GNAT family protein	0.9778	0.9989	0	0	0	1	2	0	0	0	3038.67	3983.79	7502.14	0
A0A0H2ZNS3	A0A0H2ZNS3_STRP2	SPD_0496	267	Cell filamentation protein Fic-related protein	1	0.999	6	4	5	7	9	6	75402.8	54432.9	58792	86501.1	92004.8	75854.4
A0A0H2ZLM4	A0A0H2ZLM4_STRP2	SPD_0502	612	PTS system, beta-glucosides-specific IIABC components	1	0.999	4	7	4	4	4	5	107467	161285	130931	157358	128339	155690
A0A0H2ZP71	A0A0H2ZP71_STRP2	SPD_0505	169	Acetyltransferase, GNAT family protein	1	0.999	2	1	2	2	2	1	30822.5	23663.8	27114.8	45400.4	60892.8	38915.3
A0A0H2ZMN8	A0A0H2ZMN8_STRP2	SPD_0514	294	Acetyltransferase, GNAT family protein	1	0.999	4	5	3	6	8	5	86058.6	68271.1	88883.4	85284.3	106004	81092.4
A0A0H2ZP61	A0A0H2ZP61_STRP2	SPD_0517	294	PucR C-terminal helix-turn-helix domain-containing protein	1	0.999	0	1	2	1	3	5	0	17873.2	169024	36077.7	178023	196260
A0A0H2ZNG4	A0A0H2ZNG4_STRP2	SPD_0539	277	Ser/Thr protein phosphatase family protein	1	0.999	7	7	6	7	6	8	110903	104188	373735	412013	447368	234422
A0A0H2ZR83	A0A0H2ZR83_STRP2	SPD_0540	266	Amino acid ABC transporter, amino acid-binding protein, putative	1	0.999	4	4	5	4	7	4	76140.5	73617.5	80478.8	73596.6	112070	74424.9
A0A0H2ZR18	A0A0H2ZR18_STRP2	SPD_0541	201	Nitroreductase family protein	1	0.999	18	22	21	24	28	32	1.65479e+06	1.65472e+06	1.74691e+06	1.64289e+06	2.01882e+06	1.60432e+06
A0A0H2ZNC3	A0A0H2ZNC3_STRP2	SPD_0547	345	Uncharacterized protein	1	0.999	24	23	26	30	34	32	1.23603e+06	1.27894e+06	1298770	1.14282e+06	1.44382e+06	1.38227e+06
A0A0H2ZM85	A0A0H2ZM85_STRP2	SPD_0548	167	HIT family protein	0.9792	0.999	0	0	0	0	0	0	0	0	0	0	13426.2	4892.74
A0A0H2ZP28	A0A0H2ZP28_STRP2	SPD_0549	238	Lipoprotein, putative	1	0.999	11	9	11	20	17	14	377712	372244	370309	415485	503305	432231
A0A0H2ZNT7	A0A0H2ZNT7_STRP2	SPD_0554	330	ABC transporter, ATP-binding protein	1	0.999	26	23	28	33	47	38	1.27247e+06	1.56793e+06	1.69836e+06	1.43356e+06	2.0615e+06	2031045
A0A0H2ZN14	A0A0H2ZN14_STRP2	SPD_0555	272	Membrane protein, putative	1	0.999	5	5	7	6	5	5	151864	151468	144706	126679	165491	118134
A0A0H2ZQI2	A0A0H2ZQI2_STRP2	SPD_0556	261	Membrane protein, putative	0.9997	0.999	0	0	0	1	1	2	0	0	0	10831.5	20251.7	331593
A0A0H2ZP11	A0A0H2ZP11_STRP2	SPD_0559	158	PTS system IIA component, putative	1	0.999	1	1	1	2	3	1	30292.5	28330.5	33172.3	55041.2	58054.5	27053.4
A0A0H2ZN45	A0A0H2ZN45_STRP2	SPD_0560	101	PTS system, IIB component, putative	1	0.999	2	2	0	1	0	2	145707	94031.7	165102	128743	145097	167535
A0A0H2ZQC7	A0A0H2ZQC7_STRP2	SPD_0561	491	PTS system, IIC component, putative	1	0.999	2	4	2	1	1	3	28270.1	26660.2	35307.5	24927.8	35516.6	28628.5
A0A0H2ZNB7	A0A0H2ZNB7_STRP2	SPD_0567	187	rRNA methylase, putative	0.9908	0.999	0	0	1	2	1	1	14386.7	0	7642.19	23728.5	28165.6	9390.79
A0A0H2ZPG1	A0A0H2ZPG1_STRP2	SPD_0569	684	Sodium/hydrogen exchanger family protein	0.9792	0.999	1	1	1	1	0	0	0	0	0	0	0	0
A0A0H2ZQ66	A0A0H2ZQ66_STRP2	SPD_0570	286	Ribonuclease BN, putative	0.9674	0.9984	0	0	0	1	0	0	6970.44	0	0	7039.32	5456.29	0
A0A0H2ZP70	A0A0H2ZP70_STRP2	SPD_0574	245	DNA-binding response regulator	1	0.999	2	2	3	4	4	4	73651.4	32407.6	79742.7	75007.3	84596.6	75740.9
A0A0H2ZLB2	A0A0H2ZLB2_STRP2	SPD_0575	563	Sensor histidine kinase, putative	1	0.999	0	0	2	1	0	2	0	0	8733.36	12039.8	18490.8	17334.7
Q04LM3	Y576_STRP2	SPD_0576	187	UPF0340 protein SPD_0576	1	0.999	8	8	8	6	11	6	253885	237146	236621	243880	337382	324439
A0A0H2ZNY8	A0A0H2ZNY8_STRP2	SPD_0579	329	Pneumococcal surface protein, putative	1	0.999	5	7	7	6	16	9	335113	338819	326600	319403	353285	296023
A0A0H2ZMX2	A0A0H2ZMX2_STRP2	SPD_0582	56	DUF3042 domain-containing protein	1	0.999	12	12	14	15	12	17	1.00659e+06	1.03629e+06	941320	1.04879e+06	1.30866e+06	1.37029e+06
A0A0H2ZQT8	A0A0H2ZQT8_STRP2	SPD_0585	207	Cystathionine beta-lyase	1	0.999	4	4	5	9	8	8	200005	190006	194382	199513	213467	192995
A0A0H2ZMR8	A0A0H2ZMR8_STRP2	SPD_0587	251	Oxidoreductase, short chain dehydrogenase/reductase family protein	1	0.999	10	11	8	12	15	14	316690	291618	295244	282647	354416	281384
A0A0H2ZQ29	A0A0H2ZQ29_STRP2	SPD_0588	322	Transcriptional regulator, putative	1	0.999	9	7	11	11	13	10	173058	157244	173580	179406	216887	196512
A0A0H2ZNQ4	A0A0H2ZNQ4_STRP2	SPD_0589	89	Cytoplasmic protein	1	0.999	3	2	2	2	2	2	16262.2	27697.7	16058.1	18150.7	30755.8	17022.8
A0A0H2ZLF6	A0A0H2ZLF6_STRP2	SPD_0590	126	Rhodanese-like domain	1	0.999	12	15	16	19	21	14	823320	795701	777146	831376	971611	838788
A0A0H2ZQ50	A0A0H2ZQ50_STRP2	SPD_0597	213	ABC transporter, ATP-binding protein	0.9994	0.999	0	0	0	0	1	0	0	0	0	0	7132.79	0
A0A0H2ZPM4	A0A0H2ZPM4_STRP2	SPD_0614	215	ABC transporter, ATP-binding protein	1	0.999	3	2	3	2	4	3	33507.9	0	34694.4	31686.6	28204.9	31119
A0A0H2ZLC1	A0A0H2ZLC1_STRP2	SPD_0633	131	Transcriptional regulator, putative	1	0.999	0	0	3	1	1	1	12752.3	0	27684.5	22756	11036.9	25044.4
A0A0H2ZPL4	A0A0H2ZPL4_STRP2	SPD_0634	123	EfeO-type cupredoxin-like domain-containing protein	0.9962	0.999	0	0	0	0	1	0	0	0	0	0	7246.22	0
A0A0H2ZQ91	A0A0H2ZQ91_STRP2	SPD_0635	747	Cation-transporting ATPase, E1-E2 family protein	1	0.999	3	5	4	3	6	5	69795	75013.4	76261.5	70419.3	93538.2	76553.4
A0A0H2ZLR1	A0A0H2ZLR1_STRP2	SPD_0644	151	MutT/nudix family protein	0.9792	0.999	1	2	1	1	0	1	19626.6	16208.2	26029.3	16482	0	16319.3
A0A0H2ZR16	A0A0H2ZR16_STRP2	SPD_0645	391	Pyridine nucleotide-disulphide oxidoreductase	1	0.999	4	2	4	1	3	3	80241.5	18990.7	54237.5	7906.34	32006.1	99721.3
A0A0H2ZPL7	A0A0H2ZPL7_STRP2	SPD_0646	281	DegV family protein	1	0.999	13	14	13	15	15	14	984064	904886	969163	995528	1.01867e+06	912923
A0A0H2ZQ31	A0A0H2ZQ31_STRP2	SPD_0647	185	Transcriptional regulator, TetR family protein	1	0.999	1	0	2	2	3	3	38147.3	34859.1	42252.5	40790.1	68156.3	64165.9
A0A0H2ZN16	A0A0H2ZN16_STRP2	SPD_0648	155	Cytidine and deoxycytidylate deaminase family protein	1	0.999	6	4	5	7	7	7	146976	137396	147345	156701	185967	163287
Q04LF3	Y651_STRP2	SPD_0651	82	UPF0298 protein SPD_0651	1	0.999	2	3	0	1	1	2	43847.3	52939.1	26122.6	32937	38951.8	40609.8
A0A0H2ZPI9	A0A0H2ZPI9_STRP2	SPD_0657	218	Acetoin utilization protein AcuB, putative	1	0.999	1	1	1	5	6	3	61384.2	57132.6	54552.3	113610	143704	75864.3
A0A0H2ZML3	A0A0H2ZML3_STRP2	SPD_0662	271	Endonuclease/exonuclease/phosphatase family protein	1	0.999	2	1	1	2	3	1	41870.9	33293.6	18051.7	29767.3	37903.3	33381.6
A0A0H2ZN07	A0A0H2ZN07_STRP2	SPD_0668	176	Transcriptional regulator	1	0.999	8	7	8	7	5	6	262808	239342	248383	243955	273222	228376
A0A0H2ZN36	A0A0H2ZN36_STRP2	SPD_0671	513	ABC transporter, ATP-binding protein	1	0.999	17	14	19	14	20	21	612604	554489	622221	515093	594259	523590
A0A0H2ZR80	A0A0H2ZR80_STRP2	SPD_0672	267	Peptidyl-prolyl cis-trans isomerase	1	0.999	6	6	7	4	8	5	253241	66185.1	351356	215074	258770	224261
A0A0H2ZMP4	A0A0H2ZMP4_STRP2	SPD_0680	112	ATP-cone domain-containing protein	1	0.999	16	15	19	24	26	24	1.33878e+06	1.35533e+06	1.337e+06	1.44775e+06	1.68445e+06	1.38836e+06
A0A0H2ZPM1	A0A0H2ZPM1_STRP2	SPD_0681	106	Uncharacterized protein	1	0.999	3	2	2	4	3	3	55472.3	52988.7	60879.2	62122	67438.3	63359.3
A0A0H2ZRF1	A0A0H2ZRF1_STRP2	SPD_0683	71	Transcriptional coactivator p15 (PC4) C-terminal domain-containing protein	0.9792	0.999	0	0	0	0	2	0	0	0	0	0	13482.6	0
A0A0H2ZLZ7	A0A0H2ZLZ7_STRP2	SPD_0684	178	Biotin transporter	0.9791	0.999	1	1	2	1	1	1	17521.4	17447.4	20151	17756.3	26213.3	16359.8
A0A0H2ZLT7	A0A0H2ZLT7_STRP2	SPD_0686	399	Efflux transporter, RND family protein, MFP subunit	1	0.999	18	13	12	18	23	16	362715	325894	347796	320564	476904	349033
A0A0H2ZMS1	A0A0H2ZMS1_STRP2	SPD_0687	233	ABC transporter ATP-binding protein	1	0.999	4	4	5	4	5	5	49343.3	50139.1	54845.3	57108.7	61458.9	51761.8
A0A0H2ZQW6	A0A0H2ZQW6_STRP2	SPD_0688	419	Efflux ABC transporter, permease protein	1	0.999	5	6	7	5	4	6	79611.4	73709.4	92519.5	79751.1	86357.7	75173.4
A0A0H2ZMD3	A0A0H2ZMD3_STRP2	SPD_0691	106	Transcriptional regulator, PadR family protein	0.9766	0.9989	0	0	1	0	0	0	13020.7	0	10041.9	0	19091.9	12286.6
A0A0H2ZPE7	A0A0H2ZPE7_STRP2	SPD_0692	291	Membrane protein, putative	0.9696	0.9985	1	0	0	0	0	0	17087.5	0	0	0	8718.32	0
A0A0H2ZLY3	A0A0H2ZLY3_STRP2	SPD_0693	308	Oxidoreductase, aldo/keto reductase family protein	1	0.999	7	10	9	9	20	14	301973	302815	328191	340410	453610	333136
A0A0H2ZPV1	A0A0H2ZPV1_STRP2	SPD_0694	85	Methionine--tRNA ligase	0.9996	0.999	1	1	1	2	2	1	6835.68	5572.85	5041.23	18866.5	53860.6	18425
A0A0H2ZLG6	A0A0H2ZLG6_STRP2	SPD_0695	232	Oxidoreductase, short chain dehydrogenase/reductase family protein	0.9996	0.999	1	1	1	4	2	4	15276.8	15195.4	22569	26670	29856.1	27709
A0A0H2ZNP0	A0A0H2ZNP0_STRP2	SPD_0696	159	MutT/nudix family protein	1	0.999	3	3	3	3	3	2	73555.4	67436.5	76826.2	85635.3	86657.3	85834.9
A0A0H2ZPJ3	A0A0H2ZPJ3_STRP2	SPD_0697	242	Acetyltransferase, GNAT family protein	1	0.999	3	1	3	4	4	4	49355.9	19133.6	50830.7	38351.2	101873	36673.7
A0A0H2ZPX7	A0A0H2ZPX7_STRP2	SPD_0699	146	ASCH domain-containing protein	0.9996	0.999	1	1	1	1	1	2	38528.4	40968.5	51755.6	35710.9	47463.3	40777.3
A0A0H2ZPN6	A0A0H2ZPN6_STRP2	SPD_0704	356	Peptidase, U32 family protein	1	0.999	16	8	12	15	13	10	362769	364432	408620	380661	429404	338546
A0A0H2ZMY5	A0A0H2ZMY5_STRP2	SPD_0706	407	Rod shape-determining protein RodA, putative	0.9996	0.999	1	0	0	0	0	0	22002	16828.7	12133.5	0	16680.1	10706.9
A0A0H2ZPQ4	A0A0H2ZPQ4_STRP2	SPD_0707	184	4-methyl-5(B-hydroxyethyl)-thiazole monophosphate biosynthesis protein, putative	1	0.999	2	2	4	4	7	3	65773.6	75852.8	98824.1	90145.8	214398	135827
A0A0H2ZM46	A0A0H2ZM46_STRP2	SPD_0708	187	Hydrolase, haloacid dehalogenase-like family protein	1	0.999	2	1	3	3	3	3	50725.1	52709	50693.9	51410.2	63221	51343
A0A0H2ZM10	A0A0H2ZM10_STRP2	SPD_0714	99	Ribose-5-phosphate isomerase A	1	0.999	10	9	7	12	14	16	460307	428233	419059	529515	662067	580519
A0A0H2ZMN3	A0A0H2ZMN3_STRP2	SPD_0718	76	Uncharacterized protein	1	0.999	19	5	18	27	37	42	391780	361911	393384	418703	589581	560973
A0A0H2ZQB0	A0A0H2ZQB0_STRP2	SPD_0719	227	Amino acid ABC transporter, permease protein	1	0.999	6	6	6	7	13	6	197625	147348	174697	175290	222999	193325
A0A0H2ZN99	A0A0H2ZN99_STRP2	SPD_0720	244	Amino acid ABC transporter, ATP-binding protein	1	0.999	7	7	11	14	15	11	449544	382614	451334	459161	465597	475005
A0A0H2ZMH6	A0A0H2ZMH6_STRP2	SPD_0726	269	Purine nucleoside phosphorylase	1	0.999	23	22	24	26	43	39	1699831	1.64151e+06	1686101	1.84019e+06	2.32743e+06	2.06113e+06
A0A0H2ZMN6	A0A0H2ZMN6_STRP2	SPD_0735	196	Methyltransferase small domain, putative	1	0.999	6	6	5	9	9	7	106381	91458.8	103070	110929	170399	108501
A0A0H2ZR79	A0A0H2ZR79_STRP2	SPD_0739	350	Putative membrane lipoprotein TmpC	1	0.999	35	37	44	41	47	42	2.17931e+06	1.77755e+06	2.0769e+06	1.97734e+06	2317788	1749531
A0A0H2ZMV7	A0A0H2ZMV7_STRP2	SPD_0740	511	Sugar ABC transporter, ATP-binding protein	1	0.999	48	45	45	58	63	63	1.73868e+06	1.74699e+06	1.69012e+06	1.75667e+06	2.05971e+06	1.83837e+06
A0A0H2ZMW5	A0A0H2ZMW5_STRP2	SPD_0741	352	Sugar ABC transporter, permease protein, putative	1	0.999	11	10	10	9	15	11	359590	312753	342656	340223	367559	334059
A0A0H2ZPB8	A0A0H2ZPB8_STRP2	SPD_0742	318	Sugar ABC transporter, permease protein, putative	1	0.999	4	3	4	4	6	6	181750	197281	190973	189129	191191	188306
A0A0H2ZPB0	A0A0H2ZPB0_STRP2	SPD_0751	229	Membrane protein, putative	1	0.999	10	9	9	11	15	10	161355	212428	203291	222035	306943	239604
A0A0H2ZRN4	A0A0H2ZRN4_STRP2	SPD_0752	307	Membrane protein, putative	0.9998	0.999	2	2	2	2	2	2	90290.8	64247.8	61804.7	62084.5	108818	66515.8
A0A0H2ZPF4	A0A0H2ZPF4_STRP2	SPD_0754	76	Branched-chain amino acid aminotransferase	1	0.999	6	8	6	11	9	10	287730	303181	262328	364053	469545	373017
A0A0H2ZLN4	A0A0H2ZLN4_STRP2	SPD_0759	165	GAF domain-containing protein	1	0.999	3	4	4	2	4	5	76444.7	78109.7	88554	79927.4	84184.7	83241.3
A0A0H2ZQG7	A0A0H2ZQG7_STRP2	SPD_0765	146	SUF system FeS assembly protein, NifU family protein	1	0.999	2	1	1	4	3	3	394256	392455	12058.4	406025	385412	399368
A0A0H2ZP63	A0A0H2ZP63_STRP2	SPD_0768	369	Membrane protein, putative	0.9998	0.999	3	1	3	3	3	3	97352.2	87373.7	94555.3	92355.7	64219.8	86125.8
A0A0H2ZPQ7	A0A0H2ZPQ7_STRP2	SPD_0772	303	Tagatose-6-phosphate kinase	1	0.999	18	22	24	27	44	27	1.1922e+06	1.19789e+06	1.22603e+06	1.17508e+06	1.28072e+06	1.2785e+06
A0A0H2ZN94	A0A0H2ZN94_STRP2	SPD_0773	650	PTS system, fructose specific IIABC components	1	0.999	68	54	67	70	90	70	2943013	2.97393e+06	2.88901e+06	2.88989e+06	3.72399e+06	3.09114e+06
A0A0H2ZQ12	A0A0H2ZQ12_STRP2	SPD_0774	767	DNA translocase FtsK	1	0.999	11	11	14	14	21	18	492059	402020	470787	489595	623708	645133
A0A0H2ZPY1	A0A0H2ZPY1_STRP2	SPD_0775	177	TBC1 domain family member 8B	0.9996	0.999	1	0	0	1	2	2	24731.9	0	27418.8	33969.4	29634.7	41479.9
A0A0H2ZMD8	A0A0H2ZMD8_STRP2	SPD_0776	380	Aminotransferase, class V	1	0.999	11	14	16	16	15	15	390406	432472	409534	429012	436966	451153
A0A0H2ZMF0	A0A0H2ZMF0_STRP2	SPD_0782	497	site-specific DNA-methyltransferase (adenine-specific)	1	0.999	20	15	21	27	34	24	491729	479026	533859	543727	679548	527968
A0A0H2ZP49	A0A0H2ZP49_STRP2	SPD_0784	1116	type I site-specific deoxyribonuclease	1	0.999	23	20	22	31	28	26	467820	468035	477456	474395	472036	408940
A0A0H2ZNX7	A0A0H2ZNX7_STRP2	SPD_0792	290	Lipoprotein, putative	1	0.999	5	3	3	3	2	4	70307.4	45427.4	58625.9	56937.5	64952.9	61503.5
A0A0H2ZPH0	A0A0H2ZPH0_STRP2	SPD_0797	271	ABC transporter, substrate-binding protein	0.9713	0.9986	0	0	0	1	0	0	0	0	0	4532.54	9416.4	0
A0A0H2ZLR7	A0A0H2ZLR7_STRP2	SPD_0799	43	Type II restriction endonuclease DpnI	0.9987	0.999	0	0	0	0	1	1	0	0	5410.21	0	31675.6	0
A0A0H2ZMZ1	A0A0H2ZMZ1_STRP2	SPD_0802	709	S1 RNA binding domain	1	0.999	36	29	33	36	43	44	820405	737095	890878	883982	1.01773e+06	875622
A0A0H2ZR39	A0A0H2ZR39_STRP2	SPD_0803	90	Phage shock protein PspC N-terminal domain-containing protein	0.9792	0.999	0	0	0	0	0	0	0	0	0	0	0	0
A0A0H2ZN40	A0A0H2ZN40_STRP2	SPD_0804	252	ABC transporter, ATP-binding protein	1	0.999	3	1	2	4	3	3	39854	16605.1	33798.5	57545.8	65362.5	59110.5
A0A0H2ZR25	A0A0H2ZR25_STRP2	SPD_0815	291	Hydrolase, carbon-nitrogen family protein	1	0.999	6	7	9	8	9	7	146238	151218	144898	150854	177627	161992
A0A0H2ZNR9	A0A0H2ZNR9_STRP2	SPD_0816	269	Cof family protein	1	0.999	6	5	5	10	14	8	175442	167740	192447	205162	250663	231709
A0A0H2ZM26	A0A0H2ZM26_STRP2	SPD_0818	302	Transcriptional regulator, LysR family protein	1	0.999	3	3	2	4	4	6	62422.5	62056.8	65277.8	88030.6	101408	85430.7
Q04KY8	YABA_STRP2	SPD_0827	105	Initiation-control protein YabA	0.9996	0.999	3	2	3	3	5	2	214330	211954	220148	193352	208996	212530
A0A0H2ZQG2	A0A0H2ZQG2_STRP2	SPD_0829	172	DUF1706 domain-containing protein	0.9994	0.999	0	1	1	0	1	0	0	27599.5	38248.8	0	26929.2	0
A0A0H2ZLJ5	A0A0H2ZLJ5_STRP2	SPD_0836	297	S1 motif domain-containing protein	1	0.999	13	11	13	14	19	17	405435	403332	413203	379054	458686	451101
Q04KX8	Y837_STRP2	SPD_0837	71	UPF0346 protein SPD_0837	0.9554	0.9978	0	0	0	1	0	0	0	0	0	2930.22	0	0
A0A0H2ZMV3	A0A0H2ZMV3_STRP2	SPD_0838	322	PhoH family protein	1	0.999	7	7	5	11	11	9	138265	103508	105944	156564	213205	177445
A0A0H2ZP99	A0A0H2ZP99_STRP2	SPD_0839	166	Acetyltransferase, GNAT family protein	0.9996	0.999	1	1	1	0	2	1	19452.5	14957.9	28189.5	16442	27684.6	34838.4
A0A0H2ZQJ1	A0A0H2ZQJ1_STRP2	SPD_0870	206	Phosphoglycerate mutase family protein	1	0.999	2	2	3	7	8	6	96604.8	81911.4	101258	107152	145071	120270
A0A0H2ZNK1	A0A0H2ZNK1_STRP2	SPD_0871	160	Cys-tRNA(Pro)/Cys-tRNA(Cys) deacylase	1	0.999	6	5	8	9	8	10	195042	174246	198725	241264	204794	191008
A0A0H2ZQS6	A0A0H2ZQS6_STRP2	SPD_0872	280	Membrane protein, putative	1	0.999	0	1	0	1	0	0	52278.9	4737.18	6718.36	5826.07	49638.2	7137.78
A0A0H2ZPV5	A0A0H2ZPV5_STRP2	SPD_0873	266	Glycosyl hydrolase family 25	0.9792	0.999	1	0	0	0	0	1	0	0	0	0	2292.2	5010.34
A0A0H2ZMG9	A0A0H2ZMG9_STRP2	SPD_0875	181	Hydrolase, NUDIX family protein	1	0.999	9	6	9	15	13	13	343082	327818	354168	387604	441764	326374
A0A0H2ZM96	A0A0H2ZM96_STRP2	SPD_0879	196	Exonuclease	1	0.999	3	3	3	4	8	6	68484.1	69129.3	82525.6	88789.7	121275	93409
A0A0H2ZND5	A0A0H2ZND5_STRP2	SPD_0887	463	Amino acid permease family protein	0.9792	0.999	2	2	2	1	1	1	33923.1	27566.6	29261.9	20280.5	27719.2	34965.2
A0A0H2ZLD5	A0A0H2ZLD5_STRP2	SPD_0898	169	Membrane protein, putative	0.9989	0.999	1	1	1	2	1	3	40999.7	22663.9	43571.1	56101.2	50469.6	56633.8
A0A0H2ZMY2	A0A0H2ZMY2_STRP2	SPD_0905	159	Acetyltransferase, GNAT family protein	1	0.999	5	5	5	4	4	4	83275.4	88697.2	89913	85699.2	106339	100499
A0A0H2ZL58	A0A0H2ZL58_STRP2	SPD_0909	143	Acetyltransferase, GNAT family protein	1	0.999	3	3	3	2	4	3	51149.6	50639.3	39692	40878	95183.9	46234.8
A0A0H2ZMU3	A0A0H2ZMU3_STRP2	SPD_0911	335	Nucleoid-associated bacterial family protein	1	0.999	14	14	15	18	21	20	323047	301072	370244	506486	603161	581089
A0A0H2ZPS2	A0A0H2ZPS2_STRP2	SPD_0913	324	Extracellular protein	1	0.999	21	20	26	21	33	27	818271	837817	862929	1.03185e+06	1.21823e+06	1096821
A0A0H2ZRN8	A0A0H2ZRN8_STRP2	SPD_0915	341	Iron-compound ABC transporter, iron compound-binding protein	1	0.999	29	21	25	33	30	31	939853	894198	954543	995284	1.24893e+06	1.24448e+06
A0A0H2ZPF2	A0A0H2ZPF2_STRP2	SPD_0917	335	Iron-compound ABC transporter, permease protein	0.9767	0.9989	0	0	0	0	0	1	4625.79	0	0	5046.36	3478.32	5043.33
A0A0H2ZLQ5	A0A0H2ZLQ5_STRP2	SPD_0918	264	Iron-compound ABC transporter, ATP-binding protein	1	0.999	3	2	2	2	1	2	60396.8	36193.7	47669.6	48017	61152.1	60226.8
A0A0H2ZLP9	A0A0H2ZLP9_STRP2	SPD_0921	559	Site-specific recombinase, resolvase family protein	0.9993	0.9984	0	0	0	1	0	0	0	0	0	24488	108895	0
A0A0H2ZPY9	A0A0H2ZPY9_STRP2	SPD_0922	203	Uncharacterized protein	1	0.999	1	1	1	2	1	2	21962.8	14842.3	19370.2	30022.3	34136.5	27409.8
A0A0H2ZM42	A0A0H2ZM42_STRP2	SPD_0923	65	Ribbon-helix-helix protein CopG domain-containing protein	0.9792	0.999	1	1	1	1	1	1	17279.9	17894.4	18981.1	15387	18535.6	16413.7
A0A0H2ZMK8	A0A0H2ZMK8_STRP2	SPD_0925	284	Hydrolase, putative	1	0.999	0	1	1	1	0	0	25201.2	11066.6	47539	33282.7	35761.6	28359.1
A0A0H2ZRQ7	A0A0H2ZRQ7_STRP2	SPD_0926	294	DAGKc domain-containing protein	1	0.999	3	1	1	5	4	7	34268.7	16935.1	39666.6	43803.7	44344.3	75290.2
A0A0H2ZMN0	A0A0H2ZMN0_STRP2	SPD_0930	158	Transcriptional regulator, putative	1	0.999	3	2	3	3	4	2	44070.3	43388.3	54834.4	57575.8	69252.7	72638.2
A0A0H2ZLI2	A0A0H2ZLI2_STRP2	SPD_0931	253	UDP-N-acetylglucosamine kinase	0.9932	0.999	0	2	0	0	1	1	30050.2	5690.73	33225.7	0	32808.3	29785.3
A0A0H2ZPT1	A0A0H2ZPT1_STRP2	SPD_0948	399	ATP-grasp domain-containing protein	1	0.999	1	1	1	3	5	3	30825.6	9168.01	25469.9	28646.9	41510.9	34845.5
A0A0H2ZRW0	A0A0H2ZRW0_STRP2	SPD_0952	409	Cell division protein FtsW, putative	1	0.999	3	4	5	5	3	3	105222	97712.2	99650.8	109418	105478	93631.3
A0A0H2ZRK0	A0A0H2ZRK0_STRP2	SPD_0954	344	ABC transporter substrate binding protein	1	0.999	9	5	11	11	15	10	228802	184767	262605	258670	286923	282361
A0A0H2ZMA4	A0A0H2ZMA4_STRP2	SPD_0955	288	Amino acid or sugar ABC transport system permease protein	1	0.999	1	1	2	1	1	2	11349.2	10262.8	18126.7	11476.6	13583.7	11128.6
A0A0H2ZPQ8	A0A0H2ZPQ8_STRP2	SPD_0956	252	ABC transporter, ATP-binding protein	1	0.999	3	5	5	3	5	4	56646.8	69970.9	82603.6	99305.6	138385	111554
A0A0H2ZQ95	A0A0H2ZQ95_STRP2	SPD_0959	109	MIP18 family-like domain-containing protein	0.9996	0.999	4	3	2	3	3	3	104588	94960.5	116594	105987	122408	108113
A0A0H2ZMQ4	A0A0H2ZMQ4_STRP2	SPD_0961	441	Glycosyl transferase, group 1	1	0.999	6	3	5	8	7	4	149858	70829.4	187380	132056	182444	119011
A0A0H2ZNU3	A0A0H2ZNU3_STRP2	SPD_0968	183	Acetyltransferase, GNAT family protein	1	0.999	6	3	6	5	5	6	112215	79272.6	114837	92596.9	89974.1	88250.4
A0A0H2ZR90	A0A0H2ZR90_STRP2	SPD_0969	425	3-hydroxyacyl-[acyl-carrier-protein] dehydratase FabZ	1	0.999	14	9	14	14	21	15	418640	308340	321229	434160	590807	443384
A0A0H2ZRF7	A0A0H2ZRF7_STRP2	SPD_0974	229	Class I glutamine amidotransferase, putative	1	0.999	8	7	8	8	9	7	192263	164975	205206	197360	210276	198607
A0A0H2ZLI7	A0A0H2ZLI7_STRP2	SPD_0978	115	Cysteine desulfurase	1	0.999	11	13	12	10	9	13	1.11731e+06	1114409	1.07884e+06	1.07118e+06	1.06252e+06	1.00422e+06
A0A0H2ZM13	A0A0H2ZM13_STRP2	SPD_0979	371	Aminotransferase, class V	1	0.999	8	5	4	6	6	6	142034	116168	135051	126580	133462	125294
A0A0H2ZMW8	A0A0H2ZMW8_STRP2	SPD_0981	189	Adenylate cyclase, putative	1	0.999	3	3	4	6	6	5	82765.3	72168.3	102973	106203	170540	98657
A0A0H2ZN46	A0A0H2ZN46_STRP2	SPD_0982	223	Pyrophosphokinase family protein	1	0.999	2	2	3	1	3	2	56611.5	55795.6	51730.2	43007.2	70741.2	54291.6
Q04KI6	Y987_STRP2	SPD_0987	99	Nucleoid-associated protein SPD_0987	1	0.999	6	1	7	8	10	7	137608	44827.6	127264	151444	185030	161540
A0A0H2ZPH9	A0A0H2ZPH9_STRP2	SPD_0988	234	Integral membrane protein	0.9792	0.999	2	0	1	1	1	0	5967.21	0	5148.51	5862.5	6577.28	4116.7
A0A0H2ZMG0	A0A0H2ZMG0_STRP2	SPD_0990	114	Ribosomal protein	1	0.999	4	2	2	3	2	2	146016	138475	140611	100261	138595	135456
A0A0H2ZMU9	A0A0H2ZMU9_STRP2	SPD_0995	282	Membrane protein, putative	1	0.999	3	5	6	4	5	4	307716	161207	247423	324483	239189	487562
A0A0H2ZQB2	A0A0H2ZQB2_STRP2	SPD_0996	279	DegV family protein	1	0.999	18	16	14	17	31	21	338781	340441	345538	379171	599720	438867
A0A0H2ZQ80	A0A0H2ZQ80_STRP2	SPD_0998	633	ABC transporter, ATP-binding protein	1	0.999	18	16	13	22	16	18	394237	566537	400690	399988	472462	396255
A0A0H2ZPJ0	A0A0H2ZPJ0_STRP2	SPD_0999	287	Transcriptional regulator MutR, putative	1	0.999	3	2	2	4	1	2	47871.6	55786.3	54187	37755.8	41667.5	38769.2
A0A0H2ZRY9	A0A0H2ZRY9_STRP2	SPD_1010	148	Glycogen synthase	0.9976	0.999	0	0	0	2	1	1	0	0	0	3629.46	9989.4	4106.34
A0A0H2ZLS4	A0A0H2ZLS4_STRP2	SPD_1011	371	Glycerate kinase	0.9996	0.999	1	1	2	0	0	0	17005.2	0	40016.6	0	0	0
A0A0H2ZMD9	A0A0H2ZMD9_STRP2	SPD_1014	116	IS630-Spn1, transposase Orf1	1	0.999	3	3	4	4	4	3	121671	128717	135261	114322	99851.3	111949
A0A0H2ZLM5	A0A0H2ZLM5_STRP2	SPD_1019	283	Ribosome biogenesis GTPase A	1	0.999	20	17	15	23	28	20	595516	547560	615722	646223	704054	616668
A0A0H2ZRM2	A0A0H2ZRM2_STRP2	SPD_1021	516	Voltage-gated chloride channel family protein	1	0.999	7	3	5	6	1	3	110617	112901	93169.8	138625	114999	125148
A0A0H2ZP81	A0A0H2ZP81_STRP2	SPD_1024	329	lipoate--protein ligase	1	0.999	9	12	12	10	11	11	326432	347487	398082	335844	405382	348056
A0A0H2ZLY0	A0A0H2ZLY0_STRP2	SPD_1026	347	Acetoin dehydrogenase complex, E2 component, dihydrolipoamide acetyltransferase, putative	1	0.999	6	6	6	4	5	6	96087.1	100487	115191	100591	113773	100085
A0A0H2ZQ55	A0A0H2ZQ55_STRP2	SPD_1027	330	Acetoin dehydrogenase, E1 component, beta subunit, putative	1	0.999	2	3	5	9	13	8	106984	86704.3	100901	1.24513e+06	1.0641e+06	142545
A0A0H2ZRK2	A0A0H2ZRK2_STRP2	SPD_1029	453	MATE efflux family protein	1	0.999	3	2	2	0	2	2	42944.8	41146.9	72505.9	27421.7	85883.8	44336.3
A0A0H2ZL46	A0A0H2ZL46_STRP2	SPD_1033	215	Uncharacterized protein	1	0.999	6	1	5	6	8	7	97840.2	86855	110129	139033	136991	137112
A0A0H2ZPD2	A0A0H2ZPD2_STRP2	SPD_1034	237	Hydrolase, haloacid dehalogenase-like family protein	1	0.999	2	1	3	6	4	4	156521	140639	129601	138280	163108	181064
A0A0H2ZNB0	A0A0H2ZNB0_STRP2	SPD_1037	844	Histidine triad protein	1	0.999	13	13	13	17	24	13	334306	361976	326764	375511	439124	352185
A0A0H2ZPY2	A0A0H2ZPY2_STRP2	SPD_1061	242	Serine/threonine protein phosphatase	1	0.999	13	14	14	16	17	13	944510	412334	406154	520388	518441	916150
A0A0H2ZPG8	A0A0H2ZPG8_STRP2	SPD_1064	271	Hemolysin A, putative	0.9792	0.999	0	0	0	0	0	0	13714.2	0	13847.3	11169.3	9236.08	0
A0A0H2ZQ71	A0A0H2ZQ71_STRP2	SPD_1071	1061	SIR2-like domain-containing protein	0.998	0.9988	0	0	4	2	0	1	77047.6	79849.1	86910.4	118861	92999.4	160275
A0A0H2ZNJ9	A0A0H2ZNJ9_STRP2	SPD_1072	424	Serine/threonine-protein kinase MRCK beta	1	0.999	10	12	10	19	23	19	352836	328651	378622	406962	491270	469012
A0A0H2ZP85	A0A0H2ZP85_STRP2	SPD_1075	265	Transporter, FNT family protein, putative	0.9996	0.999	2	1	1	0	0	1	35469.5	22735.3	21618	28863.3	24291.9	33394.8
A0A0H2ZPQ1	A0A0H2ZPQ1_STRP2	SPD_1079	1084	Type II restriction endonuclease, putative	1	0.999	18	13	16	18	21	23	374665	281387	322670	350184	420624	399389
A0A0H2ZLY1	A0A0H2ZLY1_STRP2	SPD_1080	623	site-specific DNA-methyltransferase (adenine-specific)	1	0.999	9	6	7	13	10	7	194703	162787	197043	183358	203122	188082
A0A0H2ZRH8	A0A0H2ZRH8_STRP2	SPD_1082	100	Antitoxin	0.9787	0.999	0	0	0	0	1	0	0	0	0	0	4444.09	0
A0A0H2ZNH9	A0A0H2ZNH9_STRP2	SPD_1084	449	histidine kinase	1	0.999	9	7	9	9	10	9	184984	124164	177370	171487	256698	209703
A0A0H2ZN37	A0A0H2ZN37_STRP2	SPD_1085	234	DNA-binding response regulator	1	0.999	9	6	10	10	12	12	255196	267240	231970	288628	348772	302253
A0A0H2ZM93	A0A0H2ZM93_STRP2	SPD_1091	175	Membrane protein, putative	0.9956	0.999	0	0	0	0	1	2	9616.83	0	0	13413.1	20112.5	13596.7
A0A0H2ZNF2	A0A0H2ZNF2_STRP2	SPD_1092	155	MutT/nudix family protein	1	0.999	4	4	5	4	3	5	76428.7	107546	137292	129161	139804	125617
A0A0H2ZND1	A0A0H2ZND1_STRP2	SPD_1093	171	Transcriptional regulator, biotin repressor family protein	0.9999	0.999	2	2	2	3	3	2	80727.1	63626.5	63811.5	91020.6	69645.6	46032.5
A0A0H2ZNR3	A0A0H2ZNR3_STRP2	SPD_1094	162	Acetyltransferase, GNAT family protein	1	0.999	1	2	4	3	3	3	62283.2	36650.1	74098.3	73299	82061.6	69774.2
A0A0H2ZRL2	A0A0H2ZRL2_STRP2	SPD_1095	187	N-acetyltransferase domain-containing protein	0.9996	0.999	2	1	2	0	1	1	31281	29191.7	29319.9	14283.3	24761.7	29001.4
A0A0H2ZLZ1	A0A0H2ZLZ1_STRP2	SPD_1097	317	CAAX amino terminal protease family protein	0.9792	0.999	1	2	2	2	2	2	23353.4	26913.4	27033.2	30917.1	35541.4	25511.3
A0A0H2ZPN9	A0A0H2ZPN9_STRP2	SPD_1098	721	Amino acid ABC transporter, amino acid-binding protein/permease protein	1	0.999	37	34	37	45	57	47	1.36822e+06	1.2534e+06	1350100	1.48963e+06	1.90189e+06	1482988
A0A0H2ZPL5	A0A0H2ZPL5_STRP2	SPD_1099	246	Amino acid ABC transporter, ATP-binding protein	1	0.999	19	15	13	18	26	20	645803	635870	616734	695906	897835	739866
A0A0H2ZLM0	A0A0H2ZLM0_STRP2	SPD_1102	272	Cof family protein	1	0.999	13	6	11	13	14	12	241202	215225	254110	243749	301176	248170
A0A0H2ZR64	A0A0H2ZR64_STRP2	SPD_1103	264	Cof family protein	1	0.999	8	8	11	12	8	11	185033	314960	353431	315639	345171	324702
A0A0H2ZNW7	A0A0H2ZNW7_STRP2	SPD_1117	218	MmcQ family protein	0.9792	0.999	1	1	0	0	1	0	5839.11	9767.28	0	0	0	0
A0A0H2ZN57	A0A0H2ZN57_STRP2	SPD_1119	119	3-isopropylmalate dehydrogenase	0.9792	0.999	1	0	1	1	1	1	14871	0	14588	13627.6	16639.3	13883.8
A0A0H2ZMP8	A0A0H2ZMP8_STRP2	SPD_1121	347	Membrane protein, putative	0.9752	0.9988	0	0	0	2	1	0	0	0	0	10144.6	10565.6	10907.7
A0A0H2ZNA7	A0A0H2ZNA7_STRP2	SPD_1128	495	Polysaccharide biosynthesis protein, putative	1	0.999	1	1	2	2	2	1	72569.5	47881.9	48583.8	57355.2	61741.7	47043.5
A0A0H2ZQ69	A0A0H2ZQ69_STRP2	SPD_1136	180	Putative ACR	1	0.999	3	4	3	4	3	5	146673	142786	139040	137537	146967	163148
A0A0H2ZRU3	A0A0H2ZRU3_STRP2	SPD_1137	519	ABC transporter, ATP-binding protein	0.9792	0.999	0	1	0	0	0	0	0	4181.73	0	0	0	0
Q04K36	Y1143_STRP2	SPD_1143	110	UPF0122 protein SPD_1143	1	0.999	1	2	2	0	1	0	14149.7	14987	0	12923.1	16361.2	13813.2
A0A0H2ZNK7	A0A0H2ZNK7_STRP2	SPD_1144	125	50S ribosomal protein L19	0.9996	0.999	0	1	1	2	0	1	10817	14495.7	12478.8	17447.6	6446.23	23862.5
A0A0H2ZNW6	A0A0H2ZNW6_STRP2	SPD_1145	434	HD domain-containing protein	1	0.999	8	7	14	17	17	22	114863	113395	146080	131533	208498	173296
A0A0H2ZR06	A0A0H2ZR06_STRP2	SPD_1146	268	Cof family protein	1	0.999	20	15	21	28	39	29	849159	747440	815351	907220	1.3504e+06	977679
A0A0H2ZPA2	A0A0H2ZPA2_STRP2	SPD_1151	88	Chorismate mutase	1	0.999	7	5	6	8	12	10	162590	164945	190674	217433	225029	240178
A0A0H2ZNP2	A0A0H2ZNP2_STRP2	SPD_1153	311	DHH subfamily 1 protein	1	0.999	14	14	12	13	15	14	630986	610506	623582	596557	647398	592391
A0A0H2ZM35	A0A0H2ZM35_STRP2	SPD_1165	162	YutG/PgpA domain-containing protein	1	0.999	3	3	2	4	7	3	55728.1	58120.4	77765.9	65459.5	110186	71852.8
A0A0H2ZMT6	A0A0H2ZMT6_STRP2	SPD_1166	469	Glycosyl hydrolase family 32 N-terminal domain-containing protein	1	0.999	16	16	17	19	17	18	477116	454772	435738	453969	489884	506863
A0A0H2ZN10	A0A0H2ZN10_STRP2	SPD_1167	660	ABC transporter, ATP-binding protein	1	0.999	21	19	22	30	28	25	637149	527131	623084	704686	843156	817754
A0A0H2ZM90	A0A0H2ZM90_STRP2	SPD_1168	283	Oligopeptide ABC transporter, pemease protein	1	0.999	4	5	6	3	3	5	102382	98109.5	103528	124339	123502	126586
A0A0H2ZP07	A0A0H2ZP07_STRP2	SPD_1169	316	Oligopeptide ABC transporter, permease protein	1	0.999	7	3	4	4	5	4	115342	107457	104388	109622	154248	98364.6
A0A0H2ZM44	A0A0H2ZM44_STRP2	SPD_1170	542	Oligopeptide ABC transporter,oligopeptide-binding protein	1	0.999	9	8	11	13	13	13	217879	199636	235417	239708	244649	240981
A0A0H2ZP95	A0A0H2ZP95_STRP2	SPD_1171	307	N-acetylneuraminate epimerase	1	0.999	3	3	3	8	6	6	108203	103531	113893	112334	117963	114926
A0A0H2ZLV5	A0A0H2ZLV5_STRP2	SPD_1175	439	Membrane protein, putative	0.9765	0.9989	0	0	0	0	1	0	9767.06	0	0	0	7072.22	9152.37
A0A0H2ZMW2	A0A0H2ZMW2_STRP2	SPD_1176	246	ABC transporter, ATP-binding protein	1	0.999	10	8	10	11	12	13	310707	286657	298273	295090	323775	301338
A0A0H2ZQ53	A0A0H2ZQ53_STRP2	SPD_1177	535	Drug efflux ABC transporter, ATP-binding/permease protein	1	0.999	10	13	16	16	20	16	467325	426847	418843	461657	525313	449114
A0A0H2ZMF7	A0A0H2ZMF7_STRP2	SPD_1179	869	Protein kinase domain-containing protein	1	0.999	12	5	10	14	11	6	218121	102074	189234	159670	219198	191008
A0A0H2ZLS2	A0A0H2ZLS2_STRP2	SPD_1190	419	Atz/Trz family protein	1	0.999	16	15	17	21	21	19	404225	359100	353294	412161	532694	416143
A0A0H2ZNQ2	A0A0H2ZNQ2_STRP2	SPD_1191	583	ABC transporter, ATP-binding/permease protein	1	0.999	2	1	2	3	2	3	20481.7	14801	29696.2	37107.2	48467.8	44710.3
A0A0H2ZMX8	A0A0H2ZMX8_STRP2	SPD_1192	574	ABC transporter, ATP-binding/permease protein	1	0.999	1	0	0	0	2	1	14659.9	0	14098.1	0	22204.1	15926.5
A0A0H2ZNC6	A0A0H2ZNC6_STRP2	SPD_1197	344	Prephenate dehydratase	1	0.999	44	38	41	52	53	53	2.46528e+06	2.57922e+06	2.42406e+06	2876927	3062999	3.30566e+06
A0A0H2ZMI6	A0A0H2ZMI6_STRP2	SPD_1198	477	Membrane protein, putative	1	0.999	4	4	3	3	2	6	104302	108711	111100	95212.7	99847.8	87223.5
A0A0H2ZQJ6	A0A0H2ZQJ6_STRP2	SPD_1199	328	Glycosyl transferase, group 2 family protein	1	0.999	9	10	10	7	10	10	224234	245515	243662	259708	331764	333940
A0A0H2ZP56	A0A0H2ZP56_STRP2	SPD_1200	366	Glycosyl transferase, group 1 family protein	1	0.999	4	2	5	7	4	5	66194.9	72004.1	68002.1	71074.1	61738.3	71249.1
Q04JX5	Y1206_STRP2	SPD_1206	112	UPF0342 protein SPD_1206	1	0.999	15	8	16	12	16	16	484534	379503	514500	487695	603886	538948
A0A0H2ZPA8	A0A0H2ZPA8_STRP2	SPD_1212	390	Methyltransferase	1	0.999	8	6	9	8	11	9	219104	213806	238721	209939	230827	227519
A0A0H2ZMF6	A0A0H2ZMF6_STRP2	SPD_1214	249	ABC transporter, ATP-binding protein	1	0.999	1	2	2	3	3	1	33552.1	16385.4	16359.6	25331.8	30711.8	28733.4
A0A0H2ZLY4	A0A0H2ZLY4_STRP2	SPD_1217	161	UDP-N-acetylenolpyruvoylglucosamine reductase	1	0.999	9	9	10	12	13	11	243156	237183	229181	264080	321611	243053
A0A0H2ZQB5	A0A0H2ZQB5_STRP2	SPD_1226	271	Amino acid ABC transporter, amino acid-binding protein	1	0.999	17	10	11	14	23	15	343890	296502	305017	375287	511333	365522
A0A0H2ZMB2	A0A0H2ZMB2_STRP2	SPD_1227	217	Phosphate-specific transport system accessory protein PhoU	1	0.999	37	40	43	47	55	42	2154627	2.09443e+06	2.15605e+06	2328049	2.72805e+06	2590550
A0A0H2ZNE8	A0A0H2ZNE8_STRP2	SPD_1228	252	Phosphate ABC transporter, ATP-binding protein, putative	1	0.999	32	30	33	26	43	30	1.40271e+06	1.40491e+06	1.42265e+06	1.38459e+06	1.5726e+06	1.23686e+06
A0A0H2ZNE6	A0A0H2ZNE6_STRP2	SPD_1229	267	Phosphate ABC transporter, ATP-binding protein, putative	1	0.999	23	24	25	24	28	26	1.02816e+06	986908	1.05058e+06	1.05211e+06	1.2486e+06	1.18815e+06
A0A0H2ZQV6	A0A0H2ZQV6_STRP2	SPD_1230	294	Phosphate transport system permease protein PstA	1	0.999	10	7	9	7	7	9	329757	250184	311972	301059	262144	333237
A0A0H2ZPH4	A0A0H2ZPH4_STRP2	SPD_1231	305	Phosphate transport system permease protein	1	0.999	4	3	3	4	7	4	110976	107296	97110.4	99768.5	110047	123004
A0A0H2ZRH2	A0A0H2ZRH2_STRP2	SPD_1232	292	Phosphate-binding protein	1	0.999	12	11	17	15	15	19	434067	419395	462837	481367	563697	498988
A0A0H2ZP60	A0A0H2ZP60_STRP2	SPD_1233	434	NOL1/NOP2/sun family protein	1	0.999	4	2	5	3	3	5	111892	84556.8	89409.7	126094	78772.4	68087.7
A0A0H2ZMH9	A0A0H2ZMH9_STRP2	SPD_1234	257	Inositol monophosphatase family protein	0.9792	0.999	1	0	0	0	0	0	0	0	0	0	19897.9	0
Q04JU6	Y1235_STRP2	SPD_1235	92	UPF0223 protein SPD_1235	0.9995	0.999	1	1	2	2	3	2	29196.7	15330.3	31825.4	16467.7	33776.1	38954.3
A0A0H2ZM71	A0A0H2ZM71_STRP2	SPD_1237	205	Membrane protein, putative	0.9788	0.999	1	1	1	1	1	0	11574.7	14968.3	13495.1	11926.5	9837.53	12005.2
A0A0H2ZP43	A0A0H2ZP43_STRP2	SPD_1238	257	Hydrolase, haloacid dehalogenase-like family protein	1	0.999	21	21	20	26	27	27	770049	680772	716356	871716	1.09624e+06	865497
A0A0H2ZN03	A0A0H2ZN03_STRP2	SPD_1239	245	3-hydroxyacyl-[acyl-carrier-protein] dehydratase FabZ	1	0.999	6	7	6	9	6	7	128775	125285	142995	150005	151994	164777
A0A0H2ZPZ5	A0A0H2ZPZ5_STRP2	SPD_1240	376	Heme chaperone HemW	1	0.999	1	1	2	3	2	1	76087.2	80926.1	77499.6	114598	174136	74584.7
A0A0H2ZQC9	A0A0H2ZQC9_STRP2	SPD_1241	129	Exported hydrophilic protein	1	0.999	8	6	5	8	11	8	487703	467781	477891	577568	665563	658470
A0A0H2ZLW8	A0A0H2ZLW8_STRP2	SPD_1242	127	Methyl-accepting chemotaxis family domain protein	1	0.999	4	3	3	6	6	7	446330	432997	424457	460309	500021	513066
A0A0H2ZND8	A0A0H2ZND8_STRP2	SPD_1249	183	Putative acetyltransferase	1	0.999	3	2	2	4	7	2	77800.6	88711.3	78437.8	77911.1	112008	94242.3
A0A0H2ZQV8	A0A0H2ZQV8_STRP2	SPD_1253	69	Transcriptional repressor, putative	0.9996	0.999	0	0	0	1	1	1	9385.35	0	0	10921.3	10296.7	11732.3
A0A0H2ZP62	A0A0H2ZP62_STRP2	SPD_1258	428	Peptidase, U32 family protein	1	0.999	25	17	26	24	33	26	583323	585699	787952	615936	734870	555942
A0A0H2ZR68	A0A0H2ZR68_STRP2	SPD_1260	392	Methyltransferase	0.9792	0.999	1	1	1	2	1	0	20378.7	19774.2	21236.9	20420	18634.4	19830.9
A0A0H2ZKX7	A0A0H2ZKX7_STRP2	SPD_1262	330	Transcriptional regulator, AraC family protein	1	0.999	2	1	4	3	5	3	90912.8	58577.8	62970	59550.5	118826	32387.6
A0A0H2ZQ32	A0A0H2ZQ32_STRP2	SPD_1277	312	Beta-lactamase-related domain-containing protein	0.9995	0.999	0	0	0	1	0	0	0	0	8004.47	11815.3	7695.65	0
A0A0H2ZLB1	A0A0H2ZLB1_STRP2	SPD_1279	211	GDSL-like lipase/acylhydrolase, putative	0.9977	0.999	1	1	1	2	1	1	13675.8	13320	18236.4	18538.4	17695.1	15836.9
A0A0H2ZQI3	A0A0H2ZQI3_STRP2	SPD_1280	275	Cof family protein	1	0.999	4	4	2	3	3	5	86929.9	62767.8	70235.6	77019.1	80285.6	70538.7
A0A0H2ZQV0	A0A0H2ZQV0_STRP2	SPD_1286	242	TrmH family RNA methyltransferase group 3	1	0.999	12	9	12	12	11	13	725293	576600	855930	847608	1.01568e+06	851148
A0A0H2ZQE6	A0A0H2ZQE6_STRP2	SPD_1289	247	Amino acid ABC transporter, ATP-binding protein	1	0.999	20	19	24	23	27	28	1.47608e+06	1.29891e+06	1.40438e+06	1.41116e+06	1.66164e+06	1.47206e+06
A0A0H2ZN43	A0A0H2ZN43_STRP2	SPD_1290	266	Amino acid ABC transporter, permease protein	1	0.999	9	13	11	18	15	15	747956	1.14627e+06	733460	723606	860654	612108
A0A0H2ZMR7	A0A0H2ZMR7_STRP2	SPD_1291	118	ArsC family protein	1	0.999	7	5	9	7	8	6	259992	261014	269183	219673	239836	205080
A0A0H2ZLR0	A0A0H2ZLR0_STRP2	SPD_1293	164	Acetyltransferase, GNAT family protein	1	0.999	4	3	4	2	6	3	144735	136134	139139	101868	151756	158810
A0A0H2ZPR7	A0A0H2ZPR7_STRP2	SPD_1294	148	BS_ykrK family protein	1	0.999	4	3	4	4	6	3	106361	111942	112540	97889.9	114179	103568
A0A0H2ZP54	A0A0H2ZP54_STRP2	SPD_1301	201	NADPH-dependent FMN reductase	1	0.999	9	10	14	14	15	13	299923	286672	289741	322588	335164	337100
A0A0H2ZQ70	A0A0H2ZQ70_STRP2	SPD_1302	414	Oxidoreductase, putative	1	0.999	11	10	14	13	15	13	169210	170392	174246	178307	241678	156580
Q04JM9	Y1303_STRP2	SPD_1303	85	UPF0291 protein SPD_1303	1	0.999	8	7	9	8	9	11	279114	289648	296053	338121	335801	414321
A0A0H2ZN56	A0A0H2ZN56_STRP2	SPD_1308	280	Oxidoreductase, aldo/keto reductase family protein	1	0.999	14	12	14	19	20	17	433477	405212	507947	560853	631187	507165
A0A0H2ZN65	A0A0H2ZN65_STRP2	SPD_1311	325	Oxidoreductase, Gfo/Idh/MocA family protein	1	0.999	6	5	5	9	9	7	165853	171640	160111	209899	252569	190504
A0A0H2ZQB8	A0A0H2ZQB8_STRP2	SPD_1312	360	ATP-dependent RNA helicase, DEAD/DEAH box family protein	1	0.999	5	7	6	7	9	9	184335	172115	198813	194099	212549	221696
A0A0H2ZLY2	A0A0H2ZLY2_STRP2	SPD_1320	289	Glycerol uptake facilitator protein, putative	1	0.999	23	19	22	31	36	30	1.42351e+06	1.28841e+06	1.38506e+06	1501197	1.71889e+06	1.49284e+06
A0A0H2ZP26	A0A0H2ZP26_STRP2	SPD_1329	209	Amino acid ABC transporter, ATP-binding protein	1	0.999	4	4	3	3	4	4	110225	104417	112384	106802	133392	121979
A0A0H2ZNY7	A0A0H2ZNY7_STRP2	SPD_1330	213	Amino acid ABC transporter, permease protein	1	0.999	4	3	5	4	3	3	377662	373340	359451	327569	321975	360175
A0A0H2ZNR7	A0A0H2ZNR7_STRP2	SPD_1331	409	TPR domain protein	1	0.999	4	3	3	6	6	7	66834.8	58842.2	54697.3	70795.8	95476.4	69121.2
A0A0H2ZQV2	A0A0H2ZQV2_STRP2	SPD_1332	388	Membrane protein, putative	1	0.999	4	5	4	4	6	6	113844	113796	117512	118440	171094	111737
A0A0H2ZL92	A0A0H2ZL92_STRP2	SPD_1333	337	3-carboxymuconate cyclase	1	0.999	13	11	11	13	23	24	604424	618576	621280	611638	723604	719640
A0A0H2ZMG8	A0A0H2ZMG8_STRP2	SPD_1350	205	Cystathionine gamma-synthase	1	0.999	5	4	6	7	4	7	174398	238744	216700	221790	217557	297150
A0A0H2ZPR1	A0A0H2ZPR1_STRP2	SPD_1351	1032	Snf2 family protein	1	0.999	11	8	11	14	11	18	136541	115197	262071	165843	202438	271409
A0A0H2ZQ25	A0A0H2ZQ25_STRP2	SPD_1352	388	Aminotransferase, class II	0.9999	0.999	0	1	2	1	1	1	11013	4594.23	11544.7	15462.5	24201.5	11011.4
A0A0H2ZM83	A0A0H2ZM83_STRP2	SPD_1353	364	Cys/Met metabolism PLP-dependent enzyme, putative	1	0.999	7	4	3	8	9	8	140545	70153.9	68824.1	153694	189330	133552
A0A0H2ZQ43	A0A0H2ZQ43_STRP2	SPD_1358	540	Polysaccharide biosynthesis protein, putative	0.9995	0.999	3	3	3	3	2	2	48793.3	45651.5	48556.9	42489	45588.8	42796.6
A0A0H2ZP97	A0A0H2ZP97_STRP2	SPD_1360	64	CsbD-like domain-containing protein	0.9996	0.999	1	1	1	0	2	2	40488.7	13826.8	20867.5	28382.2	65688.4	44697.8
A0A0H2ZMF1	A0A0H2ZMF1_STRP2	SPD_1362	170	UDP-N-acetylmuramoylalanyl-D-glutamate--2, 6-diaminopimelate ligase	0.9996	0.999	0	0	0	0	0	0	5664.81	0	0	0	10542.4	0
A0A0H2ZPW4	A0A0H2ZPW4_STRP2	SPD_1365	249	Methyltransferase small domain-containing protein	1	0.999	7	2	2	4	2	4	114766	85453.6	115403	123869	124531	99804.9
A0A0H2ZPW2	A0A0H2ZPW2_STRP2	SPD_1366	119	General stress protein 13, putative	1	0.999	3	3	4	4	6	5	52369.5	52668.2	68419.7	59482.9	109412	69000.7
A0A0H2ZLJ0	A0A0H2ZLJ0_STRP2	SPD_1367	466	Cof family protein/peptidyl-prolyl cis-trans isomerase, cyclophilin type	1	0.999	22	18	24	26	27	26	829649	837400	858762	761647	910945	839256
A0A0H2ZN09	A0A0H2ZN09_STRP2	SPD_1374	143	DUF5590 domain-containing protein	0.9996	0.999	1	0	0	0	1	1	18471.6	10818.6	11949.4	0	8364.95	11971.3
A0A0H2ZRU6	A0A0H2ZRU6_STRP2	SPD_1375	182	NADPH-dependent FMN reductase, putative	1	0.999	8	7	6	9	5	8	185886	194960	185427	188594	166698	216919
A0A0H2ZM64	A0A0H2ZM64_STRP2	SPD_1376	2551	G5 domain family protein	0.979	0.999	0	1	0	0	1	0	0	10369.4	0	0	8213.84	0
Q04JK0	Y1378_STRP2	SPD_1378	242	UPF0246 protein SPD_1378	1	0.999	5	5	4	5	4	4	44412.9	60629.8	41231.3	111282	120753	46696.4
A0A0H2ZR55	A0A0H2ZR55_STRP2	SPD_1380	531	Cell shape-determining protein	1	0.999	24	23	24	28	37	29	942992	940583	964062	919212	1.16347e+06	925099
A0A0H2ZP14	A0A0H2ZP14_STRP2	SPD_1382	263	Glutathione S-transferase family protein	1	0.999	9	8	12	10	13	12	232336	217082	299259	283404	370685	296010
A0A0H2ZP05	A0A0H2ZP05_STRP2	SPD_1383	898	Cation-transporting ATPase, E1-E2 family protein	1	0.999	15	12	13	20	31	21	451155	415324	422977	594057	742161	688418
A0A0H2ZQA7	A0A0H2ZQA7_STRP2	SPD_1384	394	Cation efflux family protein	0.999	0.999	1	0	0	1	2	1	10321.6	0	0	25002.7	26102	26596.5
A0A0H2ZP78	A0A0H2ZP78_STRP2	SPD_1385	623	ABC transporter, ATP-binding protein	1	0.999	17	9	11	14	22	15	295393	262697	288543	275655	351705	308901
A0A0H2ZPE6	A0A0H2ZPE6_STRP2	SPD_1388	282	DegV family protein	1	0.999	11	8	9	8	13	9	307987	310384	313171	305459	337259	322974
A0A0H2ZLK3	A0A0H2ZLK3_STRP2	SPD_1389	124	Transposase	1	0.999	16	10	13	19	28	26	283825	299403	293055	289079	420989	302898
A0A0H2ZR21	A0A0H2ZR21_STRP2	SPD_1391	259	YbbR-like lipoprotein, putative	1	0.999	10	8	10	11	14	11	251958	237403	260313	267994	343891	255318
Q04JI5	FENR_STRP2	SPD_1393	322	Ferredoxin--NADP reductase	1	0.999	9	7	9	10	10	13	295511	242229	285498	333622	369229	344117
A0A0H2ZPW9	A0A0H2ZPW9_STRP2	SPD_1395	325	Putative gluconeogenesis factor	1	0.999	7	6	5	5	11	6	217096	96797.4	196719	203100	196001	180945
Q04JI2	Y1396_STRP2	SPD_1396	296	Nucleotide-binding protein SPD_1396	1	0.999	20	18	24	25	31	23	1.0604e+06	946037	1053081	999240	1.16168e+06	878143
A0A0H2ZPH1	A0A0H2ZPH1_STRP2	SPD_1397	126	Endoribonuclease L-PSP	1	0.999	10	3	5	8	8	9	185484	148820	177079	163914	206361	229106
A0A0H2ZMB7	A0A0H2ZMB7_STRP2	SPD_1402	172	Non-heme iron-containing ferritin	1	0.999	126	115	126	163	223	191	12149199	12246257	12527242	11624671	13176721	12902514
A0A0H2ZNT4	A0A0H2ZNT4_STRP2	SPD_1405	225	DnaD domain-containing protein	1	0.999	6	4	7	5	4	4	101016	51548.1	76577.1	74025.7	99153.4	72352.7
A0A0H2ZRM9	A0A0H2ZRM9_STRP2	SPD_1408	252	Methyltransferase domain-containing protein	1	0.999	0	0	1	2	2	2	28402.4	0	27937.2	34890.1	57109	56142.3
A0A0H2ZMS4	A0A0H2ZMS4_STRP2	SPD_1409	376	Sugar ABC transporter, ATP-binding protein	1	0.999	41	38	39	48	74	58	2.2489e+06	2.27218e+06	2.33205e+06	2428332	3167131	2.48199e+06
A0A0H2ZP64	A0A0H2ZP64_STRP2	SPD_1411	191	Isochorismatase family protein	1	0.999	9	9	10	14	13	20	370593	365269	382302	398640	538084	401448
A0A0H2ZMK9	A0A0H2ZMK9_STRP2	SPD_1415	438	Oxidoreductase, pyridine nucleotide-disulfide, class I	1	0.999	35	26	32	34	50	36	1.48654e+06	1.41795e+06	1.53279e+06	1.70829e+06	2.11988e+06	1.79806e+06
A0A0H2ZPN3	A0A0H2ZPN3_STRP2	SPD_1423	257	Phosphomethylpyrimidine kinase, putative	1	0.999	9	8	11	12	12	10	409326	382352	430014	433060	478066	422385
A0A0H2ZN33	A0A0H2ZN33_STRP2	SPD_1425	383	Transporter, major facilitator family protein	0.9995	0.999	1	2	1	0	0	1	28718.7	30147.1	30423.9	0	21875.7	30954.1
A0A0H2ZNB1	A0A0H2ZNB1_STRP2	SPD_1426	209	Membrane protein, putative	1	0.999	3	3	2	4	4	3	50740.1	37535.1	58657.7	60224.2	48958.2	67292.3
A0A0H2ZPH5	A0A0H2ZPH5_STRP2	SPD_1429	158	LysM domain-containing protein	1	0.999	2	1	2	3	4	3	64363	68631.8	75414.2	75309	81846.7	62152.9
A0A0H2ZMR1	A0A0H2ZMR1_STRP2	SPD_1431	317	Glycosyl transferase, group 2 family protein	0.9791	0.999	0	0	0	0	1	0	0	0	9025.44	0	9127.29	0
A0A0H2ZNV4	A0A0H2ZNV4_STRP2	SPD_1433	367	FAD dependent oxidoreductase	1	0.999	0	2	0	1	3	0	0	21954.2	30782.7	44060.6	27948.3	0
A0A0H2ZRG7	A0A0H2ZRG7_STRP2	SPD_1434	265	GTP cyclohydrolase 1 type 2 homolog	1	0.999	5	3	7	5	5	4	84506.7	51052.8	79154	100245	107920	59731.3
A0A0H2ZN19	A0A0H2ZN19_STRP2	SPD_1435	225	Bcl-2 family protein	1	0.999	6	3	4	11	7	9	382618	308996	339727	348736	416212	435424
A0A0H2ZMK6	A0A0H2ZMK6_STRP2	SPD_1436	778	Cation-transporting ATPase, E1-E2 family protein	1	0.999	11	13	13	16	17	21	470091	420771	508019	531051	562348	536239
A0A0H2ZM31	A0A0H2ZM31_STRP2	SPD_1437	249	Acyltransferase domain protein	1	0.999	20	14	15	17	25	18	422619	352732	321561	440555	491705	390150
A0A0H2ZNF0	A0A0H2ZNF0_STRP2	SPD_1438	204	Cadmium resistance transporter, putative	0.9792	0.999	0	0	0	0	0	0	0	0	0	0	4353.77	0
A0A0H2ZQU9	A0A0H2ZQU9_STRP2	SPD_1445	324	histidine kinase	0.9881	0.999	1	0	0	0	0	2	13212.1	37280.5	11939.6	39288	33096	21258.7
A0A0H2ZP68	A0A0H2ZP68_STRP2	SPD_1446	225	DNA-binding response regulator	1	0.999	4	4	3	5	4	3	75812	71316.8	61812.6	82391.9	89237	83716.3
A0A0H2ZPN5	A0A0H2ZPN5_STRP2	SPD_1447	357	Lipase	1	0.999	2	1	3	5	4	4	23183.1	11480	48904.5	39760.9	48881.7	55023.5
A0A0H2ZNG7	A0A0H2ZNG7_STRP2	SPD_1448	145	Rrf2 family protein	1	0.999	1	1	1	6	5	4	35112.1	34561.7	39456.7	80330	108105	114947
A0A0H2ZMZ4	A0A0H2ZMZ4_STRP2	SPD_1449	280	Calcineurin-like phosphoesterase domain-containing protein	1	0.999	3	4	2	4	4	7	93750.9	85362.6	97801.2	94816.4	72157.3	93912.4
A0A0H2ZQ59	A0A0H2ZQ59_STRP2	SPD_1450	216	Iron-dependent transcriptional regulator	1	0.999	3	1	1	1	2	1	1.13928e+06	575726	12499.6	615526	29490.4	600754
A0A0H2ZMA8	A0A0H2ZMA8_STRP2	SPD_1459	209	Metallo-beta-lactamase superfamily protein	0.9997	0.999	4	2	1	2	2	2	15413	20069	21177.8	18521.9	31563.5	25211.5
A0A0H2ZNT6	A0A0H2ZNT6_STRP2	SPD_1463	309	ABC transporter, substrate binding lipoprotein	1	0.999	46	43	40	49	74	55	2.34012e+06	2.34545e+06	2.32428e+06	2.53365e+06	3.45641e+06	2.55729e+06
A0A0H2ZNE3	A0A0H2ZNE3_STRP2	SPD_1466	233	ABC transporter, ATP-binding protein	1	0.999	1	1	2	5	3	3	42619.4	38135.8	40275.9	62294.6	68705.8	50766.3
A0A0H2ZM36	A0A0H2ZM36_STRP2	SPD_1467	803	Glycosyl hydrolase family 95 N-terminal domain-containing protein	1	0.999	0	0	0	1	1	3	0	0	28539.1	30018.4	35028.3	37244.9
A0A0H2ZN72	A0A0H2ZN72_STRP2	SPD_1481	234	Membrane protein, putative	0.9792	0.999	0	0	0	0	0	0	0	0	0	0	0	0
A0A0H2ZPN4	A0A0H2ZPN4_STRP2	SPD_1482	203	MutT/nudix family protein	1	0.999	1	0	3	1	6	3	116716	29596.8	165122	44097.4	138754	152808
A0A0H2ZPE9	A0A0H2ZPE9_STRP2	SPD_1487	283	Phosphosugar-binding transcriptional regulator, putative	1	0.999	10	7	11	9	13	8	292198	280983	303010	272118	319870	280374
A0A0H2ZMQ1	A0A0H2ZMQ1_STRP2	SPD_1488	294	ROK family protein	1	0.999	1	0	2	2	2	1	29985.1	0	36963.9	50302	50894.7	13497.3
A0A0H2ZMG6	A0A0H2ZMG6_STRP2	SPD_1492	150	Beta-galactosidase, beta subunit	0.9997	0.999	2	1	1	2	1	2	103483	17561	115689	22351.6	17335	36637.9
A0A0H2ZMJ0	A0A0H2ZMJ0_STRP2	SPD_1493	279	Sugar ABC transporter, permease protein	0.9895	0.999	1	1	1	0	0	0	12759.2	28426	31434.3	0	30844.6	0
A0A0H2ZL68	A0A0H2ZL68_STRP2	SPD_1495	442	Sugar ABC transporter, sugar-binding protein	1	0.999	6	5	6	8	5	5	113100	128021	164211	122643	115592	109644
A0A0H2ZPV4	A0A0H2ZPV4_STRP2	SPD_1496	505	PTS system, IIBC components	1	0.999	0	0	1	3	2	2	15311.3	0	22737.5	35714	39429.8	23485.1
A0A0H2ZN12	A0A0H2ZN12_STRP2	SPD_1498	367	Putative oxidoreductase	0.9999	0.999	2	2	3	1	3	1	97550.8	95206.3	104250	11420.9	16540.5	9424.58
A0A0H2ZNQ6	A0A0H2ZNQ6_STRP2	SPD_1510	343	Phospho-2-dehydro-3-deoxyheptonate aldolase	1	0.999	32	20	29	37	49	48	1.50288e+06	1.40902e+06	1.49853e+06	1.61169e+06	1.96757e+06	1.83433e+06
A0A0H2ZQ82	A0A0H2ZQ82_STRP2	SPD_1511	343	Phospho-2-dehydro-3-deoxyheptonate aldolase	1	0.999	22	19	19	23	28	22	928858	946832	1.01652e+06	1.10441e+06	1.17473e+06	1028369
A0A0H2ZPR9	A0A0H2ZPR9_STRP2	SPD_1518	283	Transcriptional activator, Rgg/GadR/MutR family protein	1	0.999	2	1	3	4	3	3	26487.7	17952.1	32257.3	36424.5	42763.1	35636.8
A0A0H2ZQ46	A0A0H2ZQ46_STRP2	SPD_1520	237	Nitroreductase family protein	1	0.999	7	6	10	5	9	7	106524	81969.6	101985	109132	148837	108173
A0A0H2ZLP2	A0A0H2ZLP2_STRP2	SPD_1522	389	DnaD domain-containing protein	1	0.999	5	3	5	5	9	6	105089	97191.5	88753.2	84303.4	115309	113929
A0A0H2ZQS8	A0A0H2ZQS8_STRP2	SPD_1524	121	Transcriptional regulator, GntR family protein	1	0.999	18	13	16	25	26	19	468425	563161	574868	740751	883158	846772
A0A0H2ZN68	A0A0H2ZN68_STRP2	SPD_1525	231	ABC transporter, ATP-binding protein	1	0.999	70	68	64	88	100	69	3.56966e+06	2616835	2840138	3755743	4.52141e+06	3.02229e+06
A0A0H2ZMN5	A0A0H2ZMN5_STRP2	SPD_1526	255	Membrane protein, putative	0.9999	0.999	0	0	0	0	1	1	0	0	5182.35	0	23953.8	11700.8
A0A0H2ZP37	A0A0H2ZP37_STRP2	SPD_1528	297	ABC transporter, ATP-binding protein	1	0.999	9	7	8	13	11	11	273367	245417	276694	251701	275603	294961
A0A0H2ZMF8	A0A0H2ZMF8_STRP2	SPD_1530	205	TVP38/TMEM64 family membrane protein	0.9792	0.999	1	0	1	1	1	1	25640.7	22945.4	26965.4	19027.8	22180.3	23163.7
A0A0H2ZRJ4	A0A0H2ZRJ4_STRP2	SPD_1532	627	PTS system IIABC components	1	0.999	11	14	13	11	15	12	503285	484117	509937	512116	547009	491009
A0A0H2ZP57	A0A0H2ZP57_STRP2	SPD_1536	424	3-hydroxy-3-methylglutaryl coenzyme A reductase	1	0.999	6	6	4	5	8	7	88594.2	88732.3	116720	98276.8	104272	98931.6
A0A0H2ZNZ2	A0A0H2ZNZ2_STRP2	SPD_1540	149	Membrane protein, putative	0.9792	0.999	1	1	1	1	1	1	22374.2	23250.4	25148.4	24806.3	27262.5	25644.5
A0A0H2ZNC7	A0A0H2ZNC7_STRP2	SPD_1541	252	Membrane protein, putative	1	0.999	3	2	4	5	5	7	52451.8	74122.2	74796.4	54022.5	59399	100812
A0A0H2ZR31	A0A0H2ZR31_STRP2	SPD_1551	86	Antitoxin	0.9989	0.999	0	0	1	0	0	0	0	0	17635.1	0	6579.69	0
A0A0H2ZRF5	A0A0H2ZRF5_STRP2	SPD_1553	248	Methyltransferase domain-containing protein	1	0.999	3	4	5	5	7	3	86930.8	81202.3	87854.9	92922.8	128150	74951.7
A0A0H2ZQ47	A0A0H2ZQ47_STRP2	SPD_1555	166	Isochorismatase family protein	0.9785	0.999	1	0	0	0	0	0	10135.5	0	9622.89	9040	13432.3	10157.4
A0A0H2ZLH1	A0A0H2ZLH1_STRP2	SPD_1556	197	bis(5'-nucleosyl)-tetraphosphatase (symmetrical)	1	0.999	14	11	11	12	16	13	283139	223255	268741	244550	316801	287805
A0A0H2ZMV6	A0A0H2ZMV6_STRP2	SPD_1558	103	CRM domain-containing protein	1	0.999	6	5	6	7	8	6	178082	164444	157798	209897	226414	253715
A0A0H2ZN17	A0A0H2ZN17_STRP2	SPD_1559	368	GTP-binding protein	1	0.999	23	24	23	26	24	24	895877	875940	937384	881020	1.06216e+06	878121
A0A0H2ZQE3	A0A0H2ZQE3_STRP2	SPD_1560	175	HAD superfamily protein (Subfamily IIIA) phosphatase	1	0.999	1	0	0	3	4	3	56683.9	28088.9	57813	64891.8	84212.8	72797.5
A0A0H2ZQM9	A0A0H2ZQM9_STRP2	SPD_1562	198	Small conductance mechanosensitive ion channel (MscS) family protein	1	0.999	4	6	6	6	8	6	161785	150683	180690	161698	186738	175641
A0A0H2ZRN3	A0A0H2ZRN3_STRP2	SPD_1564	317	Putative aromatic acid exporter C-terminal domain-containing protein	0.9792	0.999	0	0	0	1	1	1	0	0	0	0	0	0
A0A0H2ZPJ6	A0A0H2ZPJ6_STRP2	SPD_1565	126	Transcriptional regulator, putative	0.9994	0.9986	1	1	0	2	2	1	38566.7	0	20679.6	39591.9	38609.7	33252.1
A0A0H2ZLS3	A0A0H2ZLS3_STRP2	SPD_1566	100	30S ribosomal protein S16	1	0.999	14	11	11	17	19	14	502159	525350	493369	629908	845251	612736
A0A0H2ZMJ8	A0A0H2ZMJ8_STRP2	SPD_1569	222	Aquaporin	0.9792	0.999	1	2	1	1	2	1	32864.9	44442	41931	47171.7	42652.2	57613.2
A0A0H2ZMG4	A0A0H2ZMG4_STRP2	SPD_1570	184	Aquaporin Z	1	0.999	1	3	0	2	1	3	24536.7	98930	138930	83641.9	60856.3	70193.2
A0A0H2ZPT7	A0A0H2ZPT7_STRP2	SPD_1571	598	Oligoendopeptidase F, putative	1	0.999	31	30	26	35	43	38	1.11417e+06	1.11738e+06	1.10838e+06	1.15807e+06	1.28246e+06	1.32842e+06
A0A0H2ZLS7	A0A0H2ZLS7_STRP2	SPD_1572	247	Ribosomal RNA small subunit methyltransferase E	1	0.999	4	4	6	6	5	5	119557	112426	117656	121630	109848	141760
A0A0H2ZQ56	A0A0H2ZQ56_STRP2	SPD_1575	367	Lipoprotein, putative	1	0.999	0	0	1	1	1	1	10578.6	0	8638.24	3738.14	21288.5	19582
A0A0H2ZMD0	A0A0H2ZMD0_STRP2	SPD_1576	156	DUF3013 domain-containing protein	0.9995	0.999	2	2	2	5	3	2	84838.5	72384.6	85630.2	86333.7	123720	77369.9
A0A0H2ZP67	A0A0H2ZP67_STRP2	SPD_1580	423	ATPase, AAA family protein	1	0.999	6	3	4	7	4	7	68601.3	58930.6	93870.1	118606	158222	117035
A0A0H2ZM77	A0A0H2ZM77_STRP2	SPD_1586	331	Sugar-binding transcriptional regulator, LacI family protein	1	0.999	8	7	8	10	7	8	168705	193339	367922	210973	266191	225896
A0A0H2ZNN3	A0A0H2ZNN3_STRP2	SPD_1590	202	General stress protein 24, putative	1	0.999	38	26	32	49	55	49	1.71262e+06	1.72007e+06	1.65932e+06	1991893	2.4694e+06	2.24506e+06
A0A0H2ZMH3	A0A0H2ZMH3_STRP2	SPD_1591	67	CsbD-like domain-containing protein	0.9996	0.999	1	1	1	1	1	1	42037.6	45171.2	42708.8	66912.7	55841.9	65770.7
A0A0H2ZN26	A0A0H2ZN26_STRP2	SPD_1594	383	Transcriptional regulator	1	0.999	0	0	1	0	1	1	0	0	11339.7	0	16332.4	4200.01
A0A0H2ZQ57	A0A0H2ZQ57_STRP2	SPD_1595	243	Uncharacterized protein	1	0.999	3	2	4	3	2	2	73439.6	59947.3	79991.7	46508.2	51126	63734.9
A0A0H2ZPF9	A0A0H2ZPF9_STRP2	SPD_1605	333	Sugar-binding transcriptional regulator, LacI family protein	1	0.999	4	5	3	4	3	6	56898	57087.3	47495.6	56427.1	48941.4	45362.8
A0A0H2ZPF8	A0A0H2ZPF8_STRP2	SPD_1607	563	ABC transporter, permease protein	1	0.999	1	0	1	1	1	3	12886.2	0	16223.8	9349.14	17579.7	18992.8
A0A0H2ZP31	A0A0H2ZP31_STRP2	SPD_1608	336	ABC transporter ATP-binding protein	1	0.999	4	2	2	4	4	6	47080.8	28548.7	33697.1	41661.2	46437.6	48431.9
A0A0H2ZL87	A0A0H2ZL87_STRP2	SPD_1609	355	ABC transporter, substrate-binding protein	1	0.999	0	0	2	1	1	2	22538	0	86366.2	76682.6	79563.3	60763
A0A0H2ZMM7	A0A0H2ZMM7_STRP2	SPD_1610	219	DUF1868 domain-containing protein	1	0.999	6	6	7	8	7	8	144173	130274	136088	119523	124722	117070
A0A0H2ZMD2	A0A0H2ZMD2_STRP2	SPD_1617	708	Cell wall surface anchor family protein	0.9995	0.999	0	0	2	0	2	2	0	0	18706.5	10936.4	34171.3	20763.8
A0A0H2ZN23	A0A0H2ZN23_STRP2	SPD_1619	408	Capsular polysaccharide biosynthesis protein, putative	1	0.999	43	39	44	59	61	56	2.38027e+06	2260027	2.40336e+06	2.43317e+06	2.44535e+06	2.49681e+06
A0A0H2ZRD5	A0A0H2ZRD5_STRP2	SPD_1620	230	Glycosyl transferase, putative	1	0.999	6	4	4	8	6	10	112243	82928.6	113953	122242	116096	115514
A0A0H2ZMX7	A0A0H2ZMX7_STRP2	SPD_1621	583	ABC transporter, ATP-binding/permease protein	1	0.999	19	18	12	17	16	19	448864	449102	430352	435808	424259	484689
A0A0H2ZML2	A0A0H2ZML2_STRP2	SPD_1622	581	ABC transporter, ATP-binding/permease protein	1	0.999	9	8	7	6	6	9	494983	301194	476518	496031	623798	491066
A0A0H2ZME6	A0A0H2ZME6_STRP2	SPD_1630	153	DpnD protein	1	0.999	5	3	7	7	7	7	136374	124968	201304	163058	190377	182200
A0A0H2ZQ73	A0A0H2ZQ73_STRP2	SPD_1631	254	Dam-replacing family protein	0.9996	0.999	2	3	3	2	2	2	42145.8	40545.3	44343.6	41359.1	38444.9	38340.2
A0A0H2ZMG3	A0A0H2ZMG3_STRP2	SPD_1632	134	3-hydroxyacyl-[acyl-carrier-protein] dehydratase FabZ	0.9792	0.999	1	0	0	1	1	2	32757.3	34040.7	36890.1	33265.9	31882.6	35706.6
A0A0H2ZNM3	A0A0H2ZNM3_STRP2	SPD_1636	345	Alcohol dehydrogenase, zinc-containing	1	0.999	23	20	25	35	32	30	3.0704e+06	3.10454e+06	2.96793e+06	587737	894370	2.29822e+06
A0A0H2ZLV3	A0A0H2ZLV3_STRP2	SPD_1637	117	Transcriptional regulator, MerR family protein	1	0.999	4	7	4	5	4	3	81447	75054.5	74075	69319.5	82645.4	75512.2
A0A0H2ZPX0	A0A0H2ZPX0_STRP2	SPD_1638	296	Cation efflux system protein	0.9791	0.999	0	0	0	0	1	0	0	0	0	2351.4	7770.95	0
A0A0H2ZPU5	A0A0H2ZPU5_STRP2	SPD_1644	254	SnoaL-like domain-containing protein	1	0.999	1	1	2	2	5	4	30745.2	27786.1	40394.4	26655.3	47268.5	41510.2
A0A0H2ZNU8	A0A0H2ZNU8_STRP2	SPD_1645	147	Transcriptional regulator, MarR family protein	1	0.999	3	3	3	4	3	4	77144	68064	82543.2	72400.8	78772.3	68554.9
Q04IT5	YIDD_STRP2	SPD_1653	80	Putative membrane protein insertion efficiency factor	0.9701	0.9985	2	0	1	2	0	1	4795.47	0	7051.13	4638.48	0	5751.03
Q04IT1	XERDL_STRP2	SPD_1657	244	Tyrosine recombinase XerD-like	1	0.999	1	4	5	1	3	5	90836.4	92655.1	91328.8	76128.7	86913	63628.3
A0A0H2ZN00	A0A0H2ZN00_STRP2	SPD_1658	153	CBS domain protein	1	0.999	4	3	5	6	7	4	154773	98098.1	136996	163097	170380	198267
A0A0H2ZPB9	A0A0H2ZPB9_STRP2	SPD_1659	173	Phosphoesterase	1	0.999	18	16	20	15	22	20	865846	814288	855774	786830	946427	809222
A0A0H2ZMR5	A0A0H2ZMR5_STRP2	SPD_1660	323	dITP/XTP pyrophosphatase	1	0.999	9	11	10	10	13	10	262872	258338	272950	239913	337042	219223
Q04IS6	Y1662_STRP2	SPD_1662	82	UPF0154 protein SPD_1662	1	0.999	11	14	13	13	12	15	443929	417783	401559	489217	537999	657707
A0A0H2ZRL6	A0A0H2ZRL6_STRP2	SPD_1664	655	PTS system, trehalose-specific IIABC components	1	0.999	22	25	23	25	32	30	1.84007e+06	1.74952e+06	1.75375e+06	1868253	1.94817e+06	1.9785e+06
A0A0H2ZQ42	A0A0H2ZQ42_STRP2	SPD_1672	397	Membrane protein, putative	1	0.999	5	4	4	3	3	3	69869.9	70891.3	70250.1	64684.6	72046.1	72292.1
Q04IQ6	Y1706_STRP2	SPD_1706	177	UPF0374 protein SPD_1706	1	0.999	8	5	5	9	5	8	196824	155556	171864	198217	221039	189195
A0A0H2ZPK2	A0A0H2ZPK2_STRP2	SPD_1712	253	Oxidoreductase, short chain dehydrogenase/reductase family protein	1	0.999	3	1	3	6	5	3	66425.6	31973.2	63471.6	80534.6	104483	91094.2
A0A0H2ZLZ0	A0A0H2ZLZ0_STRP2	SPD_1713	208	tRNA-binding domain-containing protein	1	0.999	22	19	19	26	29	21	793276	754127	858587	868990	1.05894e+06	851334
A0A0H2ZQ19	A0A0H2ZQ19_STRP2	SPD_1714	105	Thioredoxin family protein	0.9996	0.999	1	0	2	2	1	1	22117.7	0	25360.2	15404.4	21752.7	12791.6
A0A0H2ZMZ9	A0A0H2ZMZ9_STRP2	SPD_1715	99	DUF4651 domain-containing protein	0.9792	0.999	1	2	2	2	1	4	100380	105177	100887	102609	105721	97929
A0A0H2ZQ22	A0A0H2ZQ22_STRP2	SPD_1717	224	Membrane protein, putative	1	0.999	7	6	7	10	13	10	411611	449464	426453	430207	473186	662567
A0A0H2ZNR0	A0A0H2ZNR0_STRP2	SPD_1718	148	HTH LytTR-type domain-containing protein	1	0.999	2	1	1	7	3	6	8462.11	7682.26	22714.4	41654	67548.6	20746.6
A0A0H2ZMX0	A0A0H2ZMX0_STRP2	SPD_1720	120	Lin0147	0.9989	0.9986	0	0	1	0	1	0	9208.62	0	10748.8	7088.4	8005.56	7002
Q04IN9	Y1725_STRP2	SPD_1725	238	Probable transcriptional regulatory protein SPD_1725	1	0.999	25	27	26	34	38	28	1.01524e+06	1.07054e+06	960791	1.09327e+06	1.33936e+06	1.20284e+06
A0A0H2ZPU1	A0A0H2ZPU1_STRP2	SPD_1727	136	Uncharacterized protein	1	0.999	10	11	13	14	16	17	520038	440449	546591	618477	763769	629536
A0A0H2ZMJ2	A0A0H2ZMJ2_STRP2	SPD_1728	202	Uncharacterized protein	1	0.999	5	4	6	7	7	7	446124	436561	503192	491132	448962	523045
A0A0H2ZND7	A0A0H2ZND7_STRP2	SPD_1729	152	DUF4231 domain-containing protein	1	0.999	15	11	13	23	28	22	643811	698117	662144	844180	973122	948535
A0A0H2ZNL9	A0A0H2ZNL9_STRP2	SPD_1741	338	Transcriptional regulator, putative	1	0.999	9	7	14	13	13	15	241730	205297	269154	262043	287689	315873
A0A0H2ZP88	A0A0H2ZP88_STRP2	SPD_1742	172	Acetyltransferase, GNAT family protein	1	0.999	5	5	6	8	12	12	100393	1.57778e+06	97931.1	136898	250190	286906
A0A0H2ZNN7	A0A0H2ZNN7_STRP2	SPD_1743	147	tRNA threonylcarbamoyladenosine biosynthesis protein TsaE	1	0.999	7	7	6	9	11	11	281688	266372	293146	282831	448246	343282
A0A0H2ZRZ9	A0A0H2ZRZ9_STRP2	SPD_1745	287	Transcriptional regulator PlcR, putative	1	0.999	5	7	5	6	9	5	131461	98676.3	130247	116577	141253	102224
A0A0H2ZLT8	A0A0H2ZLT8_STRP2	SPD_1761	443	CBS domain membrane protein	1	0.999	5	2	4	3	3	3	43168	43399.1	59432.1	58370.1	59651.1	65777.2
A0A0H2ZNX6	A0A0H2ZNX6_STRP2	SPD_1763	68	DNA-directed RNA polymerase subunit beta	1	0.999	1	1	2	3	3	2	33478.2	24994.7	32184.9	32565.3	42933.3	40581.7
A0A0H2ZNY4	A0A0H2ZNY4_STRP2	SPD_1765	345	endopeptidase La	1	0.999	19	12	19	17	27	17	562003	547152	578159	585988	679988	620726
A0A0H2ZQ24	A0A0H2ZQ24_STRP2	SPD_1767	179	Type II DNA modification methyltransferase, putative	1	0.999	5	3	3	5	9	6	117197	119533	138525	142652	185021	172817
A0A0H2ZPQ3	A0A0H2ZPQ3_STRP2	SPD_1769	235	Membrane protein, putative	0.9997	0.999	3	3	2	2	2	5	113139	79069.9	79038.9	93792.4	107264	116905
A0A0H2ZPS9	A0A0H2ZPS9_STRP2	SPD_1771	246	SpoU rRNA Methylase family protein	1	0.999	5	6	7	9	6	9	156436	155798	181262	185884	185878	168202
A0A0H2ZMY3	A0A0H2ZMY3_STRP2	SPD_1772	87	acylphosphatase	0.9987	0.999	1	0	1	1	3	2	17622.9	0	20648.6	27299.8	28952.1	27324.9
A0A0H2ZQA2	A0A0H2ZQA2_STRP2	SPD_1778	418	Competence-induced protein Ccs50	1	0.999	12	8	13	14	21	12	389903	350521	313129	350857	484740	409151
A0A0H2ZNV8	A0A0H2ZNV8_STRP2	SPD_1779	220	Thiamine pyrophosphokinase	1	0.999	8	7	9	7	8	8	173630	143253	206512	150656	212950	186603
A0A0H2ZLF1	A0A0H2ZLF1_STRP2	SPD_1784	213	ABC transporter, ATP-binding protein	1	0.999	3	1	4	2	2	3	61538.3	44638	91239.6	70236.1	140684	67184.8
A0A0H2ZNR1	A0A0H2ZNR1_STRP2	SPD_1786	299	Transcriptional regulator PlcR, putative	0.9975	0.999	2	1	0	1	2	2	24843.9	23232.7	28267.3	23331.1	20334.6	31951.3
A0A0H2ZNX3	A0A0H2ZNX3_STRP2	SPD_1788	257	Hydrolase, TatD family protein	1	0.999	13	8	13	12	22	14	239556	198605	221697	253465	392815	273159
A0A0H2ZPC0	A0A0H2ZPC0_STRP2	SPD_1791	404	Aminotransferase, class I	1	0.999	27	31	29	31	43	33	1.49492e+06	1.42508e+06	1.53582e+06	1.16791e+06	1767096	1.54355e+06
A0A0H2ZLK6	A0A0H2ZLK6_STRP2	SPD_1793	150	Universal stress protein	1	0.999	12	13	13	11	14	11	706703	708597	727857	842934	966010	851737
A0A0H2ZP04	A0A0H2ZP04_STRP2	SPD_1794	462	Cof family protein	1	0.999	21	21	25	31	24	21	623298	571511	726433	725721	718764	674515
A0A0H2ZNF4	A0A0H2ZNF4_STRP2	SPD_1796	320	L-asparaginase, putative	1	0.999	4	4	3	5	5	6	81731.7	89685.8	93797.9	107265	95016.8	113647
A0A0H2ZNM2	A0A0H2ZNM2_STRP2	SPD_1798	199	DNA-binding response regulator	1	0.999	3	4	3	3	4	4	65189.8	61560.9	62039.6	63730.1	75722.9	80750.8
A0A0H2ZMU8	A0A0H2ZMU8_STRP2	SPD_1801	294	ABC transporter, ATP-binding protein	1	0.999	1	0	1	0	3	4	7804.96	0	10115.6	6165.91	33536.2	34541
A0A0H2ZM65	A0A0H2ZM65_STRP2	SPD_1822	291	Ribosomal large subunit pseudouridine synthase, RluD subfamily protein	0.951	0.9976	0	1	0	0	0	0	0	3549.52	0	3297.09	6267.67	0
A0A0H2ZNW4	A0A0H2ZNW4_STRP2	SPD_1829	242	Transcriptional regulator, GntR family protein	1	0.999	4	4	4	5	3	4	67696.5	53618.8	70187.5	65976.2	75463.7	63549.8
A0A0H2ZN34	A0A0H2ZN34_STRP2	SPD_1831	431	Permease IIC component	0.9792	0.999	2	1	1	1	1	2	38023.1	37975.8	40918.9	30041.2	34680.6	25564.3
A0A0H2ZMS6	A0A0H2ZMS6_STRP2	SPD_1832	102	PTS system, IIB component	0.9996	0.999	3	3	4	3	2	1	55887.6	27239.2	50964.6	21616.7	41193.9	40604.2
A0A0H2ZR72	A0A0H2ZR72_STRP2	SPD_1833	102	PTS system, IIA component	0.9769	0.9989	0	0	1	0	0	0	0	0	28411.6	0	0	0
A0A0H2ZM56	A0A0H2ZM56_STRP2	SPD_1834	883	Aldehyde-alcohol dehydrogenase	1	0.999	260	239	270	294	394	299	17034626	16521389	15793932	16072304	19940704	14904489
A0A0H2ZPU8	A0A0H2ZPU8_STRP2	SPD_1836	136	MORN repeat protein	1	0.999	0	0	2	0	1	0	19119.2	0	26844.5	0	10646.8	0
A0A0H2ZQ64	A0A0H2ZQ64_STRP2	SPD_1837	142	Phosphotyrosine protein phosphatase	1	0.999	6	5	4	3	8	4	138308	123636	123539	136210	139729	155631
A0A0H2ZPE2	A0A0H2ZPE2_STRP2	SPD_1854	317	DNA methylase adenine-specific domain-containing protein	1	0.999	5	1	4	3	4	3	117418	81021	166455	100296	97536.2	93337.4
A0A0H2ZRI0	A0A0H2ZRI0_STRP2	SPD_1865	352	Alcohol dehydrogenase, zinc-containing	1	0.999	80	79	84	102	113	105	7.22329e+06	7138914	6590206	7754002	9137372	7.88291e+06
A0A0H2ZPN2	A0A0H2ZPN2_STRP2	SPD_1867	605	Membrane protein, putative	0.9996	0.999	1	0	0	0	2	1	8044.23	0	0	0	14660	4826.67
A0A0H2ZNC4	A0A0H2ZNC4_STRP2	SPD_1874	380	LysM domain protein	1	0.999	1	1	0	2	2	1	92755.2	51702.6	97163.3	82370.2	129113	99153.1
A0A0H2ZNZ3	A0A0H2ZNZ3_STRP2	SPD_1875	206	Hydrolase, haloacid dehalogenase-like family protein	1	0.999	6	5	6	5	5	8	75422.8	79194.8	157996	142790	156400	124656
A0A0H2ZLM8	A0A0H2ZLM8_STRP2	SPD_1878	425	Gamma-glutamylcysteine synthetase	0.9997	0.999	2	1	1	0	2	2	12003.8	10337.5	12507.3	0	29523.5	21115
A0A0H2ZMB6	A0A0H2ZMB6_STRP2	SPD_1895	144	Cytidine/deoxycytidylate deaminase family protein	0.9995	0.999	0	0	0	0	1	1	0	0	0	0	7381.86	5870.75
A0A0H2ZPK6	A0A0H2ZPK6_STRP2	SPD_1899	242	Glutamine amidotransferase, class 1	1	0.999	16	16	16	22	28	26	884996	930239	878257	900076	1.07277e+06	832135
A0A0H2ZMU4	A0A0H2ZMU4_STRP2	SPD_1900	588	ABC transporter, ATP-binding/permease protein	1	0.999	3	5	6	9	7	5	50785.4	70717.2	65704.9	105148	145867	100527
A0A0H2ZRX9	A0A0H2ZRX9_STRP2	SPD_1902	564	ABC transporter, ATP-binding/permease protein	1	0.999	8	8	7	9	9	11	299926	312546	384339	368926	439247	425729
A0A0H2ZNY1	A0A0H2ZNY1_STRP2	SPD_1908	235	Response regulator	1	0.999	6	2	3	6	6	6	107328	19351.1	71741.3	71910.2	90639.2	97880.8
A0A0H2ZQD4	A0A0H2ZQD4_STRP2	SPD_1920	225	Peptidase, S54 (Rhomboid) family protein	0.9996	0.999	1	0	0	1	2	1	14547.8	0	14268	19575.2	14818	19184
A0A0H2ZMI8	A0A0H2ZMI8_STRP2	SPD_1921	179	5-formyltetrahydrofolate cyclo-ligase	1	0.999	1	0	1	1	4	2	42363.1	36436.5	43699.2	51049.7	62840	52809.3
Q04I78	DAPEL_STRP2	SPD_1922	376	N-acetyldiaminopimelate deacetylase	1	0.999	6	8	5	6	9	6	176898	133220	167675	174736	236348	127871
A0A0H2ZLQ9	A0A0H2ZLQ9_STRP2	SPD_1924	303	Membrane protein, putative	0.9792	0.999	1	1	1	1	0	1	22702.2	21003.6	25104.1	22093.9	20295.4	20692.1
A0A0H2ZRH7	A0A0H2ZRH7_STRP2	SPD_1927	687	Cation-transporting ATPase, E1-E2 family protein	1	0.999	6	8	9	11	18	15	206616	159122	229096	324968	448568	349531
A0A0H2ZMP5	A0A0H2ZMP5_STRP2	SPD_1928	103	Uncharacterized protein	1	0.999	15	12	12	15	12	15	772933	787090	736838	933857	1.12497e+06	997843
A0A0H2ZRS0	A0A0H2ZRS0_STRP2	SPD_1940	313	Membrane protein, putative	0.9977	0.9989	0	0	1	1	0	0	0	0	0	7887.05	6031.24	0
A0A0H2ZL02	A0A0H2ZL02_STRP2	SPD_1943	76	Excreted peptide	0.9792	0.999	2	1	0	2	1	1	18233.1	17096.7	18825	18748.1	17549.1	17487.1
A0A0H2ZQD6	A0A0H2ZQD6_STRP2	SPD_1944	213	CAAX amino terminal protease family protein	0.9536	0.9977	0	0	0	0	1	0	11281.5	0	0	11160.4	11528	0
A0A0H2ZLL9	A0A0H2ZLL9_STRP2	SPD_1945	244	Membrane protein, putative	0.9996	0.999	0	0	0	0	2	0	0	0	0	0	39700.5	0
A0A0H2ZMI0	A0A0H2ZMI0_STRP2	SPD_1947	68	Transcriptional regulator, putative	0.9977	0.9983	0	0	0	0	1	0	0	0	10968.7	11541.5	24383	11975.9
A0A0H2ZLA1	A0A0H2ZLA1_STRP2	SPD_1948	154	Aspartyl-tRNA synthetase	0.9996	0.999	0	0	1	1	1	0	42399	30015.5	43041.8	27046.7	22981.6	35289.2
A0A0H2ZP01	A0A0H2ZP01_STRP2	SPD_1954	113	MIP18 family-like domain-containing protein	0.9996	0.999	2	1	2	3	3	3	43817.1	23513.3	43315.2	45595.3	48925.4	48879.2
A0A0H2ZL49	A0A0H2ZL49_STRP2	SPD_1957	310	Transketolase, C-terminal subunit	1	0.999	1	1	1	3	3	2	17028.5	23078.4	21418.1	25582.4	60479.3	17105.5
A0A0H2ZKZ2	A0A0H2ZKZ2_STRP2	SPD_1958	285	Transketolase N-terminal subunit	1	0.999	4	1	2	3	4	2	47158.1	35444.9	58862.3	53012	88163.6	38332.7
A0A0H2ZNZ7	A0A0H2ZNZ7_STRP2	SPD_1959	448	PTS system, IIC component, putative	1	0.999	1	2	3	2	6	4	62512.8	56200.9	50050.4	67696.9	92386.9	76935.2
A0A0H2ZP18	A0A0H2ZP18_STRP2	SPD_1960	94	PTS system, IIB component, putative	1	0.999	2	1	2	4	3	3	46499	26998.4	48202.7	49763.6	62759.9	63546.6
A0A0H2ZPA9	A0A0H2ZPA9_STRP2	SPD_1961	676	Transcriptional regulator, BglG family protein	1	0.999	2	0	3	3	4	3	23673.6	0	40432.5	29866.3	58816.9	43811.4
A0A0H2ZQD8	A0A0H2ZQD8_STRP2	SPD_1962	335	Band 7 domain-containing protein	1	0.999	11	10	14	25	32	20	537658	545990	546810	726095	964584	723659
A0A0H2ZR86	A0A0H2ZR86_STRP2	SPD_1974	559	F5/8 type C domain-containing protein	0.9857	0.999	0	1	0	0	1	1	0	4765.32	7473.75	5577.36	7866.39	17255.8
A0A0H2ZNX2	A0A0H2ZNX2_STRP2	SPD_1978	503	Membrane protein, putative	1	0.999	7	9	10	7	8	9	151390	141347	147845	168193	164922	175173
A0A0H2ZPW0	A0A0H2ZPW0_STRP2	SPD_1979	443	Peptidase, M20/M25/M40 family protein	1	0.999	8	8	5	9	7	11	137845	112309	148731	140597	219390	215219
A0A0H2ZQC2	A0A0H2ZQC2_STRP2	SPD_1984	299	Hypersensitive-induced reaction protein 4	1	0.999	60	45	51	61	85	71	3.25025e+06	3.12298e+06	3.26028e+06	3.54941e+06	4227004	3.74718e+06
A0A0H2ZLH7	A0A0H2ZLH7_STRP2	SPD_1985	383	Alcohol dehydrogenase, iron-containing	1	0.999	6	6	6	8	7	7	128951	83254.4	140319	135124	120053	128834
A0A0H2ZNS8	A0A0H2ZNS8_STRP2	SPD_1991	156	PTS system, IIB component	1	0.999	7	5	7	8	7	8	128054	70677.9	111872	140578	113993	107382
A0A0H2ZQ81	A0A0H2ZQ81_STRP2	SPD_1996	257	Fucose operon repressor, putative	1	0.999	3	2	2	3	4	3	63448.6	52063.8	59942.1	63327.4	114630	92431.6
A0A0H2ZPX5	A0A0H2ZPX5_STRP2	SPD_2016	318	tRNA-dihydrouridine synthase	1	0.999	10	6	10	11	8	16	163863	149274	155144	192562	205079	168178
A0A0H2ZNY3	A0A0H2ZNY3_STRP2	SPD_2018	175	Isoprenylcysteine carboxyl methyltransferase (ICMT) family protein	1	0.999	6	7	5	7	6	7	115682	117006	132870	111400	118962	121516
A0A0H2ZNF6	A0A0H2ZNF6_STRP2	SPD_2020	217	DNA-binding response regulator	1	0.999	6	3	6	8	9	10	127754	94860.4	114087	151421	137614	141387
A0A0H2ZP24	A0A0H2ZP24_STRP2	SPD_2022	810	ATP-dependent Clp protease, ATP-binding subunit	1	0.999	32	26	35	36	46	41	1.16109e+06	866075	1.05228e+06	1.06169e+06	1.19088e+06	1.08865e+06
A0A0H2ZPB2	A0A0H2ZPB2_STRP2	SPD_2025	335	ABC transporter, substrate-binding protein, putative	1	0.999	9	10	10	9	12	11	369202	323482	345462	380213	406925	366545
A0A0H2ZR04	A0A0H2ZR04_STRP2	SPD_2027	96	Thiamine-binding protein domain-containing protein	0.9792	0.999	0	0	0	0	0	0	0	0	0	0	0	0
A0A0H2ZMR4	A0A0H2ZMR4_STRP2	SPD_2029	88	PF06257 family protein	1	0.999	8	10	9	8	9	8	455379	464434	545520	443981	489219	484406
A0A0H2ZQZ4	A0A0H2ZQZ4_STRP2	SPD_2032	657	Cyclic-di-AMP phosphodiesterase	1	0.999	12	12	13	17	16	14	315993	271183	306234	298417	370474	316721
A0A0H2ZL95	A0A0H2ZL95_STRP2	SPD_2036	211	Xaa-Pro dipeptidase	1	0.999	8	6	5	8	6	6	133035	123008	127581	144027	130619	150377
A0A0H2ZQ76	A0A0H2ZQ76_STRP2	SPD_2043	392	Secreted 45 kDa protein	1	0.999	14	15	12	29	32	26	515432	517299	451164	1184461	1.24035e+06	1.16047e+06
A0A0H2ZLW2	A0A0H2ZLW2_STRP2	SPD_2050	273	Transcriptional regulation protein	1	0.999	8	9	7	8	7	9	282761	288222	259280	290699	354015	278751
A0A0H2ZP91	A0A0H2ZP91_STRP2	SPD_2051	427	Peptidase, M16 family protein	1	0.999	6	4	5	5	8	6	104850	99313.4	79456.2	100726	136240	113165
A0A0H2ZLA0	A0A0H2ZLA0_STRP2	SPD_2052	416	Peptidase M16 C-terminal domain-containing protein	1	0.999	5	4	6	7	6	7	117496	76768.7	80234.6	108554	117715	127452
A0A0H2ZME2	A0A0H2ZME2_STRP2	SPD_2057	540	ABC transporter, ATP-binding protein	1	0.999	45	44	47	53	67	55	1.44903e+06	1.47159e+06	1.46312e+06	1604458	2.09053e+06	1.56793e+06
A0A0H2ZQQ2	A0A0H2ZQQ2_STRP2	SPD_2058	850	ABC transporter, permease protein, putative	0.9717	0.9986	4	1	6	3	3	3	105572	29723.2	113147	90566.4	81561.8	89889.9
A0A0H2ZQA8	A0A0H2ZQA8_STRP2	SPD_2060	180	Transcriptional regulator, TetR family protein	0.979	0.999	0	0	0	0	0	0	0	0	0	0	9774.62	0
A0A0H2ZQD7	A0A0H2ZQD7_STRP2	SPD_2068	393	Serine protease	1	0.999	13	10	11	13	24	20	351543	302778	324744	382115	527422	389349
A0A0H2ZM78	A0A0H2ZM78_STRP2	SPD_2069	252	SpoJ protein	1	0.999	7	1	3	5	8	5	268628	273765	243032	335618	335049	219737
A0A0H2ZMJ1	A0A0H2ZMJ1_STRP2	speE	286	Polyamine aminopropyltransferase	1	0.999	0	1	0	1	4	2	25476.4	13957.8	12557.4	23637	46854.4	31567
A0A0H2ZL64	PULA_STRP2	spuA	1256	Pullulanase A	1	0.999	6	7	5	12	7	12	113636	94149.9	128989	114440	140275	151638
A0A0H2ZN42	A0A0H2ZN42_STRP2	spx	133	Global transcriptional regulator Spx	1	0.999	5	1	2	2	9	3	75729.5	59223.8	75540.1	64717.3	136203	79276.2
A0A0H2ZP58	A0A0H2ZP58_STRP2	spxB	591	Pyruvate oxidase	1	0.999	214	207	213	235	313	275	17196742	16289932	16212916	15966399	22072840	17979142
A0A0H2ZM58	A0A0H2ZM58_STRP2	srtA	247	Sortase	0.9994	0.999	1	0	1	2	2	1	38488.2	6933.23	41835.2	34567.1	41354.1	48214.9
A0A0H2ZQW0	A0A0H2ZQW0_STRP2	ssb	156	Single-stranded DNA-binding protein	1	0.999	25	17	22	25	24	24	1.04769e+06	1.00777e+06	1.09229e+06	1.09048e+06	1212441	1028922
Q04J43	STKP_STRP2	stkP	659	Serine/threonine-protein kinase StkP	1	0.999	36	31	29	41	57	39	1.21259e+06	1.07306e+06	1.18748e+06	1.32198e+06	1.5551e+06	1.30881e+06
A0A0H2ZQY4	A0A0H2ZQY4_STRP2	strH	1312	Beta-N-acetylhexosaminidase	1	0.999	2	1	1	4	5	8	126772	87479.4	101328	83933.6	159300	166504
A0A0H2ZM29	A0A0H2ZM29_STRP2	sufB	470	FeS assembly protein SufB	1	0.999	45	43	50	53	66	55	1.90644e+06	1.908e+06	2.15804e+06	2058564	2.61736e+06	2.46889e+06
A0A0H2ZRV3	A0A0H2ZRV3_STRP2	sufC	256	FeS assembly ATPase SufC	1	0.999	45	30	34	37	64	48	1.98493e+06	1.81589e+06	1.99798e+06	2010220	2710893	2360837
A0A0H2ZMP6	A0A0H2ZMP6_STRP2	sufD	420	FeS assembly protein SufD	1	0.999	22	22	20	25	28	33	764222	506736	671839	769915	1.07967e+06	997746
A0A0H2ZPW5	A0A0H2ZPW5_STRP2	sufS	408	Cysteine desulfurase	1	0.999	5	5	6	6	6	8	183019	84442.6	152053	176689	150764	199993
A0A0H2ZRK9	A0A0H2ZRK9_STRP2	sulD	270	Bifunctional folate synthesis protein	1	0.999	12	3	8	8	8	5	206749	160077	194201	214527	279852	224572
A0A0H2ZQW9	A0A0H2ZQW9_STRP2	sun	437	16S rRNA (cytosine(967)-C(5))-methyltransferase	1	0.999	9	7	5	5	4	4	111088	92878.6	105808	76302.7	91458.1	104232
A0A0H2ZPW3	A0A0H2ZPW3_STRP2	tadA	155	tRNA-specific adenosine deaminase	0.9996	0.999	1	0	0	1	0	2	20606	0	21129.9	20129.8	0	18819.2
A0A0H2ZNT9	A0A0H2ZNT9_STRP2	tag	187	DNA-3-methyladenine glycosylase I	0.9784	0.999	0	0	0	0	0	1	12411.5	10483.6	10519.3	0	12945	12050.3
A0A0H2ZPP4	A0A0H2ZPP4_STRP2	talC	222	Transaldolase, putative	1	0.999	7	5	6	7	9	6	144597	119351	106418	145836	132187	113416
Q04K52	TARI_STRP2	tarI	235	Ribitol-5-phosphate cytidylyltransferase	1	0.999	27	22	23	25	28	27	933404	874107	937178	952352	985863	986928
A0A0H2ZPK4	A0A0H2ZPK4_STRP2	tarJ	340	Ribulose-5-phosphate reductase	1	0.999	13	10	17	18	21	17	890987	852395	774578	747860	784399	887172
A0A0H2ZNP9	A0A0H2ZNP9_STRP2	tdk	199	Thymidine kinase	1	0.999	5	3	6	7	6	4	144938	117448	182385	177749	225763	210960
A0A0H2ZMT7	A0A0H2ZMT7_STRP2	tehB	286	Tellurite resistance protein TehB	1	0.999	6	7	8	13	10	10	217693	169777	213871	220706	218383	211291
Q04IB3	TGT_STRP2	tgt	380	Queuine tRNA-ribosyltransferase	1	0.999	15	18	21	25	34	26	812280	769494	842030	861865	1.15949e+06	847180
A0A0H2ZP09	A0A0H2ZP09_STRP2	thiD	263	Phosphomethylpyrimidine kinase	1	0.999	3	0	3	3	3	3	77168.2	0	74448.1	66324.4	67867.1	64558
Q04L36	THII_STRP2	thiI	404	Probable tRNA sulfurtransferase	1	0.999	17	13	23	21	28	19	631153	505757	624042	665934	823058	644901
Q04LH9	THIM1_STRP2	thiM1	260	Hydroxyethylthiazole kinase 1	0.9996	0.999	0	0	0	1	2	1	0	0	0	2531.3	15370.7	4707.06
Q04JY7	KHSE_STRP2	thrB	289	Homoserine kinase	1	0.999	3	2	3	6	11	4	104984	90571.8	101464	109096	193962	111841
A0A0H2ZQQ0	A0A0H2ZQQ0_STRP2	thrC	494	Threonine synthase	1	0.999	33	30	42	50	52	44	1.36399e+06	1.35758e+06	1.31493e+06	1.63507e+06	2.01799e+06	1.66585e+06
Q04JD7	SYT_STRP2	thrS	647	Threonine--tRNA ligase	1	0.999	45	38	41	52	74	52	1.73969e+06	1.7293e+06	1.73479e+06	1.9547e+06	2.5414e+06	2.03067e+06
Q04LL8	TYSY_STRP2	thyA	279	Thymidylate synthase	1	0.999	7	10	8	9	12	11	237053	238458	273779	276005	344426	300321
Q04M73	TIG_STRP2	tig	427	Trigger factor	1	0.999	106	102	114	121	161	136	13268013	13492450	12615633	13298686	14989241	13766076
A0A0H2ZLU9	A0A0H2ZLU9_STRP2	tkt	658	Transketolase	1	0.999	142	116	148	165	223	195	6732827	7230384	7.47034e+06	8.07113e+06	10067676	7.71584e+06
Q04J33	TMCAL_STRP2	tmcAL	365	tRNA(Met) cytidine acetate ligase	0.9778	0.9989	1	1	0	0	1	0	12789.8	15474	0	15382.8	12679.9	17921.8
Q04KZ0	KTHY_STRP2	tmk	212	Thymidylate kinase	1	0.999	12	10	12	13	12	13	359541	356985	365920	373153	392806	339174
A0A0H2ZPV8	A0A0H2ZPV8_STRP2	topA	695	DNA topoisomerase 1	1	0.999	37	33	35	35	50	37	981714	981852	937322	959224	1.18789e+06	1004004
Q04JH4	TPIS_STRP2	tpiA	252	Triosephosphate isomerase	1	0.999	55	51	47	53	61	51	3681008	4142638	3.52756e+06	4093601	4.16413e+06	4.19905e+06
Q04JB8	TPX_STRP2	tpx	163	Thiol peroxidase	1	0.999	11	10	10	13	21	20	711573	715694	510534	617580	1.05929e+06	603712
A0A0H2ZM66	A0A0H2ZM66_STRP2	treC	541	Alpha,alpha-phosphotrehalase	1	0.999	11	11	10	11	10	11	412823	379965	436315	344318	376130	369844
A0A0H2ZNB2	A0A0H2ZNB2_STRP2	treR	236	Trehalose operon repressor	0.9996	0.999	2	0	0	2	2	3	37436.6	0	12680.3	46838.3	36902.1	43343.5
Q04MY5	TRHO_STRP2	trhO	328	tRNA uridine(34) hydroxylase	1	0.999	4	2	4	3	8	9	126404	56081	152616	137442	130950	169885
Q04LW5	TRMB_STRP2	trmB	211	tRNA (guanine-N(7)-)-methyltransferase	1	0.999	3	4	3	7	10	8	167910	120697	129640	150324	147023	171375
Q04LC5	TRMD_STRP2	trmD	239	tRNA (guanine-N(1)-)-methyltransferase	1	0.999	5	2	6	4	4	6	109842	90621.7	118861	95973.5	108571	108516
Q04KY2	TRMFO_STRP2	trmFO	444	Methylenetetrahydrofolate--tRNA-(uracil-5-)-methyltransferase TrmFO	1	0.999	15	10	13	15	20	17	486364	487606	530474	521031	649267	541886
A0A0H2ZMH1	A0A0H2ZMH1_STRP2	trmR	237	tRNA 5-hydroxyuridine methyltransferase	1	0.999	6	4	5	6	5	5	129658	114715	130837	135473	123841	137681
Q04IZ0	TRPA_STRP2	trpA	258	Tryptophan synthase alpha chain	1	0.999	2	3	3	3	4	4	61343.3	59931	80924.1	76331.8	152993	87662.9
Q04IY9	TRPB_STRP2	trpB	407	Tryptophan synthase beta chain	1	0.999	6	5	4	7	4	6	80677.9	119264	81239.1	116876	129047	115252
Q04IY7	TRPC_STRP2	trpC	255	Indole-3-glycerol phosphate synthase	1	0.999	1	2	1	0	1	0	25326.4	22929.7	24646.5	22122.7	32824.6	33544.6
A0A0H2ZPU3	A0A0H2ZPU3_STRP2	trpE	453	Anthranilate synthase component 1	1	0.999	2	2	3	3	6	3	66390	23843.7	45690	46551.9	81782.6	61301.9
Q04IY8	TRPF_STRP2	trpF	199	N-(5'-phosphoribosyl)anthranilate isomerase	0.9792	0.999	0	0	0	0	1	0	0	0	0	0	38927.2	0
A0A0H2ZMY6	A0A0H2ZMY6_STRP2	trpG	188	Anthranilate synthase component II	1	0.999	1	1	1	1	4	2	0	41672.1	48381.5	36092.7	29495.6	65546.3
A0A0H2ZQU2	A0A0H2ZQU2_STRP2	trpS	341	Tryptophan--tRNA ligase	1	0.999	28	18	24	29	28	20	726221	670300	741059	953784	829276	1.06328e+06
Q04JF7	TRUA_STRP2	truA	249	tRNA pseudouridine synthase A	1	0.999	2	2	2	4	3	4	35454.6	45816.8	38198.2	45023.9	50982.5	58291.9
Q04KA7	TRUB_STRP2	truB	292	tRNA pseudouridine synthase B	1	0.999	3	2	3	2	2	3	56751.5	52655.9	96697.3	58689.5	85572.5	83372.8
A0A0H2ZQR8	A0A0H2ZQR8_STRP2	trx	104	Thioredoxin	1	0.999	70	51	63	80	70	75	8067349	7.6428e+06	7.65482e+06	7786181	8926660	8431919
A0A0H2ZQI7	A0A0H2ZQI7_STRP2	trxB	303	Thioredoxin reductase	1	0.999	26	17	20	30	41	31	965406	858836	871981	1.0672e+06	1.41867e+06	1.22908e+06
Q04MU2	TSAD_STRP2	tsaD	336	tRNA N6-adenosine threonylcarbamoyltransferase	1	0.999	8	10	6	5	9	7	399898	367941	398222	401991	461903	366674
Q04HW4	EFTS_STRP2	tsf	346	Elongation factor Ts	1	0.999	112	93	110	123	159	147	7.71895e+06	7447294	7.29115e+06	7901888	10001966	8.33081e+06
Q04N79	EFTU_STRP2	tuf	398	Elongation factor Tu	1	0.999	420	406	432	453	549	484	41331012	45745168	39698808	38976216	45952960	39854716
A0A0H2ZN90	A0A0H2ZN90_STRP2	tyrA	367	Prephenate dehydrogenase	1	0.999	7	6	6	11	13	11	164387	169157	201471	217814	275016	231996
Q04I74	SYY_STRP2	tyrS	418	Tyrosine--tRNA ligase	1	0.999	83	71	77	92	112	87	3443991	3.57235e+06	3.61176e+06	4340658	5.17534e+06	4269248
Q04KA9	URK_STRP2	udk	212	Uridine kinase	1	0.999	5	4	9	4	4	6	125871	116635	125236	87152.3	101588	92939.2
Q04KE2	UNG_STRP2	ung	217	Uracil-DNA glycosylase	0.9999	0.999	3	2	3	2	2	1	71661.7	33859	72419.5	65364.1	67047.8	58680.7
A0A0H2ZM67	A0A0H2ZM67_STRP2	upp	216	Uracil phosphoribosyltransferase	1	0.999	67	46	59	62	68	64	2.98464e+06	2.9545e+06	2.91346e+06	3.23449e+06	4137631	3.13856e+06
Q04M23	UPPP_STRP2	uppP	281	Undecaprenyl-diphosphatase	1	0.999	7	8	7	8	10	10	156299	174654	156389	163560	162717	138335
A0A0H2ZMV5	A0A0H2ZMV5_STRP2	uppS	252	Isoprenyl transferase	1	0.999	18	13	14	18	17	17	615254	521123	631247	617384	593507	625672
A0A0H2ZMV8	A0A0H2ZMV8_STRP2	uraA	427	Uracil-xanthine permease	1	0.999	4	1	3	3	5	3	85331.6	41705.8	84545.5	83810.8	104996	70233.8
A0A0H2ZQ77	A0A0H2ZQ77_STRP2	uvrA	943	UvrABC system protein A	1	0.999	24	17	23	19	25	22	462449	357205	446344	438294	516253	618597
Q04K81	UVRB_STRP2	uvrB	662	UvrABC system protein B	1	0.999	16	11	9	12	25	18	345621	291309	342420	397346	454737	363677
Q04LQ9	UVRC_STRP2	uvrC	614	UvrABC system protein C	1	0.999	6	7	9	7	12	10	118875	106727	113792	126715	174406	135206
A0A0H2ZN81	A0A0H2ZN81_STRP2	valS	883	Valine--tRNA ligase	1	0.999	85	71	79	86	112	95	2.92994e+06	2.74395e+06	2.90673e+06	2.91334e+06	3.30973e+06	3132717
A0A0H2ZM28	A0A0H2ZM28_STRP2	vex1	425	ABC transporter, transmembrane protein Vexp1	1	0.999	3	2	2	6	4	1	23882.5	13472.5	44172.7	49606.6	75653.7	37761.9
A0A0H2ZPB1	A0A0H2ZPB1_STRP2	vex2	215	ABC transporter, ATP-binding protein Vexp2	1	0.999	6	5	5	8	8	10	239327	232434	255251	323576	456914	313890
A0A0H2ZLM9	A0A0H2ZLM9_STRP2	vex3	459	ABC transporter, transmembrane protein Vexp3	1	0.999	4	3	3	3	3	5	50170.8	45212.1	47931.7	67887.6	75162.2	64941.2
A0A0H2ZQT7	A0A0H2ZQT7_STRP2	vicX	269	VicX protein	1	0.999	3	2	2	3	4	1	65206.9	25316.7	21002.8	56024.3	87327.9	31358.8
A0A0H2ZPY6	A0A0H2ZPY6_STRP2	vncR	218	DNA-binding response regulator VncR	1	0.999	3	2	3	5	5	4	62993.9	50716.6	53117.3	68907.6	74842.1	60796.8
A0A0H2ZKZ7	A0A0H2ZKZ7_STRP2	vncS	442	histidine kinase	0.9998	0.999	0	0	1	3	1	2	15950	8914.3	5067.07	16263.3	8454.36	11861.6
Q04JI4	WHIA_STRP2	whiA	303	Probable cell division protein WhiA	0.9792	0.999	0	1	0	0	0	1	0	13846.4	12712.8	12022.7	9646.19	11065.8
Q04KF1	XERS_STRP2	xerS	356	Tyrosine recombinase XerS	0.9788	0.999	0	0	0	1	0	0	0	0	0	4449.08	0	0
Q04KB0	EX7L_STRP2	xseA	446	Exodeoxyribonuclease 7 large subunit	1	0.999	13	14	12	12	15	17	350288	324021	337142	368227	418490	374832
Q04KB1	EX7S_STRP2	xseB	70	Exodeoxyribonuclease 7 small subunit	1	0.999	2	1	1	3	2	2	57815.8	26027.4	22326.4	73216.5	74746.5	82746.7
A0A0H2ZMW7	A0A0H2ZMW7_STRP2	xth	275	Exodeoxyribonuclease III	1	0.999	9	10	10	13	10	10	543677	500189	566685	494637	540331	566814
A0A0H2ZMI4	A0A0H2ZMI4_STRP2	xylH	60	4-oxalocrotonate tautomerase	1	0.999	2	2	3	4	5	6	144230	118011	168155	140885	169069	182097
A0A0H2ZP20	A0A0H2ZP20_STRP2	yajC-2	99	Preprotein translocase, YajC subunit	1	0.999	5	3	5	5	7	6	662042	637971	654226	609560	590425	621947
Q04KW1	YBEY_STRP2	ybeY	165	Endoribonuclease YbeY	1	0.999	6	5	6	5	8	7	106302	94367.4	101137	123450	172801	144798
A0A0H2ZP25	A0A0H2ZP25_STRP2	ychF	371	Ribosome-binding ATPase YchF	1	0.999	51	48	49	50	70	51	2.13593e+06	2.27236e+06	2153425	2158437	2.92247e+06	2.42585e+06
A0A0H2ZQJ5	A0A0H2ZQJ5_STRP2	yfiA	182	Ribosome hibernation promoting factor	1	0.999	30	33	34	42	65	46	2.34763e+06	2.30551e+06	2281081	2.70657e+06	3.63852e+06	2703901
A0A0H2ZRG2	A0A0H2ZRG2_STRP2	yidC	308	Membrane protein insertase YidC	1	0.999	13	11	11	14	15	15	455523	439736	410582	464022	522080	487223
A0A0H2ZNL5	A0A0H2ZNL5_STRP2	ylmE	223	Pyridoxal phosphate homeostasis protein	1	0.999	0	1	1	1	1	0	0	10853.1	17103.2	17134.3	14576.5	0
A0A0H2ZQH9	A0A0H2ZQH9_STRP2	ylmG	87	YlmG protein	0.9955	0.999	2	1	3	2	1	1	21999.2	21849.5	28481.8	27606.9	20676.2	19924.7
A0A0H2ZPR4	A0A0H2ZPR4_STRP2	ylmH	261	YlmH protein	0.9996	0.999	0	0	0	1	0	0	10418.1	0	0	10702.5	13303.8	12248.5
A0A0H2ZN64	A0A0H2ZN64_STRP2	zmpB	1876	Zinc metalloprotease ZmpB	1	0.999	104	91	103	177	237	172	3.08462e+06	2.80562e+06	2.84108e+06	5397274	6658614	5.78479e+06
A0A0H2ZNC9	A0A0H2ZNC9_STRP2	zwf	495	Glucose-6-phosphate 1-dehydrogenase	1	0.999	35	27	40	36	48	47	1.07261e+06	1.00766e+06	1.0822e+06	1.0922e+06	1.4865e+06	1.24302e+06

## Sheet: Table S3
									Media	Media	Media
N.	compound	CmpdID	Pathway	parent	medRt	Polarity	PostRunBlank	PreRunBlank_5	SB24-7	SB24-8	SB24-9	Tech-Mix_0	Tech-Mix_1	Tech-Mix_2	Tech-Mix_3	Tech-Mix_4	CV (Techmix)	Median	CV (Media)
1	L-alanine	C00041	Amino acids	90.0551	0.615	5MM+	48534.1	30686.2	46353804	45568516	49355196	442418	594824	442156	555708	525612	0.122367	46353804	0.0424377
2	L-arginine	C00062	Amino acids	175.119	0.589	5MM+	210677	68841.7	162978480	157596240	156521984	1.02826e+06	764084	874520	759546	1.12384e+06	0.193885	157596240	0.0217535
3	L-asparagine	C00152	Amino acids	133.061	0.629	5MM+	17700	8584.36	6521150	7149026	7.42945e+06	90734.7	95770.1	93443.2	117558	77089	0.173218	7149026	0.0661281
4	L-aspartate	C00049	Amino acids	132.03	0.585	5MM-	14718.3	2791.56	54295424	57782172	50630240	2819068	3.31956e+06	3125072	3.20785e+06	3.08823e+06	0.0322127	54295424	0.0659403
5	L-glutamate	C00025	Amino acids	146.046	0.578	5MM-	52866.2	14415.2	129695336	135669936	124481240	2.95298e+06	2.66493e+06	2454360	2.9322e+06	2527038	0.079657	129695336	0.0430835
6	L-glutamine	C00064	Amino acids	147.076	0.613	5MM+	26200.7	14799.9	16269567	15894735	17547224	970979	934670	962922	1.00092e+06	1.03725e+06	0.0454504	16269567	0.0522841
7	L-histidine	C00135	Amino acids	156.077	0.572	5MM+	29609	13222.4	19352054	18891258	18838550	118159	129119	137634	132419	135904	0.0282798	18891258	0.0148465
8	L-leucine/isoleucine	C00123	Amino acids	132.102	0.659	5MM+	307337	114784	637903360	652446272	656170304	4.75839e+06	5.25419e+06	5.25116e+06	5038256	6038770	0.0816476	652446272	0.0148768
9	L-lysine	C00047	Amino acids	147.113	0.563	5MM+	116551	29040.2	193764400	196093520	186745344	1.04663e+06	1.06863e+06	968304	1017751	1.24852e+06	0.113601	193764400	0.0253184
10	L-methionine	C00073	Amino acids	150.058	0.675	5MM+	14023.1	7343.63	46631148	50226956	44060948	428584	478459	491529	463627	475650	0.023994	46631148	0.0659355
11	L-phenylalanine	C00079	Amino acids	166.086	1.122	5MM+	124618	24043	362082912	397678208	368241056	1.12971e+06	1171494	1539894	1570482	1.43693e+06	0.126859	368241056	0.0505959
12	L-proline	C00148	Amino acids	116.071	0.63	5MM+	130985	53007.4	180373840	174172256	185303728	2040887	2.18996e+06	2.27143e+06	2.22663e+06	2.26429e+06	0.0168098	180373840	0.0309966
13	L-serine	C00065	Amino acids	106.05	0.622	5MM+	22513.2	10598.1	7728804	6349868	8078816	31492.8	30791.9	45622.6	43679.2	45275.9	0.171359	7728804	0.123761
14	L-threonine	C00188	Amino acids	120.066	0.617	5MM+	36160.2	14749.4	28736790	29696578	32206498	305650	300465	248909	265034	292625	0.0866888	29696578	0.0592996
15	L-tryptophan	C00078	Amino acids	205.097	1.708	5MM+	51492.6	15903.3	310992896	300656448	303990336	4.08687e+06	4.46247e+06	4.60171e+06	4707900	4.52426e+06	0.0231402	303990336	0.017285
16	L-tyrosine	C00082	Amino acids	182.081	0.671	5MM+	27601.9	12716.4	87264888	90263336	80815160	955550	980407	1.03606e+06	996820	1.13734e+06	0.0678829	87264888	0.056065
17	L-valine	C00183	Amino acids	118.086	0.621	5MM+	324509	221896	257174224	243235888	257672272	15045368	16050191	15347776	14841185	14001768	0.0572612	257174224	0.03243
18	AMP	C00020	Nucleotides	348.07	0.637	5MM+	19690.9	25523.3	2.25637e+06	1931192	2148901	5265499	5250472	5.04509e+06	5094549	4725668	0.0438093	2148901	0.0784386
19	Adenosine	C00212	Nucleotides	268.104	0.784	5MM+	24095.5	10481.5	72988392	74076616	68390024	284740	250720	245441	215907	300509	0.138641	72988392	0.0420291
20	GDP	C00035	Nucleotides	442.017	0.568	5MM-	0	1352.14	ND	ND	ND	76684	30280.9	53278.8	26775.2	55068.7	0.360173	N/a	N/a
21	GMP	C00144	Nucleotides	364.065	0.667	5MM+	1378.9	1716.23	898638	953674	920197	466521	464209	437964	482577	446134	0.0434121	920197	0.0300076
23	Guanine	C00242	Nucleotides	152.055	0.669	5MM+	3266.1	0	2.13989e+06	2.36246e+06	1.9116e+06	7187.99	34549.7	24853.2	8725.44	39621.4	0.504861	2.13989e+06	0.105443
24	UDP	C00015	Nucleotides	402.997	0.648	5MM-	4014.4	10809.3	768060	970944	1.07132e+06	1.18061e+06	1.42461e+06	2.06905e+06	2356072	2.50413e+06	0.228878	970944	0.164916
25	Uracil	C00106	Nucleotides	111.02	0.648	5MM-	21388.8	13025.5	2.27279e+06	2.00103e+06	2.45732e+06	1.20094e+06	1.14993e+06	1.17047e+06	1.26794e+06	1.03795e+06	0.0815823	2.27279e+06	0.102298
26	IMP	C00130	Nucleotides	349.054	0.65	5MM+	0	0	28516.9	32849.9	22376.5	110989	110641	109755	112429	72401.6	0.19053	28516.9	0.188528
27	Inosine	C00294	Nucleotides	267.073	0.636	5MM-	1107.88	1910	1.00321e+06	728868	852874	476093	514616	490524	577090	474222	0.0878102	852874	0.159439
28	Hypoxanthine	C00262	Nucleotides	137.046	0.668	5MM+	10800.3	10447.2	1.67374e+06	1.93566e+06	1.85399e+06	645618	552509	599771	592488	575220	0.0362408	1.85399e+06	0.0735887
29	Xanthine	C00385	Nucleotides	153.041	0.676	5MM+	1382.16	0	1.29457e+06	1.27492e+06	1.06213e+06	280759	238441	228640	242184	260702	0.055326	1.27492e+06	0.106483
30	Allantoate	C00499	Nucleotides	177.061	0.577	5MM+	0	0	918149	967840	1.03128e+06	65408.5	68267.3	57019.4	46629.6	57782.5	0.153925	967840	0.0583109
31	(S)(+)-Allantoin	C02350	Nucleotides	157.037	0.634	5MM-	8065.26	8973.02	ND	ND	ND	487724	441277	354342	457166	395510	0.112902	N/a	N/a
32	Urate	C00366	Nucleotides	169.036	0.64	5MM+	10800.1	7259.05	ND	ND	ND	1.15535e+06	1.17296e+06	1.31471e+06	1.23181e+06	1.25116e+06	0.0470146	N/a	N/a
34	Nicotinamide	C00153	Nucleotides	123.055	0.767	5MM+	35255.7	36919.4	6.465e+06	6.92587e+06	6.38265e+06	1.19639e+06	1.24863e+06	1.14077e+06	1.07939e+06	1016252	0.0882653	6.465e+06	0.0444179
35	ADP-D-ribose	C01882	Nucleotides	560.079	0.686	5MM+	0	0	0	16785.5	0	70378.9	65596.6	58137.7	66406.7	41757.2	0.197228	0	1.73205
36	NADP+	C00006	Nucleotides	742.067	0.55	5MM-	1081.62	920.59	0	38200.3	0	11567	21671	30826.5	39015.6	33081.8	0.231175	0	1.73205
37	Phosphate	C00009	Phosphates	96.9696	0.579	5MM-	202949	59788	104916600	112543016	98743096	210797680	197055024	215093200	225089680	204630256	0.0581383	104916600	0.0655848
38	Diphosphate	C00013	Phosphates	176.936	0.577	5MM-	3029.12	1114.7	16098309	16980700	15663352	99239208	93313176	77262304	82287248	91313952	0.0879602	16098309	0.0413122
39	D-Glucose	C00031	Glycolysis	179.056	0.616	5MM-	21989	10714.8	88603872	94247848	87017432	2.2037e+06	1660168	1.89913e+06	1.66885e+06	1575857	0.0814718	88603872	0.0422452
40	D-Fructose 1-6-bisphosphate	C00354	Glycolysis	338.989	0.545	5MM-	7465.31	4843.19	48695.3	83275.9	80066	241189	262294	287470	292355	329366	0.094465	80066	0.270321
41	D-Glyceraldehyde 3-phosphate/Glycerone phosphate	C00118	Glycolysis	168.991	0.579	5MM-	5624.78	2675.17	ND	ND	ND	170456	162861	111162	127632	162596	0.183644	N/a	N/a
43	2/3-Phospho-D-glycerate	C00631	Glycolysis	184.986	0.573	5MM-	1136.14	1948.13	0	0	59001	445778	388324	407022	417843	392290	0.0339171	0	1.73205
44	Pyruvate	C00022	Glycolysis	87.0088	0.589	5MM-	16078.3	9567.42	3.2522e+06	3211656	3453870	319179	231323	213282	279363	160266	0.22255	3.2522e+06	0.0392423
45	Lactate	C01432	Glycolysis	89.0244	0.607	5MM-	83453.1	61141.4	52501372	55794196	53676332	8.32681e+06	8199324	7.46397e+06	7.4277e+06	7.52361e+06	0.0478107	53676332	0.0309083
47	Maltotriose	C01835	Other sugars	505.181	2.117	5MM+	0	0	380898	337757	334991	523548	706327	757269	673264	514703	0.157885	337757	0.0732966
48	Mannitol	C00392	Other sugars	181.071	0.616	5MM-	7345.6	4258.04	4833524	4789502	4855143	298869	286460	264544	230881	245530	0.0937218	4833524	0.00693146
49	D-Ribose	C00121	Other sugars	149.046	0.606	5MM-	8034.02	6807.9	8622639	9067139	8427056	76298.9	61085.9	103455	52984	33964.9	0.466756	8622639	0.0376779
50	D-Rhamnose	C01684	Other sugars	163.061	0.621	5MM-	2722.39	4369.56	1.97571e+06	2.0429e+06	1.96699e+06	339033	298171	366883	460576	463354	0.200961	1.97571e+06	0.0208173
51	D-Arabitol	C01904	Other sugars	151.061	0.63	5MM-	3001.74	1097.92	1.06013e+06	798040	802511	37056.4	70773.4	32886.8	75345.3	54764.9	0.328298	802511	0.169179
52	Citrate	C00158	TCA cycle	191.02	0.566	5MM-	15288	3689.7	660504896	698015488	661915712	17455034	20014136	18399000	19269138	20066384	0.0402351	661915712	0.0315692
53	2-Oxoglutarate	C00026	TCA cycle	145.015	0.591	5MM-	2346.13	3120.65	40391.2	73779.3	59547.9	470160	491964	465076	552208	381410	0.150021	59547.9	0.289338
54	Succinate	C00042	TCA cycle	117.02	0.589	5MM-	11440.2	8412.12	37829156	39427836	34305032	8704442	9820323	10046781	12390808	9916825	0.117123	37829156	0.0704814
55	Fumarate	C00122	TCA cycle	115.004	0.585	5MM-	6895.21	6494.17	1.24877e+06	1.11002e+06	1104346	2.08252e+06	1.61951e+06	1.57202e+06	1.84035e+06	1555552	0.0800403	1.11002e+06	0.0708546
56	Malate	C00149	TCA cycle	133.014	0.57	5MM-	7066.45	6839.91	17097030	17108460	17236608	15138240	15428027	10111701	11463399	14941056	0.200637	17108460	0.00451946
57	Sedoheptulose 1-phosphate	C06222	Pentose Phosphate Pathway	289.033	0.571	5MM-	1014.08	911.68	57165	0	75820.9	195014	251950	269346	275819	239893	0.063165	57165	0.891223
58	alpha-D-Ribose 1-phosphate	C00620	Pentose Phosphate Pathway	229.012	0.575	5MM-	0	0	446386	451644	285544	1.1911e+06	1.03457e+06	1.17603e+06	971967	1.09463e+06	0.0813706	446386	0.239318
59	Glutathione	C00051	GSH homeostasis	308.091	0.643	5MM+	3140.33	0	186187	168003	194156	6.26128e+06	6718820	6.74539e+06	6508670	7.34434e+06	0.0526135	186187	0.0733383
60	Glutathione disulfide	C00127	GSH homeostasis	613.159	0.637	5MM+	0	0	0	0	115595	1.35162e+06	1.4255e+06	1.34326e+06	1372451	1.54656e+06	0.0631411	0	1.73205
61	5-Oxoproline	C01879	GSH homeostasis	130.05	0.658	5MM+	47336.1	32928.9	43883588	43459172	41963772	440960	459422	435506	453115	502172	0.0611493	43459172	0.0233971
62	S-Glutathionyl-L-cysteine	C05526	GSH homeostasis	425.081	0.574	5MM-	0	0	146803	168474	114490	1.03297e+06	952237	892532	899961	908070	0.0293332	146803	0.189637
63	Ascorbate	C00072	GSH homeostasis	175.025	0.578	5MM-	1815.86	3356.67	213887	88810.3	311520	31551426	30046944	31855178	31864942	32414934	0.0327375	213887	0.545261
64	Dehydroascorbate	C05422	GSH homeostasis	173.009	0.565	5MM-	2502.88	2266.82	13148375	13495984	13022283	619723	704711	763293	790460	790033	0.0529173	13148375	0.0185545
65	Dimethylglycine	C01026	Serine biosynthesis and one-carbon metabolism	104.071	0.639	5MM+	26314.3	24397.8	24155742	23736504	23813826	136982	140620	139001	106141	106913	0.15613	23813826	0.009334
66	Ornithine	C01602	Urea cycle	133.098	0.563	5MM+	12145.4	5072.93	5.89067e+06	5.58656e+06	6256904	77587.7	80146.2	74929.9	74238.4	97920.6	0.135195	5.89067e+06	0.0567802
67	Putrescine	C00134	Polyamines	89.1075	0.566	5MM+	2333.32	5620.47	36586.6	25592.7	16040.9	144770	125050	148699	150798	145909	0.0832981	25592.7	0.39432
68	Spermidine	C00315	Polyamines	146.165	0.578	5MM+	18527.6	45380.9	13781839	13476996	14718007	4.86517e+06	4770094	4.93795e+06	5006642	4186460	0.0788749	13781839	0.0462195
69	Spermine	C00750	Polyamines	203.223	0.566	5MM+	3934.63	21574.6	13570116	14372768	14121141	1.7147e+06	1.52044e+06	1.29404e+06	1.04309e+06	1.04446e+06	0.187108	14121141	0.0292787
70	N-Acetylneuraminate	C00270	Aminosugars	308.099	0.588	5MM-	0	0	23992094	26661882	22782024	111242	142269	200751	171253	135827	0.183234	23992094	0.0810979
71	N-Glycoloyl-neuraminate	C03410	Aminosugars	324.094	0.591	5MM-	0	0	250656	294053	307211	941716	964418	902686	1.00538e+06	901905	0.0535584	294053	0.104213
72	UDP-N-acetyl-D-glucosamine	C00043	Aminosugars	606.075	0.554	5MM-	0	1015.52	306788	161332	292547	982473	861862	861507	708833	702281	0.115081	292547	0.31624
73	Creatine	C00300	Arginine and proline metabolism	132.077	0.625	5MM+	59334.7	27932.4	10460127	11412036	11621867	5.16767e+06	5.59888e+06	5666282	5.4558e+06	5.46999e+06	0.0183721	11412036	0.0554528
74	Pantothenate	C00864	Panthothenate metabolism	218.103	0.635	5MM-	1790.5	1130.54	5.12404e+06	4.41169e+06	3.73411e+06	588601	454969	763970	469642	601251	0.250885	4.41169e+06	0.157131
75	Taurine	C00245	Sulfur metabolism	124.007	0.612	5MM-	14322.1	4448.84	239081	224448	232839	2.28767e+06	2.23227e+06	2570909	2295530	2.38963e+06	0.0621712	232839	0.0316313
76	kynurenine	C00328	Indole and Tryptophan	209.092	0.988	5MM+	20532	20839.5	1.09165e+06	1.31941e+06	1.31449e+06	58018.8	56565.4	58142.5	61046.6	63808.4	0.0534992	1.31449e+06	0.104762
77	Picolinic acid	C10164	Indole and Tryptophan	124.039	0.671	5MM+	46997.4	51940.2	3727970	3517423	3.68696e+06	168501	174186	131142	125525	114438	0.192038	3.68696e+06	0.0306305
78	g-Oxalo-crotonate	C03453	Indole and Tryptophan	159.028	0.661	5MM+	2442.12	1336.97	25916.9	9055.74	8380.16	290087	307211	300815	306831	258493	0.0798178	9055.74	0.687538
79	Glycerol 3-phosphate	C00093	Glycerophospholipid biosynthesis	171.006	0.575	5MM-	1195.23	0	855812	1.14687e+06	726411	806257	808844	818513	903139	825541	0.0516054	855812	0.236725
80	Sphingosine	C00319	Glycerophospholipid biosynthesis	300.29	2.043-2.668-3.582	5MM+	103653	122787	907648	878713	804333	1.02873e+06	1.05212e+06	1.07265e+06	995515	1.00149e+06	0.0367819	878713	0.0617178
81	Sphingosine 1-phosphate	C06124	Glycerophospholipid biosynthesis	378.24	3.092	5MM-	10041.3	12306.8	14975.3	13850.4	0	202731	222186	248509	232392	213553	0.0655553	13850.4	0.868002
82	Acetylcholine	C01996	Glycerophospholipid biosynthesis	146.118	0.632	5MM+	2790.64	2649.27	764121	883078	960893	2351798	2.5317e+06	2649388	2.52372e+06	2035432	0.111925	883078	0.113992
83	Choline	C00114	Glycerophospholipid biosynthesis	104.107	0.615	5MM+	21959.9	17299.8	56038688	51673140	53062332	15167815	17536426	16804694	17629706	17769232	0.0247184	53062332	0.0416176
84	Sphinganine 1-phosphate	C01120	Sphingolipid biosynthesis	380.256	3.602	5MM-	379018	167228	470093	289980	414293	485565	525608	786329	723914	830192	0.18776	414293	0.235538
85	L-Carnitine	C00318	Carnitine and fatty acid metabolism	162.112	0.619	5MM+	103832	79870.2	26743878	23657446	25899986	128974248	127992216	130499176	134355792	116610728	0.0599225	25899986	0.0627182
86	acetyl-carnitine (acyl-C2)	C02571	Carnitine and fatty acid metabolism	204.123	0.641	5MM+	41451.9	45897.7	918469	992900	1.04365e+06	104556008	96297000	94461976	90908488	117136360	0.118724	992900	0.0639197
87	propionyl-carnitine (acyl-C3)	C03017	Carnitine and fatty acid metabolism	218.138	0.662	5MM+	1571.37	1679.43	75098.1	38576.4	7503.79	2.16641e+06	2023522	1.71408e+06	1.79438e+06	2.36202e+06	0.147104	38576.4	0.837619
88	butanoyl-l-carnitine (acyl-C4)	C02862	Carnitine and fatty acid metabolism	232.154	1.543	5MM+	1459.7	2186.2	68756.1	82939.8	26139.4	4.17953e+06	4.20647e+06	3957819	3686761	3.69287e+06	0.0638787	68756.1	0.498706
89	acyl-C4-OH	HMDB13127	Carnitine and fatty acid metabolism	248.149	0.639	5MM+	1186.87	0	140745	221278	80633.2	4.25951e+06	4.28454e+06	4.06355e+06	3461079	5100176	0.160387	140745	0.478266
90	acyl-C5-OH	ac107	Carnitine and fatty acid metabolism	262.164	0.641	5MM+	0	0	62077.5	95340.8	23399.6	457686	372134	339759	317481	568914	0.288066	62077.5	0.597361
91	hexanoyl-L-carnitine (acyl-C6)	HMDB00756	Carnitine and fatty acid metabolism	260.186	1.788	5MM+	5689.69	6476.46	11826.7	93190.3	54105.4	2.52122e+06	2.56733e+06	2.56238e+06	2.38175e+06	2368491	0.0444126	54105.4	0.767188
92	L-octanoylcarnitine (acyl-C8)	HMDB00791	Carnitine and fatty acid metabolism	288.217	1.846	5MM+	12695	3709.6	32741	16149.2	23262.6	525123	566922	558986	555973	608317	0.0424212	23262.6	0.346096
93	octenoyl-l-carnitine (acyl-C8:1)	ac111	Carnitine and fatty acid metabolism	286.201	1.811	5MM+	3232.52	0	ND	ND	ND	143696	109745	126473	130810	140599	0.101468	N/a	N/a
94	O-Decenoyl-L-carnitine (acyl-C10:1)	CID57357170	Carnitine and fatty acid metabolism	314.233	1.868	5MM+	2373.92	0	4598.47	0	0	226330	235705	231916	223154	231157	0.0228895	0	1.73205
95	O-dodecanoyl-carnitine (acyl-C12)	HMDB02250	Carnitine and fatty acid metabolism	344.28	1.96	5MM+	4258.93	0	5915.35	2625.51	7614.48	402950	363263	329849	344584	373904	0.0554577	5915.35	0.471002
96	O-dodecenoyl-carnitine (acyl-C12:1)	HMDB13326	Carnitine and fatty acid metabolism	342.264	1.928	5MM+	2916.99	0	0	2286.87	0	121489	126709	125016	121899	117362	0.0334489	0	1.73205

## Sheet: Table S4
Protein ID	Entry Name	Gene	Protein Length	Description	Protein Probability	Top Peptide Probability	WT_N1 Spectral Count	WT_N2 Spectral Count	WT_N3 Spectral Count	GAPN_KO_N1 Spectral Count	GAPN_KO_N2 Spectral Count	GAPN_KO_N3 Spectral Count	WT_N1 Intensity	WT_N2 Intensity	WT_N3 Intensity	GAPN_KO_N1 Intensity	GAPN_KO_N2 Intensity	GAPN_KO_N3 Intensity
A0A0H2ZKY7	ROCS_STRP2	rocS	163	Regulator of chromosome segregation	1	0.999	31	34	10	25	22	25	605300	622772	515959	622095	551279	626010
A0A0H2ZL64	PULA_STRP2	spuA	1256	Pullulanase A	1	0.999	13	13	3	11	8	16	213404	176627	44179.2	247297	177168	261635
A0A0H2ZLQ1	MLTG_STRP2	mltG	551	Endolytic murein transglycosylase	1	0.999	84	95	71	114	87	110	5948096	5.6854e+06	5290212	6.71148e+06	6.28749e+06	6431833
A0A0H2ZMB4	KHPA_STRP2	khpA	79	RNA-binding protein KhpA	1	0.999	5	6	5	8	6	8	289621	262968	314177	304436	266238	315505
A0A0H2ZMF9	PBP2A_STRP2	pbp2a	731	Penicillin-binding protein 2a	1	0.999	6	5	0	3	1	2	64622.3	29587.2	20716.6	58971.6	31928.4	65172.4
A0A0H2ZNE0	FTSZ_STRP2	ftsZ	419	Cell division protein FtsZ	1	0.999	203	204	168	222	201	229	25261048	27066850	22161900	29427994	24609720	28135532
A0A0H2ZNG3	MACP_STRP2	macP	104	Penicillin-binding protein 2a activator MacP	1	0.999	13	11	15	10	11	13	400946	431880	464804	414070	490991	405181
A0A0H2ZNL3	MURA1_STRP2	murA1	419	UDP-N-acetylglucosamine 1-carboxyvinyltransferase	1	0.999	62	71	32	68	49	68	2.01299e+06	2027059	1.72975e+06	2192336	1.98713e+06	2023467
A0A0H2ZPC8	RQCH_STRP2	rqcH	551	Rqc2 homolog RqcH	1	0.999	10	10	6	11	11	12	321015	345549	277591	362847	383863	341492
A0A0H2ZPS7	KHPB_STRP2	kphB	328	RNA-binding protein KhpB	1	0.999	68	58	47	66	65	68	4.34659e+06	4.2714e+06	3.74076e+06	4.58969e+06	4480326	4.4782e+06
A0A0H2ZPT5	FTSA_STRP2	ftsA	457	Cell division protein FtsA	1	0.999	105	111	61	106	81	124	6.90729e+06	7691342	5871224	7888671	6170208	7332592
A0A0H2ZQ75	PBP2_STRP2	penA	680	Penicillin-binding protein 2B	1	0.999	15	8	2	17	11	18	330950	389956	102029	321886	249536	384695
A0A0H2ZQL5	CCRZ_STRP2	ccrZ	264	Cell cycle regulator CcrZ	1	0.999	24	16	9	20	21	12	571575	555106	432930	644959	578601	603681
O52776	REP_STRP2	rep	320	Protein rep	1	0.999	2	3	0	1	1	2	60157.8	70790.7	32881.4	68164.4	61287.6	68167.3
Q04HS5	MURC_STRP2	murC	444	UDP-N-acetylmuramate--L-alanine ligase	1	0.999	58	63	41	55	48	53	3.79514e+06	3552128	3657692	3.75519e+06	3.65163e+06	3.63094e+06
Q04HS9	GREA_STRP2	greA	160	Transcription Elangation factor GreA	1	0.999	44	35	28	40	35	44	2.8285e+06	3.13315e+06	2.83593e+06	3.25639e+06	3.26466e+06	3.36605e+06
Q04HT3	ATPL_STRP2	atpE	66	ATP synthase subunit c	0.9995	0.999	3	4	2	3	5	5	325104	280659	445932	209575	351622	302996
Q04HT5	ATPF_STRP2	atpF	164	ATP synthase subunit b	1	0.999	29	31	20	24	24	30	1.54024e+06	1.53188e+06	1.41113e+06	1.66949e+06	1.51444e+06	2.12518e+06
Q04HT6	ATPD_STRP2	atpH	178	ATP synthase subunit delta	1	0.999	31	27	29	27	33	33	1.55884e+06	1509982	1.27106e+06	1.75625e+06	1.40601e+06	1488195
Q04HT7	ATPA_STRP2	atpA	501	ATP synthase subunit alpha	1	0.999	88	93	79	96	84	95	16737220	16365006	16385983	16859624	16706902	17044966
Q04HT8	ATPG_STRP2	atpG	292	ATP synthase gamma chain	1	0.999	106	113	79	98	89	123	4497723	4.51358e+06	4.51905e+06	4564310	4.80449e+06	4.58921e+06
Q04HT9	ATPB_STRP2	atpD	468	ATP synthase subunit beta	1	0.999	236	232	182	236	234	255	27265722	28402672	21688530	28671038	26067192	29603942
Q04HU2	RLMH_STRP2	rlmH	159	Ribosomal RNA large subunit methyltransferase H	1	0.999	1	3	0	3	0	3	74888.5	62652	77176.7	65177.4	67337.8	76341.4
Q04HV7	ECFA1_STRP2	ecfA1	275	Energy-coupling factor transporter ATP-binding protein EcfA1	1	0.999	8	8	3	13	7	10	218060	204436	175904	234146	196479	243758
Q04HV8	ECFA2_STRP2	ecfA2	279	Energy-coupling factor transporter ATP-binding protein EcfA2	1	0.999	8	10	8	10	12	9	290045	333972	177962	387632	299332	208857
Q04HW3	RS2_STRP2	rpsB	259	30S ribosomal protein S2	1	0.999	198	207	184	230	185	228	37035996	37433956	38089360	38693320	39520488	39595824
Q04HW4	EFTS_STRP2	tsf	346	Elangation factor Ts	1	0.999	190	189	162	206	174	196	28808576	29141164	25855628	31298662	27100070	29923648
Q04HX2	RL9_STRP2	rplI	150	50S ribosomal protein L9	1	0.999	23	27	15	35	26	28	3.39794e+06	3.49637e+06	3.3577e+06	4.15243e+06	4.05329e+06	4.18944e+06
Q04HY8	HSLO_STRP2	hslO	290	33 kDa chaperonin	1	0.999	22	20	24	22	20	25	1.44211e+06	1.45473e+06	1.29983e+06	1.35722e+06	1.53426e+06	1.36594e+06
Q04HZ7	DLTA_STRP2	dltA	516	D-alanine--D-alanyl carrier protein ligase	1	0.999	32	30	24	32	20	24	1.13959e+06	1180197	1.14236e+06	1.03132e+06	1.03486e+06	1140813
Q04HZ9	DLTC_STRP2	dltC	79	D-alanyl carrier protein	1	0.999	5	3	4	2	3	4	198304	180949	252285	207373	212084	201217
Q04I02	ADCR_STRP2	adcR	146	Transcriptional regulator AdcR	1	0.999	3	5	4	8	4	4	282381	301181	289188	282229	275195	271605
Q04I16	FUCI_STRP2	fucI	588	L-fucose isomerase	1	0.999	2	4	1	1	2	6	32055.2	39695.5	11178.9	28709.6	23628.1	21239.5
Q04I25	OTC_STRP2	arcB	338	Ornithine carbamoyltransferase	1	0.999	41	34	27	30	32	35	1855864	1748380	1.65347e+06	1410936	1.67726e+06	1.87719e+06
Q04I36	RL33_STRP2	rpmG	49	50S ribosomal protein L33	1	0.999	13	11	10	13	13	14	2.62649e+06	2.55895e+06	3.54761e+06	2.74194e+06	3.13981e+06	2.77191e+06
Q04I37	RL32_STRP2	rpmF	60	50S ribosomal protein L32	1	0.999	17	14	19	16	16	17	4780384	4768682	4849840	4.75528e+06	4852444	4997210
Q04I44	ILVD_STRP2	ilvD	567	Dihydroxy-acid dehydratase	1	0.999	136	143	96	114	108	122	7229490	7.50291e+06	5.98039e+06	6816280	6.5004e+06	7.0451e+06
Q04I50	SYH_STRP2	hisS	429	Histidine--tRNA ligase	1	0.999	40	42	25	35	32	42	2.83718e+06	2.73105e+06	2541855	2.49092e+06	2.5811e+06	2.61635e+06
Q04I59	SYD_STRP2	aspS	587	Aspartate--tRNA ligase	1	0.999	99	93	82	91	80	84	6370405	6.52581e+06	5946747	6.00012e+06	5861686	6.03323e+06
Q04I74	SYY_STRP2	tyrS	418	Tyrosine--tRNA ligase	1	0.999	95	106	86	92	95	99	9243701	8825441	8438673	7268658	9344797	8825809
Q04I77	DAPH_STRP2	dapH	232	2,3,4,5-tetrahydropyridine-2,6-dicarboxylate N-acetyltransferase	1	0.999	24	23	15	20	16	23	1.28058e+06	1.25245e+06	1.17681e+06	1.26087e+06	1.2321e+06	1.26081e+06
Q04I78	DAPEL_STRP2	SPD_1922	376	N-acetyldiaminopimelate deacetylase	1	0.999	16	12	4	13	8	13	473435	419582	383788	400257	349024	483997
Q04I82	GPDA_STRP2	gpsA	338	Glycerol-3-phosphate dehydrogenase [NAD(P)+]	1	0.999	66	74	64	74	64	68	7.46804e+06	7485426	5939590	7441174	6.87937e+06	6736710
Q04I94	SYR_STRP2	argS	563	Arginine--tRNA ligase	1	0.999	160	176	142	189	152	170	15053351	15128692	13690622	16016112	15497107	15656462
Q04I96	MUTS_STRP2	mutS	844	DNA mismatch repair protein MutS	1	0.999	16	20	12	20	16	21	534117	543211	490871	587002	637272	643652
Q04IA2	G6PI_STRP2	pgi	449	Glucose-6-phosphate isomerase	1	0.999	154	140	112	132	121	159	16919004	17106618	15487834	13461379	17534026	18288678
Q04IA3	SYE_STRP2	gltX	486	Glutamate--tRNA ligase	1	0.999	96	93	63	98	95	116	7453326	77WT_N22.5	6493763	8428468	7.28807e+06	7.71185e+06
Q04IB3	TGT_STRP2	tgt	380	Queuine tRNA-ribosyltransferase	1	0.999	30	32	11	27	22	28	1.10852e+06	1.30978e+06	879978	968669	928687	1.10979e+06
Q04IC8	ACKA_STRP2	ackA	396	Acetate kinase	1	0.999	70	68	40	66	64	67	4.33051e+06	4.56254e+06	3.57695e+06	4.87302e+06	4466670	4.39881e+06
Q04ID0	RNPA_STRP2	rnpA	123	Ribonuclease P protein component	0.9995	0.999	1	2	0	0	0	1	32976	42227.9	23903.3	20686.8	26058.2	29017
Q04II4	RSMA_STRP2	rsmA	290	Ribosomal RNA small subunit methyltransferase A	1	0.999	25	24	14	19	18	23	1.04105e+06	808248	1.16208e+06	749036	1.30247e+06	747651
Q04IJ8	ASNA_STRP2	asnA	330	Aspartate--ammonia ligase	1	0.999	124	114	111	117	108	114	12250851	12845843	10067627	12634473	11839838	13261186
Q04IK0	COAD_STRP2	coaD	162	Phosphopantetheine adenylyltransferase	0.9774	0.999	2	2	2	1	2	2	51011.9	52684.2	57229.4	43625	52993.3	51104.5
Q04IK6	RPOB_STRP2	rpoB	1203	DNA-directed RNA polymerase subunit beta	1	0.999	228	253	152	243	WT_N	252	16873720	16925826	14537471	18019756	16811402	17804840
Q04IK7	RPOC_STRP2	rpoC	1225	DNA-directed RNA polymerase subunit beta'	1	0.999	251	263	184	273	222	293	20456726	21051156	19651586	22491204	21631202	22573240
Q04IK8	NDK_STRP2	ndk	137	Nucleoside diphosphate kinase	1	0.999	25	30	19	28	25	32	1.51989e+06	1.51884e+06	1420474	1.1224e+06	1.43782e+06	1.56413e+06
Q04IM5	CINA_STRP2	cinA	418	Putative competence-damage inducible protein	1	0.999	3	3	4	2	1	3	67516.7	66793.7	42218.8	61521.2	78035.7	68246.7
Q04IM6	RECA_STRP2	recA	388	Protein RecA	1	0.999	45	43	33	47	43	53	3203353	3.23873e+06	3182258	3.38923e+06	3.30256e+06	3.4343e+06
Q04IN8	TACY_STRP2	ply	471	Pneumolysin	1	0.999	175	184	133	172	150	179	16940356	16179034	14590694	13619579	16190836	15557597
Q04IN9	Y1725_STRP2	SPD_1725	238	Probable transcriptional regulatory protein SPD_1725	1	0.999	36	48	34	48	33	47	2.76581e+06	3.05866e+06	2982509	3.10362e+06	2.8789e+06	2.88641e+06
Q04IQ2	CH10_STRP2	groES	94	Co-chaperonin GroES	1	0.999	49	40	33	46	36	44	5.36945e+06	5.22763e+06	5.42689e+06	5078174	5.3447e+06	5304536
Q04IQ3	CH60_STRP2	groEL	540	Chaperonin GroEL	1	0.999	228	256	230	245	229	258	45182488	46664916	43422516	47314992	45480832	46224940
Q04IQ6	Y1706_STRP2	SPD_1706	177	UPF0374 protein SPD_1706	1	0.999	8	7	3	6	3	7	244340	223088	195734	217564	185704	232003
Q04IS6	Y1662_STRP2	SPD_1662	82	UPF0154 protein SPD_1662	1	0.999	17	24	23	23	22	25	1.13937e+06	1.12686e+06	1.30924e+06	1.13358e+06	1.18782e+06	1.2456e+06
Q04IS7	MURI_STRP2	murI	264	Glutamate racemase	1	0.999	4	6	6	6	6	6	218476	242215	204777	204613	242925	209051
Q04IT1	XERDL_STRP2	SPD_1657	244	Tyrosine recombinase XerD-like	0.9774	0.999	1	0	0	1	1	0	17087.4	20194.1	21242.8	22281.8	25342.1	23266.7
Q04IT3	SCPB_STRP2	scpB	189	Segregation and condensation protein B	1	0.999	9	5	6	11	8	8	295715	978156	3WT_N29.28	1.81917e+06	1690471	336432
Q04IY9	TRPB_STRP2	trpB	407	Tryptophan synthase beta chain	1	0.999	16	7	4	10	6	14	453368	463257	458530	542254	479086	581669
Q04IZ0	TRPA_STRP2	trpA	258	Tryptophan synthase alpha chain	1	0.999	10	11	7	12	5	14	306414	221571	372667	262933	291807	334840
Q04J12	PRMA_STRP2	prmA	316	Ribosomal protein L11 methyltransferase	1	0.999	26	31	26	25	24	37	933388	1.01008e+06	722844	1049012	885864	1.13464e+06
Q04J36	RNY_STRP2	rny	537	Ribonuclease Y	1	0.999	52	44	30	55	32	53	2430201	2.49759e+06	2202996	2518150	2329701	2727372
Q04J38	RPOZ_STRP2	rpoZ	104	DNA-directed RNA polymerase subunit omega	1	0.999	37	36	18	36	22	32	1.75813e+06	1.5571e+06	1.58952e+06	1.44178e+06	1477501	1.50764e+06
Q04J40	FMT_STRP2	fmt	311	Methionyl-tRNA formyltransferase	1	0.999	40	37	27	30	25	38	1.58758e+06	1.66651e+06	1.15158e+06	1675899	1.44447e+06	1.68821e+06
Q04J42	PHPP_STRP2	phpP	246	Protein phosphatase PhpP	1	0.999	51	58	31	56	46	57	4115955	5.39942e+06	3856100	2.94826e+06	3.38075e+06	4200589
Q04J43	STKP_STRP2	stkP	659	Serine/threonine-protein kinase StkP	1	0.999	73	74	51	77	71	78	2.61277e+06	2.57164e+06	2301794	2.8342e+06	2.65381e+06	5387009
Q04J60	NRDR_STRP2	nrdR	157	Transcriptional repressor NrdR	1	0.999	7	4	5	3	3	3	164619	137223	183386	177480	143733	172863
Q04J64	DER_STRP2	der	436	GTPase Der	1	0.999	41	62	28	53	35	60	4097101	4.17614e+06	3.48552e+06	4.40943e+06	4.07413e+06	4455401
Q04J70	SECA_STRP2	secA	837	Protein translocase subunit SecA	1	0.999	146	168	124	160	138	164	9688405	10226619	8737407	11801585	9958931	11121900
Q04J73	ACPS_STRP2	acpS	120	Holo-[acyl-carrier-protein] synthase	0.9774	0.999	0	0	0	0	0	1	5316.55	0	39363.9	3176.16	32119.4	6234.02
Q04J74	ALR_STRP2	alr	367	Alanine racemase	1	0.999	2	3	0	3	3	5	67952.6	63353.3	71426.8	88282.7	103190	110190
Q04J97	RECR_STRP2	recR	198	Recombination protein RecR	1	0.999	5	4	1	5	3	7	132740	171465	82226.4	126199	110288	168924
Q04J98	DDL_STRP2	ddl	347	D-alanine--D-alanine ligase	1	0.999	47	58	34	40	43	50	2.76743e+06	2.65057e+06	2829735	2.43239e+06	2.83411e+06	2.88494e+06
Q04JA5	SEPF_STRP2	sepF	179	Cell division protein SepF	1	0.999	39	37	27	44	27	48	1.71247e+06	1.93141e+06	1.1452e+06	2.0766e+06	1.50453e+06	1.89848e+06
Q04JB0	SYI_STRP2	ileS	930	Isoleucine--tRNA ligase	1	0.999	121	145	95	135	98	154	12242703	12467405	11874292	11929220	12483413	13404036
Q04JB4	GPMA_STRP2	gpmA	230	2,3-bisphosphoglycerate-dependent phosphoglycerate mutase	1	0.999	135	129	122	129	122	142	26379676	26989464	24000266	27346582	26353926	27422352
Q04JB8	TPX_STRP2	tpx	163	Thiol peroxidase	1	0.999	26	28	11	27	17	27	2.01026e+06	2.26861e+06	2.59735e+06	3.51009e+06	2275729	2.0858e+06
Q04JC5	DTD_STRP2	dtd	147	D-aminoacyl-tRNA deacylase	0.9995	0.999	1	1	1	2	3	1	37719.5	39343.2	40107.7	40958.5	50503.9	36840.5
Q04JD7	SYT_STRP2	thrS	647	Threonine--tRNA ligase	1	0.999	79	78	51	85	57	75	5.09206e+06	5.10158e+06	4.03674e+06	5208977	4629304	5.26244e+06
Q04JE2	RS15_STRP2	rpsO	89	30S ribosomal protein S15	1	0.999	35	33	31	30	29	33	7836184	7.70937e+06	9297180	6993169	8056624	8.296e+06
Q04JF3	KCY_STRP2	cmk	223	Cytidylate kinase	1	0.999	17	19	9	20	15	21	722886	784278	642727	876572	847180	867782
Q04JF7	TRUA_STRP2	truA	249	tRNA pseudouridine synthase A	0.9994	0.999	0	0	0	0	0	0	9175.5	3347.35	0	5353.14	10741.1	7301.19
Q04JG7	CODY_STRP2	codY	262	Global transcriptional regulator CodY	1	0.999	27	37	20	33	31	33	2.02508e+06	2.33772e+06	1.83852e+06	1.81658e+06	1828492	2.17084e+06
Q04JH1	APT_STRP2	apt	170	Adenine phosphoribosyltransferase	1	0.999	33	38	26	36	32	36	2.28386e+06	2364899	1823023	2156402	1.96447e+06	2.02336e+06
Q04JH4	TPIS_STRP2	tpiA	252	Triosephosphate isomerase	1	0.999	81	83	72	80	73	87	16071691	15618505	16690520	12779198	16048140	14951753
Q04JH9	CLPX_STRP2	clpX	410	ATP-dependent Clp protease ATP-binding subunit ClpX	1	0.999	50	59	36	51	35	55	2.50229e+06	2668340	2.52057e+06	2.81198e+06	2.73852e+06	2792013
Q04JI0	ENGB_STRP2	engB	195	Probable GTP-binding protein EngB	1	0.999	26	23	22	19	14	21	1.00179e+06	1.03918e+06	913404	1.07525e+06	924198	1.03503e+06
Q04JI2	Y1396_STRP2	SPD_1396	296	Nucleotide-binding protein SPD_1396	1	0.999	42	45	35	41	45	45	2.54143e+06	2.58272e+06	2.14272e+06	2729654	2.60064e+06	2.84053e+06
Q04JI4	WHIA_STRP2	whiA	303	Probable cell division protein WhiA	0.9774	0.999	0	1	0	2	0	0	8147.17	10703.1	0	15370.4	5556.68	13635.4
Q04JI5	FENR_STRP2	SPD_1393	322	Ferredoxin--NADP reductase	1	0.999	16	16	4	16	8	15	529056	660774	421968	650190	468130	521122
Q04JI8	GLMM_STRP2	glmM	450	Phosphoglucosamine mutase	1	0.999	95	102	80	107	94	105	6.2725e+06	6969193	5443444	7365005	6.69207e+06	6526783
Q04JJ1	DAPB_STRP2	dapB	255	4-hydroxy-tetrahydrodipicolinate reductase	1	0.999	8	19	10	13	11	14	727436	658630	694869	803810	780607	819404
Q04JK0	Y1378_STRP2	SPD_1378	242	UPF0246 protein SPD_1378	1	0.999	2	4	2	6	2	4	78542.9	112662	66221.3	97898.5	94024.7	83369.9
Q04JK7	SYN_STRP2	asnS	447	Asparagine--tRNA ligase	1	0.999	95	87	63	92	83	90	8532003	8218000	7383373	8965906	8.30338e+06	8615991
Q04JK8	RS6_STRP2	rpsF	96	30S ribosomal protein S6	1	0.999	46	49	46	46	42	43	7.23266e+06	7.5017e+06	7.89734e+06	7.53893e+06	7481270	7.88315e+06
Q04JL0	RS18_STRP2	rpsR	79	30S ribosomal protein S18	1	0.999	57	65	66	59	57	60	7044189	7656521	7392408	7806700	7.58292e+06	7.54226e+06
Q04JL5	PPAC_STRP2	ppaC	311	Probable manganese-dependent inorganic pyrophosphatase	1	0.999	72	54	54	65	59	63	8.22878e+06	8216387	7592686	7936110	7283233	7906638
Q04JL8	MURE_STRP2	murE	481	UDP-N-acetylmuramoyl-L-alanyl-D-glutamate--L-lysine ligase	1	0.999	19	26	12	22	21	21	807383	806407	716484	796564	788180	714534
Q04JM7	SYGA_STRP2	glyQ	305	Glycine--tRNA ligase alpha subunit	1	0.999	32	38	33	32	31	40	2.93455e+06	2.87158e+06	3.04113e+06	2848787	2.98476e+06	2939670
Q04JM8	SYGB_STRP2	glyS	678	Glycine--tRNA ligase beta subunit	1	0.999	108	109	89	110	90	101	8.31302e+06	9885866	8529509	10540238	9325170	10135264
Q04JM9	Y1303_STRP2	SPD_1303	85	UPF0291 protein SPD_1303	1	0.999	16	13	17	13	12	16	880002	801949	1002473	601711	877490	911214
Q04JN5	PDXS_STRP2	pdxS	291	Pyridoxal 5'-phosphate synthase subunit PdxS	1	0.999	88	97	93	78	94	88	10774623	10280790	10447107	8558538	9635617	9130669
Q04JN6	PDXT_STRP2	pdxT	193	Pyridoxal 5'-phosphate synthase subunit PdxT	1	0.999	24	29	18	32	22	22	1143698	1.28593e+06	941189	1.23355e+06	1.05007e+06	1.054e+06
Q04JP7	DEF_STRP2	def	203	Peptide deformylase	1	0.999	51	53	47	49	44	51	3787668	4116766	3.85988e+06	2951375	3.5457e+06	4.10458e+06
Q04JQ8	GUAA_STRP2	guaA	520	GMP synthase [glutamine-hydrolyzing]	1	0.999	125	115	99	115	99	125	8398911	8723339	7.71174e+06	8390068	7859498	8575958
Q04JT1	NADE_STRP2	nadE	274	NH(3)-dependent NAD(+) synthetase	1	0.999	25	25	18	20	20	35	1.42904e+06	1.40803e+06	1474578	1.31371e+06	1.5093e+06	1.5653e+06
Q04JT4	QUEA_STRP2	queA	342	S-adenosylmethionine:tRNA ribosyltransferase-isomerase	1	0.999	2	1	0	5	1	5	92627.3	95074.7	33593	128189	130288	130816
Q04JT5	NAGB_STRP2	nagB	235	Glucosamine-6-phosphate deaminase	1	0.999	128	157	106	139	124	135	14572854	14300844	12520451	13815336	12855569	14041WT_N
Q04JT6	RS21_STRP2	rpsU	58	30S ribosomal protein S21	1	0.999	25	33	21	23	27	21	5.99401e+06	5.67907e+06	6.79636e+06	5286456	6.09099e+06	5.67339e+06
Q04JT7	HPRK_STRP2	hprK	311	HPr kinase/phosphorylase	1	0.999	28	29	24	24	22	31	1.34009e+06	1.31233e+06	1.26881e+06	1.36336e+06	1.36967e+06	1.39326e+06
Q04JT8	LGT_STRP2	lgt	262	Phosphatidylglycerol--prolipoprotein diacylglyceryl transferase	1	0.999	14	8	8	11	7	9	2WT_N36.53	191441	199778	227258	193668	184276
Q04JU6	Y1235_STRP2	SPD_1235	92	UPF0223 protein SPD_1235	0.9774	0.999	1	2	1	0	0	0	22466.2	20798.8	29827.3	11425.9	21654.5	18004.3
Q04JV9	MURB_STRP2	murB	316	UDP-N-acetylenolpyruvoylglucosamine reductase	1	0.999	15	19	6	14	10	12	431157	494674	601931	445017	436308	474198
Q04JW0	POTA_STRP2	potA	385	Spermidine/putrescine import ATP-binding protein PotA	0.9999	0.999	3	2	5	3	3	5	154245	172800	48342.8	212833	195163	197949
Q04JW5	SYA_STRP2	alaS	872	Alanine--tRNA ligase	1	0.999	174	169	137	160	151	168	15505820	13817608	15014454	15448012	14037027	15613325
Q04JX0	AROD_STRP2	aroD	225	3-dehydroquinate dehydratase	1	0.999	19	17	11	19	17	21	947780	1.06911e+06	745460	992649	860968	986774
Q04JX2	AROB_STRP2	aroB	355	3-dehydroquinate synthase	1	0.999	16	9	10	17	13	15	847640	811759	732016	969454	768505	806621
Q04JX3	AROC_STRP2	aroC	388	Chorismate synthase	1	0.999	41	48	35	45	43	50	1.63462e+06	1.62981e+06	1.43656e+06	1.555e+06	1.55542e+06	1.56512e+06
Q04JX5	Y1206_STRP2	SPD_1206	112	UPF0342 protein SPD_1206	1	0.999	14	24	22	18	21	18	1.18851e+06	1.32952e+06	1.15152e+06	1.11772e+06	1.1121e+06	1184927
Q04JX6	AROA_STRP2	aroA	427	3-phosphoshikimate 1-carboxyvinyltransferase	1	0.999	29	26	26	33	33	32	3.00209e+06	2.61408e+06	2.52581e+06	2.66351e+06	2.63819e+06	2.20889e+06
Q04JY5	MECA_STRP2	mecA	245	Adapter protein MecA	1	0.999	14	19	9	12	11	18	434834	397134	318289	457925	358595	460424
Q04JY7	KHSE_STRP2	thrB	289	Homoserine kinase	1	0.999	4	4	4	5	3	3	284249	239177	1.08164e+06	232813	1.22754e+06	228803
Q04JZ3	RL10_STRP2	rplJ	166	50S ribosomal protein L10	1	0.999	58	66	46	68	57	61	14125206	14280352	14569744	13101320	13398477	13734937
Q04JZ4	RL7_STRP2	rplL	122	50S ribosomal protein L7/L12	1	0.999	97	91	83	91	88	95	20124068	19838534	22329284	18610192	20576082	21459816
Q04K26	RL31B_STRP2	rpmE2	80	50S ribosomal protein L31 type B	1	0.999	64	66	56	68	69	69	9142750	9266662	9333986	8776006	865WT_N4	9134303
Q04K32	RL19_STRP2	rplS	115	50S ribosomal protein L19	1	0.999	79	95	87	82	81	95	21273370	20389470	18906980	21299478	20907810	21410386
Q04K36	Y1143_STRP2	SPD_1143	110	UPF0122 protein SPD_1143	0.9995	0.999	1	0	0	0	0	0	17425.2	19621.9	30840.9	20068.1	25552.6	19753.4
Q04K39	RSMG_STRP2	rsmG	237	Ribosomal RNA small subunit methyltransferase G	1	0.999	16	12	9	17	13	15	500549	519662	435647	532886	513588	519807
Q04K41	HTPX_STRP2	htpX	299	Protease HtpX homolog	1	0.999	4	5	2	3	5	4	701024	1.02553e+06	722591	1.04214e+06	664280	642603
Q04K45	PYRR_STRP2	pyrR	WT_N	Bifunctional protein PyrR	1	0.999	23	28	12	38	17	19	1.47938e+06	1.45908e+06	1.03385e+06	2.35521e+06	1.21032e+06	1.20657e+06
Q04K46	PYRB_STRP2	pyrB	307	Aspartate carbamoyltransferase	1	0.999	63	55	25	69	44	43	2473202	2.3316e+06	1.58126e+06	3774734	1.88979e+06	1.99916e+06
Q04K48	CARB_STRP2	carB	1058	Carbamoyl-phosphate synthase large chain	1	0.999	162	171	92	233	117	140	8778968	9584552	5327015	16305619	7277482	7504982
Q04K52	TARI_STRP2	tarI	235	Ribitol-5-phosphate cytidylyltransferase	1	0.999	24	20	14	19	21	18	1.70892e+06	1.82807e+06	1.84668e+06	1.4076e+06	1.93486e+06	1.58062e+06
Q04K71	GUAC_STRP2	guaC	328	GMP reductase	1	0.999	37	44	24	49	30	50	2650673	2.87774e+06	2.50088e+06	2.6832e+06	2520024	2.50158e+06
Q04K72	RNC_STRP2	rnc	232	Ribonuclease 3	1	0.999	5	8	5	6	7	1	55076.2	51750.8	98473.1	53210.9	132382	44058.9
Q04K81	UVRB_STRP2	uvrB	662	UvrABC system protein B	1	0.999	10	19	5	18	13	23	499794	589437	448013	559226	533008	524501
Q04K90	FTHS_STRP2	fhs	556	Formate--tetrahydrofolate ligase	1	0.999	19	17	16	12	20	16	1.03188e+06	1.01089e+06	1.01274e+06	871482	1.03123e+06	969320
Q04K99	LDH_STRP2	ldh	328	L-lactate dehydrogenase	1	0.999	197	196	140	209	161	183	51126100	54376708	46065580	51434428	46569000	49502564
Q04KA7	TRUB_STRP2	truB	292	tRNA pseudouridine synthase B	1	0.999	3	6	1	7	3	5	116077	128254	107016	120461	125827	120079
Q04KA9	URK_STRP2	udk	212	Uridine kinase	0.9995	0.999	0	0	0	0	0	2	44405.1	45487	37261.2	53354.4	46545.8	53431.7
Q04KB0	EX7L_STRP2	xseA	446	Exodeoxyribonuclease 7 large subunit	1	0.999	8	14	7	13	3	7	339713	352971	272136	377635	324227	329364
Q04KB7	LEPA_STRP2	lepA	607	Elangation factor 4	1	0.999	58	71	36	68	46	59	2.18532e+06	1.98633e+06	1.93937e+06	2.06227e+06	1.74763e+06	2993182
Q04KC1	LACA_STRP2	lacA	141	Galactose-6-phosphate isomerase subunit LacA	1	0.999	12	17	7	9	10	10	359809	363945	444746	362808	319171	372543
Q04KC2	LACB_STRP2	lacB	171	Galactose-6-phosphate isomerase subunit LacB	1	0.999	15	16	16	14	10	16	946986	920094	1086819	989677	1.02163e+06	1.05323e+06
Q04KC3	LACC_STRP2	lacC	309	Tagatose-6-phosphate kinase	1	0.999	3	3	1	3	0	4	69745.4	86736.3	35703.4	81326.6	49167.8	76699.4
Q04KE2	UNG_STRP2	ung	217	Uracil-DNA glycosylase	1	0.999	2	0	0	1	0	1	144528	156322	87799.1	206268	268938	190611
Q04KF8	ADDA_STRP2	addA	1216	ATP-dependent helicase/nuclease subunit A	1	0.999	17	23	10	25	13	22	609135	653988	458188	687324	516275	647774
Q04KF9	ADDB_STRP2	rexB	1091	ATP-dependent helicase/deoxyribonuclease subunit B	1	0.999	16	10	5	14	5	10	453893	464925	269560	320225	354829	360583
Q04KG2	ENO_STRP2	eno	434	Enolase	1	0.999	521	523	453	490	470	556	153517776	153841376	160797728	142700400	157771232	157244176
Q04KG5	GLGA_STRP2	glgA	477	Glycogen synthase	1	0.999	1	1	0	99	80	103	92127.3	88834	52437.7	19150818	17807752	18649154
Q04KG7	GLGC_STRP2	glgC	380	Glucose-1-phosphate adenylyltransferase	1	0.999	9	20	5	177	170	186	574230	493670	392458	26912890	23158822	24599526
Q04KG8	GLGB_STRP2	glgB	642	1,4-alpha-glucan branching enzyme GlgB	1	0.999	1	1	1	157	127	156	159973	140970	113301	14013242	12013551	12690432
Q04KH2	DNLJ_STRP2	ligA	652	DNA ligase	1	0.999	58	64	46	58	49	58	1.94872e+06	1.90427e+06	1.70336e+06	1.80936e+06	2.36182e+06	1.84892e+06
Q04KI2	RL27_STRP2	rpmA	97	50S ribosomal protein L27	1	0.999	34	29	26	29	32	33	9935631	9551084	11630711	8822168	10384766	9804184
Q04KI4	RL21_STRP2	rplU	104	50S ribosomal protein L21	1	0.999	10	11	9	11	7	12	3.49816e+06	3586415	4435661	3.44352e+06	3.93681e+06	3616259
Q04KI6	Y987_STRP2	SPD_0987	99	Nucleoid-associated protein SPD_0987	1	0.999	19	17	12	16	16	19	940196	927718	958552	637036	816600	882125
Q04KI9	NADK_STRP2	nadK	272	NAD kinase	1	0.999	8	7	1	3	6	7	162788	175503	107529	151646	131361	136434
Q04KJ6	REX_STRP2	rex	213	Redox-sensing transcriptional repressor Rex	1	0.999	21	24	23	24	20	26	1.86044e+06	1.8429e+06	1.68776e+06	1.70992e+06	1.84331e+06	1.795e+06
Q04KK7	OBG_STRP2	obg	436	GTPase Obg	1	0.999	66	76	47	80	59	79	2.05045e+06	2.03653e+06	1.51673e+06	2.29321e+06	2.13915e+06	2284850
Q04KL8	CAPP_STRP2	ppc	898	Phosphoenolpyruvate carboxylase	1	0.999	132	141	101	122	96	134	6.958e+06	7650659	7.00301e+06	6996402	6.72622e+06	6.99939e+06
Q04KR0	GLYA_STRP2	glyA	418	Serine hydroxymethyltransferase	1	0.999	70	75	55	57	60	65	5.47054e+06	5742158	4952687	5641152	5.49683e+06	5535249
Q04KR4	RF1_STRP2	prfA	359	Peptide chain release factor 1	1	0.999	76	83	55	75	63	89	3.08726e+06	3.4033e+06	2.76855e+06	3.70285e+06	2.5596e+06	2912528
Q04KR8	MNME_STRP2	mnmE	457	tRNA modification GTPase MnmE	1	0.999	25	31	21	30	28	30	1.02677e+06	1.05913e+06	982620	1.12739e+06	927428	1.45637e+06
Q04KR9	DAPA_STRP2	dapA	311	4-hydroxy-tetrahydrodipicolinate synthase	1	0.999	23	20	23	22	23	23	904957	857089	981416	590489	821674	955695
Q04KS4	CPFC_STRP2	cpfC	364	Coproporphyrin III ferrochelatase	1	0.999	1	2	0	2	0	1	75797	117258	51018.9	79667.4	74695.8	149805
Q04KS5	PEPT_STRP2	pepT	406	Peptidase T	1	0.999	79	81	42	73	59	74	3.90545e+06	3932627	3.04796e+06	3.6601e+06	3.15871e+06	3.2999e+06
Q04KU2	GLMU_STRP2	glmU	459	Bifunctional protein GlmU	1	0.999	53	52	43	58	46	51	5.42533e+06	5.39154e+06	4458692	3.43801e+06	3.38191e+06	3.9468e+06
Q04KU8	PRSA_STRP2	prsA	313	Foldase protein PrsA	1	0.999	126	131	99	121	107	122	8.13587e+06	8526884	8349325	8.13488e+06	8563257	8245863
Q04KV9	ERA_STRP2	era	299	GTPase Era	1	0.999	66	56	54	66	60	59	3.06887e+06	3.06023e+06	2.41524e+06	3.2282e+06	2.61086e+06	3062780
Q04KW1	YBEY_STRP2	ybeY	165	Endoribonuclease YbeY	1	0.999	18	15	6	18	12	15	704868	700077	329374	709092	550840	624064
Q04KW7	RL20_STRP2	rplT	119	50S ribosomal protein L20	1	0.999	96	91	83	92	90	108	8.07426e+06	8396935	9373312	7.51391e+06	8787515	8454785
Q04KW8	RL35_STRP2	rpmI	66	50S ribosomal protein L35	1	0.999	9	7	2	11	11	8	36711.5	35910.6	27743.4	57751.2	44197.9	47867.5
Q04KW9	IF3_STRP2	infC	185	Translation initiation factor IF-3	1	0.999	27	35	27	27	22	29	1.75329e+06	1.8149e+06	1.70815e+06	1.51983e+06	1.61529e+06	1.7814e+06
Q04KY0	RRF_STRP2	frr	185	Ribosome-recycling factor	1	0.999	58	59	49	42	45	45	10225274	10240416	9375644	8845838	8178153	10205687
Q04KY1	PYRH_STRP2	pyrH	245	Uridylate kinase	1	0.999	41	44	43	54	38	39	2.33847e+06	2.60501e+06	2.44891e+06	2.60917e+06	1.84057e+06	2.36259e+06
Q04KY2	TRMFO_STRP2	trmFO	444	Methylenetetrahydrofolate--tRNA-(uracil-5-)-methyltransferase TrmFO	1	0.999	47	46	19	36	29	47	1.40444e+06	1.34505e+06	1006045	1.37246e+06	1.30741e+06	1.34046e+06
Q04KY8	YABA_STRP2	SPD_0827	105	Initiation-control protein YabA	0.9995	0.999	4	4	5	3	3	4	169655	158182	226915	167015	184124	158038
Q04KZ0	KTHY_STRP2	tmk	212	Thymidylate kinase	1	0.999	13	12	4	19	10	7	474227	439084	382589	456846	459604	403955
Q04KZ2	PROA_STRP2	proA	420	Gamma-glutamyl phosphate reductase	1	0.999	17	27	11	16	20	31	705955	682788	514417	946027	735581	730514
Q04KZ3	PROB_STRP2	proB	369	Glutamate 5-kinase	1	0.999	19	20	11	23	4	30	403012	506WT_N.38	287007	473938	315455	453726
Q04L01	AGUA_STRP2	aguA	361	Putative agmatine deiminase	1	0.999	4	3	1	1	1	2	1.40959e+06	1.3978e+06	1.60097e+06	1.10772e+06	1.46319e+06	1.48916e+06
Q04L24	PFKA_STRP2	pfkA	335	ATP-dependent 6-phosphofructokinase	1	0.999	142	141	131	150	145	140	23299984	23336548	21861156	23550710	23594722	22928388
Q04L26	PEPX_STRP2	pepX	757	Xaa-Pro dipeptidyl-peptidase	1	0.999	0	1	1	1	1	0	40602.5	253807	62425.2	57946.4	68146.9	29456.2
Q04L36	THII_STRP2	thiI	404	Probable tRNA sulfurtransferase	1	0.999	30	34	20	34	29	37	1.16386e+06	1.10678e+06	1.09205e+06	1.0362e+06	1.16288e+06	1185455
Q04L55	PCP_STRP2	pcp	214	Pyrrolidone-carboxylate peptidase	1	0.999	36	34	25	29	29	32	2.07605e+06	2.0312e+06	1918649	1.72944e+06	2.21603e+06	2114235
Q04L63	PLSY_STRP2	plsY	213	Glycerol-3-phosphate acyltransferase	0.9999	0.999	1	0	0	1	0	1	12749.3	4537	0	2057.02	0	0
Q04L69	DEOC_STRP2	deoC	220	Deoxyribose-phosphate aldolase	1	0.999	20	32	16	22	18	19	1.92198e+06	1.98977e+06	1.80075e+06	2.13421e+06	1.95084e+06	2.01298e+06
Q04L73	COAA_STRP2	coaA	306	Pantothenate kinase	1	0.999	2	2	0	0	0	2	53365	59564.3	35287.3	56062.8	46575.6	55311.9
Q04L74	RS20_STRP2	rpsT	78	30S ribosomal protein S20	1	0.999	19	13	14	9	16	16	3.07345e+06	29WT_N89	4098291	2.74058e+06	3.55645e+06	3197641
Q04L76	DEOD_STRP2	deoD	236	Purine nucleoside phosphorylase DeoD-type	1	0.999	42	40	41	39	44	40	2.65855e+06	2.81146e+06	2.78188e+06	2.09328e+06	2700889	2.78285e+06
Q04L81	DEOB_STRP2	deoB	403	Phosphopentomutase	1	0.999	95	87	87	83	84	101	8475024	8729008	8366649	9027089	8.35733e+06	8411338
Q04L82	RPIA_STRP2	rpiA	227	Ribose-5-phosphate isomerase A	1	0.999	10	8	11	6	8	7	421633	487601	392644	420719	387809	418013
Q04L84	FOLD_STRP2	folD	285	Bifunctional protein FolD	1	0.999	8	9	4	7	7	8	147564	160986	91753.4	194529	129017	201457
Q04L94	EZRA_STRP2	ezrA	575	Septation ring formation regulator EzrA	1	0.999	98	105	83	107	88	101	7.64105e+06	7.77341e+06	6744312	8.36313e+06	7.56756e+06	7805159
Q04LC5	TRMD_STRP2	trmD	239	tRNA (guanine-N(1)-)-methyltransferase	1	0.999	5	7	1	3	4	6	203376	199807	90855.4	178396	185987	197314
Q04LC6	RIMM_STRP2	rimM	172	Ribosome maturation factor RimM	1	0.999	12	12	10	12	6	12	664563	655521	699369	694552	681022	769742
Q04LD0	RS16_STRP2	rpsP	90	30S ribosomal protein S16	1	0.999	41	33	39	39	35	38	3.63448e+06	4318199	2.91766e+06	4.16383e+06	3.5294e+06	4.35561e+06
Q04LE0	METK_STRP2	metK	396	S-adenosylmethionine synthase	1	0.999	64	68	53	63	56	63	4.46477e+06	4.65927e+06	4317560	4596733	4376956	4.31697e+06
Q04LE4	FTSX_STRP2	ftsX	308	Cell division protein FtsX	1	0.999	41	55	28	50	31	52	1178126	1.43282e+06	1.07028e+06	1.69015e+06	932370	1.28076e+06
Q04LF3	Y651_STRP2	SPD_0651	82	UPF0298 protein SPD_0651	1	0.999	2	3	1	4	2	3	96009.5	98078.4	78034.9	107718	69939.1	114184
Q04LF4	CLPP_STRP2	clpP	196	ATP-dependent Clp protease proteolytic subunit	1	0.999	14	22	19	17	12	22	2.2114e+06	2.25757e+06	1.89313e+06	1.96193e+06	1.99744e+06	2.43507e+06
Q04LH9	THIM1_STRP2	thiM1	260	Hydroxyethylthiazole kinase 1	1	0.999	0	2	1	1	0	0	57640.4	85492.7	171565	145835	132155	140176
Q04LI2	SYK_STRP2	lysS	496	Lysine--tRNA ligase	1	0.999	113	115	73	121	95	112	8857830	9058475	8.12052e+06	9188840	8652816	8295245
Q04LJ2	PYRE_STRP2	pyrE	210	Orotate phosphoribosyltransferase	1	0.999	17	19	12	23	11	16	986889	1.0683e+06	639514	1.22071e+06	597141	614046
Q04LJ3	PYRF_STRP2	pyrF	233	Orotidine 5'-phosphate decarboxylase	1	0.999	2	6	0	9	0	0	49395	113394	0	150289	13196.1	17151.7
Q04LK0	MURG_STRP2	murG	352	UDP-N-acetylglucosamine--N-acetylmuramyl-(pentapeptide) pyrophosphoryl-undecaprenol N-acetylglucosamine transferase	1	0.999	29	20	7	15	10	24	594622	574033	603154	595433	820944	591436
Q04LK1	MURD_STRP2	murD	450	UDP-N-acetylmuramoylalanine--D-glutamate ligase	1	0.999	39	38	31	40	35	35	3.03094e+06	3.16617e+06	2792125	2.99451e+06	2.67168e+06	3008839
Q04LL3	RNZ_STRP2	rnz	309	Ribonuclease Z	1	0.999	31	27	20	20	22	31	948816	955401	777084	788532	925710	878503
Q04LL6	MIAA_STRP2	miaA	294	tRNA dimethylallyltransferase	1	0.999	9	8	2	8	2	11	219942	231076	156839	230933	196042	228325
Q04LL8	TYSY_STRP2	thyA	279	Thymidylate synthase	1	0.999	23	22	23	18	17	25	845387	907245	741112	930436	824597	932297
Q04LM3	Y576_STRP2	SPD_0576	187	UPF0340 protein SPD_0576	1	0.999	17	14	17	16	17	17	616644	590909	582893	548306	537912	617156
Q04LP6	RL1_STRP2	rplA	229	50S ribosomal protein L1	1	0.999	74	61	59	63	69	63	21661654	21033632	21417526	21299790	22014254	22263772
Q04LP7	RL11_STRP2	rplK	141	50S ribosomal protein L11	1	0.999	73	81	69	72	69	76	17195198	18139630	17535334	16989544	17573546	18993208
Q04LQ9	UVRC_STRP2	uvrC	614	UvrABC system protein C	1	0.999	7	5	2	14	3	4	246397	243666	161816	261386	228256	256825
Q04LT4	PNP_STRP2	pnp	737	Polyribonucleotide nucleotidyltransferase	1	0.999	123	116	87	119	103	123	6.03535e+06	5877449	5066548	6203774	5.60678e+06	6.21075e+06
Q04LT6	METE_STRP2	metE	749	5-methyltetrahydropteroyltriglutamate--homocysteine methyltransferase	1	0.999	4	5	0	5	0	4	82785.2	114672	41262.7	104561	96373.7	106247
Q04LU1	SYFA_STRP2	pheS	348	Phenylalanine--tRNA ligase alpha subunit	1	0.999	27	23	13	16	16	20	1.2023e+06	1.19607e+06	1.17728e+06	1179768	1.30714e+06	1.07241e+06
Q04LV9	RBFA_STRP2	rbfA	116	Ribosome-binding factor A	1	0.999	9	15	10	9	11	12	426370	521314	531644	442418	447246	481704
Q04LW0	IF2_STRP2	infB	930	Translation initiation factor IF-2	1	0.999	148	142	100	164	117	149	8203989	8156308	7571909	8800779	7923485	8292000
Q04LW4	RIMP_STRP2	rimP	159	Ribosome maturation factor RimP	1	0.999	5	5	6	6	4	3	412288	404417	385930	384166	373771	415956
Q04LW5	TRMB_STRP2	trmB	211	tRNA (guanine-N(7)-)-methyltransferase	1	0.999	7	13	2	13	8	11	184416	218146	180181	279274	238218	269897
Q04LY0	DNAK_STRP2	dnaK	607	Chaperone protein DnaK	1	0.999	581	606	458	645	532	663	118520688	122617288	112439000	134082552	121901640	133035128
Q04LY1	GRPE_STRP2	grpE	174	Protein GrpE	1	0.999	53	46	26	63	41	53	4.48921e+06	4679511	4.5308e+06	5691031	5.12927e+06	5067611
Q04LY2	HRCA_STRP2	hrcA	344	Heat-inducible transcription repressor HrcA	1	0.999	17	16	12	22	15	18	540798	561776	495260	668895	589139	589368
Q04LZ5	PGK_STRP2	pgk	398	Phosphoglycerate kinase	1	0.999	328	329	259	316	252	340	116079144	116634544	117598808	113222752	114519504	113115384
Q04LZ9	RPOE_STRP2	rpoE	195	Probable DNA-directed RNA polymerase subunit delta	0.9995	0.999	2	3	3	1	3	1	279034	272347	383026	272520	321439	303745
Q04M23	UPPP_STRP2	uppP	281	Undecaprenyl-diphosphatase	1	0.999	7	5	4	8	5	6	237433	203583	195388	225632	189675	WT_N705.31
Q04M32	ILVC_STRP2	ilvC	340	Ketol-acid reductoisomerase (NADP(+))	1	0.999	55	70	39	53	46	72	4.11663e+06	3852513	4.15574e+06	3.85982e+06	4223946	4.24774e+06
Q04M37	RL28_STRP2	rpmB	62	50S ribosomal protein L28	1	0.999	10	10	11	12	9	11	2622743	2.54506e+06	2.99593e+06	2.3804e+06	2.77349e+06	2.61186e+06
Q04M39	RF3_STRP2	prfC	514	Peptide chain release factor 3	1	0.999	98	100	69	97	84	102	4.29256e+06	4473083	3.54853e+06	4.67673e+06	4.06226e+06	5.31032e+06
Q04M40	GATC_STRP2	gatC	100	Aspartyl/glutamyl-tRNA(Asn/Gln) amidotransferase subunit C	1	0.999	14	10	11	10	9	15	833595	766825	934140	896771	912723	808133
Q04M41	GATA_STRP2	gatA	488	Glutamyl-tRNA(Gln) amidotransferase subunit A	1	0.999	118	119	83	126	103	125	6656391	7.2181e+06	5791253	7.58692e+06	6298177	7.44135e+06
Q04M42	GATB_STRP2	gatB	480	Aspartyl/glutamyl-tRNA(Asn/Gln) amidotransferase subunit B	1	0.999	82	93	62	74	64	82	4107742	4.0144e+06	3.9583e+06	4.20817e+06	4.21822e+06	4.10696e+06
Q04M43	EFP_STRP2	efp	186	Elangation factor P	1	0.999	66	67	38	68	45	74	9671519	10370386	8848982	10263471	9042486	9533927
Q04M45	NUSB_STRP2	nusB	140	Transcription antitermination protein NusB	1	0.999	5	8	5	7	5	10	281991	328798	352920	170279	184617	325432
Q04M48	ACCA_STRP2	accA	255	Acetyl-coenzyme A carboxylase carboxyl transferase subunit alpha	1	0.999	39	42	40	50	36	39	2.85843e+06	2967627	2.47233e+06	3.13861e+06	2.96029e+06	2.77132e+06
Q04M51	FABZ_STRP2	fabZ	140	3-hydroxyacyl-[acyl-carrier-protein] dehydratase FabZ	1	0.999	17	23	21	13	20	20	1.53025e+06	1.62273e+06	1.47182e+06	1.19873e+06	1.2863e+06	1.42632e+06
Q04M58	FABH_STRP2	fabH	324	Beta-ketoacyl-[acyl-carrier-protein] synthase III	1	0.999	6	12	6	9	6	20	701323	755936	675473	828294	702592	851594
Q04M63	SYS_STRP2	serS	424	Serine--tRNA ligase	1	0.999	122	118	88	122	96	115	7942207	8.18543e+06	7.4617e+06	8524494	7832101	8.37427e+06
Q04M67	MUTS2_STRP2	mutS2	778	Endonuclease MutS2	1	0.999	28	25	6	24	19	26	937464	913848	452926	738724	726229	890651
Q04M70	RNH3_STRP2	rnhC	290	Ribonuclease HIII	1	0.999	13	5	8	6	9	8	230542	180633	182342	204657	165438	177247
Q04M73	TIG_STRP2	tig	427	Trigger factor	1	0.999	125	140	105	165	120	133	22951148	23333940	23206432	26735986	24514592	23714334
Q04M86	IDI2_STRP2	fni	336	Isopentenyl-diphosphate delta-isomerase	1	0.999	2	4	3	2	0	1	96501.7	90283.2	104015	74918.1	86661.8	76446.4
Q04M95	GPSB_STRP2	gpsB	109	Cell cycle protein GpsB	1	0.999	12	18	12	22	14	17	1.22343e+06	1.31826e+06	1.41527e+06	1.32759e+06	1.28433e+06	1.36464e+06
Q04M97	RECU_STRP2	recU	198	Holliday junction resolvase RecU	0.9774	0.999	1	0	0	1	0	1	15409.8	18095.8	0	21932.4	8440.01	14486.2
Q04MC1	Y310_STRP2	SPD_0310	494	UPF0371 protein SPD_0310	1	0.999	98	103	70	107	106	111	7122442	7334402	6.5542e+06	7336271	7.1111e+06	7.0989e+06
Q04MC2	LUXS_STRP2	luxS	160	S-ribosylhomocysteine lyase	1	0.999	15	23	10	20	16	20	970746	993191	746533	874779	856136	1.00909e+06
Q04MC4	MRAY_STRP2	mraY	326	Phospho-N-acetylmuramoyl-pentapeptide-transferase	1	0.999	14	15	6	16	10	11	225651	204668	134047	254063	208005	236497
Q04MC7	RSMH_STRP2	rsmH	316	Ribosomal RNA small subunit methyltransferase H	1	0.999	19	16	4	17	10	13	387360	388098	322530	418246	390345	413455
Q04MF5	RS9_STRP2	rpsI	130	30S ribosomal protein S9	1	0.999	42	50	35	39	39	44	12134007	11676423	12555576	11421392	12744773	12331337
Q04MF9	GCH1_STRP2	folE	184	GTP cyclohydrolase 1	1	0.999	23	27	13	33	17	29	1.19314e+06	1.25587e+06	1.07885e+06	1.28024e+06	1.23081e+06	1.25135e+06
Q04MH6	DPO3_STRP2	polC	1463	DNA polymerase III PolC-type	1	0.999	8	9	1	11	6	9	362112	375778	225663	336934	300430	330673
Q04MH7	EFG_STRP2	fusA	693	Elangation factor G	1	0.999	518	581	429	593	474	572	79230336	82824056	69826160	86776304	78720040	85741120
Q04MH8	RS7_STRP2	rpsG	156	30S ribosomal protein S7	1	0.999	88	89	78	88	81	85	22365674	21863354	22293218	19663500	21270744	20813334
Q04MH9	RS12_STRP2	rpsL	137	30S ribosomal protein S12	1	0.999	104	89	78	87	82	98	15402993	14161161	15044286	16021586	16113141	15779474
Q04MI4	SYP_STRP2	proS	617	Proline--tRNA ligase	1	0.999	147	146	109	150	132	144	10825232	11068899	9569156	11996089	10667152	11784801
Q04MI9	RUVB_STRP2	ruvB	332	Holliday junction branch migration complex subunit RuvB	1	0.999	9	15	7	16	8	12	473026	509458	198813	292776	580894	232672
Q04MJ2	SYL_STRP2	leuS	833	Leucine--tRNA ligase	1	0.999	76	84	54	71	65	74	3.45935e+06	3.54098e+06	3.00678e+06	3.45337e+06	3036642	3204166
Q04ML0	RL17_STRP2	rplQ	128	50S ribosomal protein L17	1	0.999	58	55	60	68	61	61	9454363	10360312	11844456	10408283	10307952	11204141
Q04ML1	RPOA_STRP2	rpoA	311	DNA-directed RNA polymerase subunit alpha	1	0.999	108	100	76	101	88	102	10273817	10144573	9989462	10745909	9899150	10728243
Q04ML2	RS11_STRP2	rpsK	127	30S ribosomal protein S11	1	0.999	59	59	51	58	49	57	7004161	6655983	6382318	6567700	7066289	7102531
Q04ML3	RS13_STRP2	rpsM	121	30S ribosomal protein S13	1	0.999	96	89	76	87	80	98	20283736	19231768	20524398	18953420	21169760	20377170
Q04ML4	IF1_STRP2	infA	72	Translation initiation factor IF-1	1	0.999	7	7	6	10	6	9	827434	785865	1.0841e+06	660450	775334	818476
Q04ML5	KAD_STRP2	adk	212	Adenylate kinase	1	0.999	74	79	51	80	72	72	5056128	5.27672e+06	4.65345e+06	5648654	5.48033e+06	5.32359e+06
Q04ML7	RL15_STRP2	rplO	146	50S ribosomal protein L15	1	0.999	31	28	24	27	30	35	9081925	8453357	9974885	8650456	9491987	9342226
Q04ML8	RL30_STRP2	rpmD	60	50S ribosomal protein L30	1	0.999	27	30	24	25	25	30	3.03834e+06	3.19796e+06	3.56075e+06	2.33407e+06	3.07728e+06	3407559
Q04ML9	RS5_STRP2	rpsE	164	30S ribosomal protein S5	1	0.999	103	107	83	115	87	123	26910956	26266446	27518722	27280860	27545354	27640936
Q04MM0	RL18_STRP2	rplR	118	50S ribosomal protein L18	1	0.999	16	6	11	10	8	9	3.08592e+06	2986821	3.83385e+06	3.03315e+06	3338661	3.28822e+06
Q04MM1	RL6_STRP2	rplF	178	50S ribosomal protein L6	1	0.999	120	111	99	121	121	133	22348826	21619134	20306664	22102950	21225428	24057176
Q04MM2	RS8_STRP2	rpsH	132	30S ribosomal protein S8	1	0.999	78	76	69	68	62	70	15500625	16884360	16093840	15872619	16686247	17731898
Q04MM3	RS14_STRP2	rpsN	89	30S ribosomal protein S14	1	0.999	19	16	18	18	19	23	4238650	3862094	4350792	4140516	4.77583e+06	4.54068e+06
Q04MM4	RL5_STRP2	rplE	180	50S ribosomal protein L5	1	0.999	180	180	145	164	152	209	32397340	33718092	29763732	33401538	30935828	34759268
Q04MM5	RL24_STRP2	rplX	101	50S ribosomal protein L24	1	0.999	58	49	49	51	54	54	11668997	11784664	12908722	11168574	12785505	11501779
Q04MM6	RL14_STRP2	rplN	122	50S ribosomal protein L14	1	0.999	52	48	38	54	44	53	9830703	9855481	9509844	9919585	9713858	10079414
Q04MM7	RS17_STRP2	rpsQ	86	30S ribosomal protein S17	1	0.999	33	24	29	25	30	37	4.68139e+06	3.95395e+06	5269009	4438527	4747766	4.84284e+06
Q04MM8	RL29_STRP2	rpmC	68	50S ribosomal protein L29	1	0.999	20	23	19	23	18	22	5550096	5.10972e+06	6370781	4978054	5915563	5815564
Q04MM9	RL16_STRP2	rplP	137	50S ribosomal protein L16	1	0.999	28	33	25	27	32	34	5.57426e+06	5.78758e+06	4.58036e+06	5.21587e+06	4.84504e+06	5966350
Q04MN0	RS3_STRP2	rpsC	217	30S ribosomal protein S3	1	0.999	103	108	93	95	106	108	28205676	28285574	28521870	29002774	29289294	29556596
Q04MN1	RL22_STRP2	rplV	114	50S ribosomal protein L22	1	0.999	90	97	86	88	99	102	17119052	17844666	16146811	16008294	17758380	17876108
Q04MN2	RS19_STRP2	rpsS	93	30S ribosomal protein S19	1	0.999	44	44	37	44	42	38	11216346	11139949	12739331	11041951	12299529	11070662
Q04MN3	RL2_STRP2	rplB	277	50S ribosomal protein L2	1	0.999	238	235	184	231	209	239	37944212	35482596	34439216	33676360	36570564	35863352
Q04MN4	RL23_STRP2	rplW	98	50S ribosomal protein L23	1	0.999	85	68	67	75	77	77	15197040	15176489	18601422	14810710	16001542	15749094
Q04MN5	RL4_STRP2	rplD	207	50S ribosomal protein L4	1	0.999	66	80	60	67	64	76	20848858	21031254	24345578	19522630	21713248	20401518
Q04MN6	RL3_STRP2	rplC	208	50S ribosomal protein L3	1	0.999	79	84	67	92	68	79	11259683	10920408	9301140	10292003	10070098	11107736
Q04MN7	RS10_STRP2	rpsJ	102	30S ribosomal protein S10	1	0.999	37	30	34	38	37	42	13886531	13161238	14804521	13770302	13268407	14216435
Q04MP8	YQGF_STRP2	SPD_0181	139	Putative pre-16S rRNA nuclease	1	0.999	17	17	22	14	11	16	670882	698117	548378	654931	432330	618130
Q04MP9	Y180_STRP2	SPD_0180	88	UPF0297 protein SPD_0180	1	0.999	4	5	7	3	4	4	337379	388281	420335	388138	351897	377422
Q04MQ9	RUVA_STRP2	ruvA	197	Holliday junction branch migration complex subunit RuvA	1	0.999	3	4	2	5	2	2	105625	113765	94827	94798.3	88019.4	101022
Q04MR3	RISB_STRP2	ribH	155	6,7-dimethyl-8-ribityllumazine synthase	1	0.999	24	27	24	20	24	37	2.3046e+06	2.27238e+06	2.55528e+06	1.60429e+06	2037555	2.18697e+06
Q04MR4	MUTL_STRP2	mutL	649	DNA mismatch repair protein MutL	1	0.999	18	13	7	10	12	18	486147	532608	371113	520879	420315	478375
Q04MU2	TSAD_STRP2	tsaD	336	tRNA N6-adenosine threonylcarbamoyltransferase	1	0.999	18	14	12	22	13	19	544166	564748	460942	574604	478267	528765
Q04MU7	RPOY_STRP2	rpoY	77	DNA-directed RNA polymerase subunit epsilon	1	0.999	14	13	20	12	13	15	525383	651283	633332	723800	557400	678647
Q04MU9	MNMG_STRP2	mnmG	637	tRNA uridine 5-carboxymethylaminomethyl modification enzyme MnmG	1	0.999	37	44	29	47	27	44	1774508	1.96653e+06	1852346	2102731	1.64435e+06	1.81377e+06
Q04MV1	MNMA_STRP2	mnmA	373	tRNA-specific 2-thiouridylase MnmA	1	0.999	29	39	15	35	18	22	936488	1.04371e+06	714632	1207605	812503	890419
Q04MY5	TRHO_STRP2	trhO	328	tRNA uridine(34) hydroxylase	1	0.999	3	6	1	21	3	15	198605	186227	218291	390598	260138	296411
Q04MZ3	RS4_STRP2	rpsD	203	30S ribosomal protein S4	1	0.999	131	124	105	137	140	129	34858292	33945976	35929388	36255048	35752104	36400360
Q04N19	PUR9_STRP2	purH	515	Bifunctional purine biosynthesis protein PurH	1	0.999	5	7	5	10	4	4	309951	337530	164330	317475	210258	238698
Q04N25	PUR7_STRP2	purC	235	Phosphoribosylaminoimidazole-succinocarboxamide synthase	1	0.999	7	6	0	5	0	0	59319.2	60004.1	184209	52229	170708	16012.1
Q04N31	PLSX_STRP2	plsX	330	Phosphate acyltransferase	1	0.999	40	43	28	38	41	43	2.76427e+06	2.68395e+06	2.18663e+06	2.50624e+06	2.60351e+06	2.7975e+06
Q04N48	PURA_STRP2	purA	428	Adenylosuccinate synthetase	1	0.999	113	116	80	110	108	105	7914375	8534746	7580260	6.92046e+06	7.73702e+06	8.20859e+06
Q04N59	PTH_STRP2	pth	189	Peptidyl-tRNA hydrolase	0.9988	0.999	2	2	0	3	0	2	27169.5	37190.9	21024.5	27689.9	22848.5	28165.8
Q04N63	DNAA_STRP2	dnaA	453	Chromosomal replication initiator protein DnaA	1	0.999	25	31	17	34	21	23	1.04031e+06	2.77125e+06	811518	1.16505e+06	988142	1025100
Q04N64	ATPE_STRP2	atpC	139	ATP synthase epsilon chain	1	0.999	26	15	11	19	19	22	1300989	1.21977e+06	1.33179e+06	1.07543e+06	1.20895e+06	1.45514e+06
Q04N79	EFTU_STRP2	tuf	398	Elangation factor Tu	1	0.999	581	607	550	669	565	615	187761744	185133872	197233024	199371424	209934352	185270720
A0A0H2ZKX1	A0A0H2ZKX1_STRP2	SPD_0112	287	HTH cro/C1-type domain-containing protein	0.9827	0.999	2	2	1	3	1	2	168222	179224	739197	17433.7	9431.55	212302
A0A0H2ZKX7	A0A0H2ZKX7_STRP2	SPD_1262	330	Transcriptional regulator, AraC family protein	1	0.999	4	2	0	3	0	2	98386.6	122639	57246.3	100278	31555.7	105601
A0A0H2ZKZ2	A0A0H2ZKZ2_STRP2	SPD_1958	285	Transketolase N-terminal subunit	0.9993	0.999	0	0	0	0	0	1	19184.8	24414.5	11913.2	15237.1	37866.4	18328.9
A0A0H2ZKZ7	A0A0H2ZKZ7_STRP2	vncS	442	histidine kinase	0.9774	0.999	1	1	0	0	0	1	21640.2	22900	0	9113.79	8077.96	18005.9
A0A0H2ZL02	A0A0H2ZL02_STRP2	SPD_1943	76	Excreted peptide	0.9774	0.999	2	2	1	1	2	2	38670.8	42856.7	34133.9	33029.6	30576	30265.4
A0A0H2ZL13	A0A0H2ZL13_STRP2	nusA	378	Transcription termination/antitermination protein NusA	1	0.999	85	92	64	101	76	77	4653554	4847746	4573136	5029559	4592640	4.6012e+06
A0A0H2ZL46	A0A0H2ZL46_STRP2	SPD_1033	215	Uncharacterized protein	1	0.999	7	6	4	5	4	5	484534	435445	332744	463218	409460	434741
A0A0H2ZL49	A0A0H2ZL49_STRP2	SPD_1957	310	Transketolase, C-terminal subunit	0.9995	0.999	3	2	0	0	0	0	11388.2	14348.4	0	10342.3	0	0
A0A0H2ZL58	A0A0H2ZL58_STRP2	SPD_0909	143	Acetyltransferase, GNAT family protein	1	0.999	6	5	3	7	5	6	77601.2	78775.7	59944.8	78913.1	81874.1	77204.9
A0A0H2ZL68	A0A0H2ZL68_STRP2	SPD_1495	442	Sugar ABC transporter, sugar-binding protein	1	0.999	2	9	5	7	5	5	202618	248139	169548	327255	175957	267534
A0A0H2ZL72	A0A0H2ZL72_STRP2	pepF	600	Oligoendopeptidase F	1	0.999	35	40	41	42	41	36	2.88602e+06	3.00107e+06	2.50053e+06	2.82657e+06	2.45854e+06	2.7356e+06
A0A0H2ZL87	A0A0H2ZL87_STRP2	SPD_1609	355	ABC transporter, substrate-binding protein	1	0.999	2	2	4	8	2	4	62704.6	77067.3	61227.9	110639	77993.8	104482
A0A0H2ZL92	A0A0H2ZL92_STRP2	SPD_1333	337	3-carboxymuconate cyclase	1	0.999	26	33	12	21	17	28	1.55165e+06	1.79286e+06	1.56614e+06	1668475	1.52029e+06	1.8069e+06
A0A0H2ZL95	A0A0H2ZL95_STRP2	SPD_2036	211	Xaa-Pro dipeptidase	1	0.999	4	5	0	3	2	4	101233	111466	91212.1	83689.7	91407.7	108815
A0A0H2ZLA0	A0A0H2ZLA0_STRP2	SPD_2052	416	Peptidase M16 C-terminal domain-containing protein	1	0.999	3	7	1	11	1	2	175064	171189	156384	180217	154705	164037
A0A0H2ZLA5	A0A0H2ZLA5_STRP2	gnd	474	6-phosphogluconate dehydrogenase, decarboxylating	1	0.999	190	169	131	164	159	180	22259382	22292402	19149140	22859790	20358548	22111660
A0A0H2ZLA6	A0A0H2ZLA6_STRP2	murM	406	Serine/alanine-adding enzyme MurM	1	0.999	1	4	1	7	3	3	63330.4	75280.3	34088.2	83141.6	59165.9	68915.3
A0A0H2ZLA9	A0A0H2ZLA9_STRP2	SPD_0233	102	PTS system, IIB component	0.9995	0.999	2	2	0	2	0	3	66368.9	72858.2	23258.9	75616.7	41051.3	71817.6
A0A0H2ZLB2	A0A0H2ZLB2_STRP2	SPD_0575	563	Sensor histidine kinase, putative	1	0.999	1	4	1	0	0	0	19327	20041.7	0	21367.9	10089	15178
A0A0H2ZLB7	A0A0H2ZLB7_STRP2	blpR	245	Response regulator BlpR	1	0.999	9	13	12	9	10	12	578560	548470	595893	518645	528516	499330
A0A0H2ZLC6	A0A0H2ZLC6_STRP2	purR	275	Pur operon repressor	1	0.999	40	39	34	40	34	43	2224313	2.46082e+06	2.24068e+06	2.33954e+06	2.05364e+06	2.37865e+06
A0A0H2ZLD8	A0A0H2ZLD8_STRP2	cbpC	338	Choline binding protein C	1	0.999	12	11	5	13	6	13	366876	394485	168079	644600	222139	443866
A0A0H2ZLE5	A0A0H2ZLE5_STRP2	pulA	759	Pullulanase, type I	1	0.999	74	84	42	77	45	75	3004284	3.00719e+06	2.59908e+06	2.97498e+06	2.80691e+06	2942408
A0A0H2ZLF1	A0A0H2ZLF1_STRP2	SPD_1784	213	ABC transporter, ATP-binding protein	1	0.999	1	2	0	2	0	1	25514.8	30897.9	19281.5	38342.7	16111.3	21863
A0A0H2ZLF6	A0A0H2ZLF6_STRP2	SPD_0590	126	Rhodanese-like domain	1	0.999	23	26	22	23	19	20	1.74029e+06	1.77672e+06	1.74413e+06	1.82999e+06	1.75006e+06	1.83615e+06
A0A0H2ZLG0	A0A0H2ZLG0_STRP2	aatB	278	Amino acid ABC transporter, amino acid-binding protein	1	0.999	28	33	25	27	30	34	1.29204e+06	1.32765e+06	1WT_N731.9	1.39613e+06	1.46495e+06	1.53256e+06
A0A0H2ZLG6	A0A0H2ZLG6_STRP2	SPD_0695	232	Oxidoreductase, short chain dehydrogenase/reductase family protein	0.9774	0.999	2	1	0	1	0	1	136771	122040	92868.4	97120.7	125836	117705
A0A0H2ZLH0	A0A0H2ZLH0_STRP2	galR	335	Galactose operon repressor	0.9942	0.999	0	0	1	0	0	0	0	5768.18	9936.71	0	0	0
A0A0H2ZLH1	A0A0H2ZLH1_STRP2	SPD_1556	197	bis(5'-nucleosyl)-tetraphosphatase (symmetrical)	1	0.999	22	23	15	27	20	21	771562	742063	649836	898862	769380	736748
A0A0H2ZLH6	A0A0H2ZLH6_STRP2	carA	359	Carbamoyl-phosphate synthase small chain	1	0.999	2	2	2	7	1	3	310718	429131	399025	457345	415794	385290
A0A0H2ZLH7	A0A0H2ZLH7_STRP2	SPD_1985	383	Alcohol dehydrogenase, iron-containing	1	0.999	2	3	2	1	3	3	97023.9	107669	83583	114543	82196.9	91669.6
A0A0H2ZLI6	A0A0H2ZLI6_STRP2	SPD_0152	457	Peptidase, M20/M25/M40 family protein	1	0.999	20	20	12	11	16	18	470981	495873	556524	372197	433354	505848
A0A0H2ZLI7	A0A0H2ZLI7_STRP2	SPD_0978	115	Cysteine desulfurase	1	0.999	19	12	12	16	18	16	1.48994e+06	1.4248e+06	1.86089e+06	1.59526e+06	1.65068e+06	1.52013e+06
A0A0H2ZLJ0	A0A0H2ZLJ0_STRP2	SPD_1367	466	Cof family protein/peptidyl-prolyl cis-trans isomerase, cyclophilin type	1	0.999	36	48	29	45	32	46	2.65871e+06	2.67327e+06	2.27327e+06	2.93505e+06	2.79475e+06	2.9477e+06
A0A0H2ZLJ4	A0A0H2ZLJ4_STRP2	rluD	295	Pseudouridine synthase	1	0.999	6	3	2	5	8	18	235106	214997	213901	250679	327067	291542
A0A0H2ZLJ5	A0A0H2ZLJ5_STRP2	SPD_0836	297	S1 motif domain-containing protein	1	0.999	20	19	14	24	16	19	706264	997656	800556	720830	640040	613484
A0A0H2ZLK0	A0A0H2ZLK0_STRP2	lacE-2	563	PTS system lactose-specific EIICB component	1	0.999	4	1	2	2	3	3	117426	99771.2	113664	108068	116491	101567
A0A0H2ZLK3	A0A0H2ZLK3_STRP2	SPD_1389	124	Transposase	1	0.999	12	18	13	17	18	16	911281	1137392	939588	1.20934e+06	952852	1.04855e+06
A0A0H2ZLK6	A0A0H2ZLK6_STRP2	SPD_1793	150	Universal stress protein	1	0.999	13	15	12	12	15	13	1504928	1.51285e+06	1.57042e+06	1135634	1292732	1.15545e+06
A0A0H2ZLK9	A0A0H2ZLK9_STRP2	msrAB2	311	Multifunctional fusion protein	1	0.999	2	2	3	7	9	7	103484	50838.3	50288.4	108892	62442.4	58800.5
A0A0H2ZLL3	A0A0H2ZLL3_STRP2	proV	242	Choline transporter	1	0.999	36	32	19	36	25	39	1.48367e+06	1.56046e+06	1.36158e+06	1.71749e+06	1.3352e+06	1.60924e+06
A0A0H2ZLL9	A0A0H2ZLL9_STRP2	SPD_1945	244	Membrane protein, putative	0.9774	0.999	1	0	1	1	0	0	19803.8	31110.7	21698	26550.8	18016	22945
A0A0H2ZLM0	A0A0H2ZLM0_STRP2	SPD_1102	272	Cof family protein	1	0.999	12	13	6	16	5	14	483808	540460	375995	526458	474779	492624
A0A0H2ZLM4	A0A0H2ZLM4_STRP2	SPD_0502	612	PTS system, beta-glucosides-specific IIABC components	1	0.999	2	3	0	3	0	3	63577.7	71817.3	65233.3	77284	37321.7	60163.2
A0A0H2ZLM5	A0A0H2ZLM5_STRP2	SPD_1019	283	Ribosome biogenesis GTPase A	1	0.999	34	32	13	28	27	26	1.0401e+06	1.04262e+06	892548	1.05283e+06	891746	967967
A0A0H2ZLM8	A0A0H2ZLM8_STRP2	SPD_1878	425	Gamma-glutamylcysteine synthetase	1	0.999	0	1	0	3	0	3	33940.2	32327.3	12466.2	44248.2	39553.8	38958.4
A0A0H2ZLM9	A0A0H2ZLM9_STRP2	vex3	459	ABC transporter, transmembrane protein Vexp3	1	0.999	4	6	5	7	7	5	107463	109771	108542	97406.4	102695	83932.9
A0A0H2ZLN3	A0A0H2ZLN3_STRP2	SPD_0249	349	Luciferase-like domain-containing protein	1	0.999	13	10	5	13	5	14	330361	365413	300597	462654	249361	350061
A0A0H2ZLN4	A0A0H2ZLN4_STRP2	SPD_0759	165	GAF domain-containing protein	1	0.999	4	8	1	1	1	3	421558	189804	476842	343134	167591	226967
A0A0H2ZLN5	A0A0H2ZLN5_STRP2	SPD_0430	449	Trk system potassium uptake protein TrkA	1	0.999	23	26	15	19	18	18	776364	885770	596849	763103	725821	777700
A0A0H2ZLN7	A0A0H2ZLN7_STRP2	ciaR	246	DNA-binding response regulator CiaR	1	0.999	22	24	23	23	21	19	2.30718e+06	2.1886e+06	2.41108e+06	2.28044e+06	2.15082e+06	2.23228e+06
A0A0H2ZLN9	A0A0H2ZLN9_STRP2	gtfA	480	Sucrose phosphorylase	0.9996	0.999	3	4	3	3	3	5	35979.6	34075.8	21424	61104.3	39242.7	42272.4
A0A0H2ZLP2	A0A0H2ZLP2_STRP2	SPD_1522	389	DnaD domain-containing protein	1	0.999	7	8	3	8	5	6	176054	177221	113984	192906	198184	185144
A0A0H2ZLP4	A0A0H2ZLP4_STRP2	blpH	446	Histidine kinase BlpH, putative	1	0.999	2	1	0	1	3	2	56121.2	49029.7	37193.4	103527	73720.2	62296.4
A0A0H2ZLP5	A0A0H2ZLP5_STRP2	lpdA	561	Dihydrolipoyl dehydrogenase	1	0.999	34	41	28	54	34	41	1.02628e+06	1.14615e+06	1016971	1.18719e+06	891615	1.30361e+06
A0A0H2ZLQ5	A0A0H2ZLQ5_STRP2	SPD_0918	264	Iron-compound ABC transporter, ATP-binding protein	1	0.999	2	1	0	0	0	2	35934.4	38395.2	8760.15	24172.3	8131.81	34550.8
A0A0H2ZLR0	A0A0H2ZLR0_STRP2	SPD_1293	164	Acetyltransferase, GNAT family protein	1	0.999	3	7	1	4	2	2	79844.3	75034.7	112755	82568.9	71540.8	77600.4
A0A0H2ZLR3	A0A0H2ZLR3_STRP2	comE	250	Response regulator	1	0.999	2	3	0	2	3	2	30091.6	117885	28382.7	35299.5	32744.7	36443.5
A0A0H2ZLR7	A0A0H2ZLR7_STRP2	SPD_0799	43	Type II restriction endonuclease DpnI	0.9995	0.999	1	0	0	0	0	2	31771.1	28746.1	30288.4	0	25231.3	27580.8
A0A0H2ZLR8	A0A0H2ZLR8_STRP2	lepB	204	Signal peptidase I	1	0.999	20	19	10	19	14	22	632661	640216	510825	653803	632102	668617
A0A0H2ZLS0	A0A0H2ZLS0_STRP2	cbpA	701	Choline binding protein A	1	0.999	171	148	129	168	146	171	8.35556e+06	7.77971e+06	8.27048e+06	8499156	8622433	8867125
A0A0H2ZLS2	A0A0H2ZLS2_STRP2	SPD_1190	419	Atz/Trz family protein	1	0.999	18	17	13	19	15	18	796461	798294	741079	845096	792429	740196
A0A0H2ZLS3	A0A0H2ZLS3_STRP2	SPD_1566	100	30S ribosomal protein S16	1	0.999	17	17	14	17	15	15	1254597	1.37144e+06	1.32368e+06	1.32559e+06	1.24782e+06	1314929
A0A0H2ZLS4	A0A0H2ZLS4_STRP2	SPD_1011	371	Glycerate kinase	0.9995	0.999	0	0	0	2	0	0	90119.2	84014.4	140876	136169	129343	48217
A0A0H2ZLS7	A0A0H2ZLS7_STRP2	SPD_1572	247	Ribosomal RNA small subunit methyltransferase E	1	0.999	11	8	4	7	9	8	222767	219012	187858	226471	208351	244551
A0A0H2ZLT2	A0A0H2ZLT2_STRP2	rpsA	400	Ribosomal protein S1	1	0.999	163	161	151	169	168	193	40390648	38758528	41818124	42500748	45558716	43462592
A0A0H2ZLT7	A0A0H2ZLT7_STRP2	SPD_0686	399	Efflux transporter, RND family protein, MFP subunit	1	0.999	32	28	17	33	28	34	10WT_N77.6	1.26684e+06	1.1119e+06	1.32517e+06	1.30574e+06	1.33028e+06
A0A0H2ZLT8	A0A0H2ZLT8_STRP2	SPD_1761	443	CBS domain membrane protein	1	0.999	6	6	1	10	4	7	134696	152346	121100	155629	127986	160547
A0A0H2ZLU1	A0A0H2ZLU1_STRP2	birA	311	Bifunctional ligase/repressor BirA	1	0.999	1	0	0	2	0	1	48886.7	46719.9	45899.5	86898.5	81726.9	77836.6
A0A0H2ZLU2	A0A0H2ZLU2_STRP2	SPD_0007	88	S4 domain protein	1	0.999	1	4	1	3	1	1	44476.8	52068.2	55715.6	63775.3	54555.6	43323.5
A0A0H2ZLU4	A0A0H2ZLU4_STRP2	sodA	201	Superoxide dismutase	1	0.999	48	46	32	39	29	35	2.64181e+06	2643297	2.85191e+06	2.74326e+06	2.3516e+06	2.41319e+06
A0A0H2ZLU9	A0A0H2ZLU9_STRP2	tkt	658	Transketolase	1	0.999	217	211	167	232	193	214	20343194	20618526	16365079	20009808	18670870	19823482
A0A0H2ZLV6	A0A0H2ZLV6_STRP2	lacR1	246	Lactose phosphotransferase system repressor	1	0.999	36	49	20	45	30	35	1.25185e+06	1.32719e+06	1.16404e+06	1.38828e+06	1.23583e+06	1.28807e+06
A0A0H2ZLV7	A0A0H2ZLV7_STRP2	argR	143	Arginine repressor	1	0.999	21	25	20	20	15	22	1.04377e+06	1.14187e+06	1.08474e+06	1.09324e+06	931907	1.13537e+06
A0A0H2ZLW0	A0A0H2ZLW0_STRP2	SPD_2053	122	Uncharacterized protein	0.9998	0.999	3	3	0	2	1	2	55484.4	64066.9	24345.7	46743.1	57430.2	57384.2
A0A0H2ZLW1	A0A0H2ZLW1_STRP2	SPD_0094	303	Putative adhesin domain-containing protein	1	0.999	1	1	2	5	4	5	131557	140053	126112	137752	157285	126185
A0A0H2ZLW2	A0A0H2ZLW2_STRP2	SPD_2050	273	Transcriptional regulation protein	1	0.999	9	9	7	8	7	11	682330	702639	665409	741643	772826	764492
A0A0H2ZLW5	A0A0H2ZLW5_STRP2	mvaS	398	Hydroxymethylglutaryl-CoA synthase	1	0.999	33	32	28	32	31	35	1.35868e+06	1.46492e+06	1257270	1.66677e+06	1.48467e+06	1.40734e+06
A0A0H2ZLW6	A0A0H2ZLW6_STRP2	pfl	812	Pyruvate formate-lyase	1	0.999	14	13	7	8	10	12	372741	381660	310761	373909	383144	391625
A0A0H2ZLW7	A0A0H2ZLW7_STRP2	livJ	386	Branched-chain amino acid ABC transporter, amino acid-binding protein	1	0.999	52	40	31	48	45	51	2.04095e+06	2.09815e+06	1.85221e+06	1.88919e+06	2.09619e+06	2.05968e+06
A0A0H2ZLW8	A0A0H2ZLW8_STRP2	SPD_1242	127	Methyl-accepting chemotaxis family domain protein	1	0.999	6	5	6	3	4	4	680613	693377	863555	684743	775629	675656
A0A0H2ZLX4	A0A0H2ZLX4_STRP2	ribD	366	Riboflavin biosynthesis protein RibD	1	0.999	5	5	0	3	1	3	145505	176969	172591	183248	144311	128109
A0A0H2ZLY0	A0A0H2ZLY0_STRP2	SPD_1026	347	Acetoin dehydrogenase complex, E2 component, dihydrolipoamide acetyltransferase, putative	1	0.999	17	19	5	25	10	16	337524	383337	187222	449348	355572	375736
A0A0H2ZLY1	A0A0H2ZLY1_STRP2	SPD_1080	623	site-specific DNA-methyltransferase (adenine-specific)	1	0.999	14	17	6	17	6	15	253739	267291	221445	309126	280890	248533
A0A0H2ZLY2	A0A0H2ZLY2_STRP2	SPD_1320	289	Glycerol uptake facilitator protein, putative	1	0.999	43	50	30	43	39	45	6737177	7023582	5.49241e+06	6.50018e+06	6.60038e+06	6823794
A0A0H2ZLY3	A0A0H2ZLY3_STRP2	SPD_0693	308	Oxidoreductase, aldo/keto reductase family protein	1	0.999	15	19	5	17	9	17	424253	490572	466616	420569	409288	444454
A0A0H2ZLY4	A0A0H2ZLY4_STRP2	SPD_1217	161	UDP-N-acetylenolpyruvoylglucosamine reductase	1	0.999	6	8	8	6	4	9	324670	344725	294139	314492	267783	310453
A0A0H2ZLY8	A0A0H2ZLY8_STRP2	manL	329	PTS system mannose-specific EIIAB component	1	0.999	129	124	106	133	121	142	14330517	14749344	12626907	15988001	14080327	17095606
A0A0H2ZLZ0	A0A0H2ZLZ0_STRP2	SPD_1713	208	tRNA-binding domain-containing protein	1	0.999	31	37	29	35	34	29	2.55869e+06	2.60226e+06	2.08152e+06	2.52382e+06	2.25106e+06	2.44743e+06
A0A0H2ZLZ1	A0A0H2ZLZ1_STRP2	SPD_1097	317	CAAX amino terminal protease family protein	0.9774	0.999	1	1	0	2	1	1	51259.9	49672.6	43844.4	47425	39875.2	51432.7
A0A0H2ZLZ7	A0A0H2ZLZ7_STRP2	SPD_0684	178	Biotin transporter	0.9991	0.999	3	3	1	2	2	5	74053.7	57851.6	88074.3	51044.6	76131.9	69448.9
A0A0H2ZM00	A0A0H2ZM00_STRP2	pyrC	422	Dihydroorotase	1	0.999	27	29	16	35	25	38	1589251	1444954	1.524e+06	1.3077e+06	1.58283e+06	1.50397e+06
A0A0H2ZM01	A0A0H2ZM01_STRP2	SPD_0080	1161	Cell wall surface anchor family protein	1	0.999	222	229	138	217	186	211	18131148	18653024	13388312	16638859	14821378	14447078
A0A0H2ZM06	A0A0H2ZM06_STRP2	hsdR	777	Type I restriction-modification system, R subunit	1	0.999	34	47	35	35	28	31	1.81592e+06	1.91451e+06	1247183	1.46771e+06	1.29866e+06	1.25465e+06
A0A0H2ZM10	A0A0H2ZM10_STRP2	SPD_0714	99	Ribose-5-phosphate isomerase A	1	0.999	17	18	15	12	14	15	1168214	1.34151e+06	1.11325e+06	1.1202e+06	1.00427e+06	1.21114e+06
A0A0H2ZM11	A0A0H2ZM11_STRP2	ffh	523	Signal recognition particle protein	1	0.999	94	82	88	85	89	94	4214182	4335552	3922370	4.47308e+06	4.1763e+06	4492125
A0A0H2ZM13	A0A0H2ZM13_STRP2	SPD_0979	371	Aminotransferase, class V	1	0.999	15	12	11	13	10	10	385259	362986	262212	390454	350808	401354
A0A0H2ZM17	A0A0H2ZM17_STRP2	SPD_0335	1767	Cell wall surface anchor family protein	0.998	0.999	3	2	2	1	2	0	133757	115892	155980	86644.8	165326	109978
A0A0H2ZM19	A0A0H2ZM19_STRP2	SPD_0039	145	CoA-binding domain-containing protein	1	0.999	11	12	7	12	11	12	382196	348221	375961	377337	395786	364135
A0A0H2ZM20	A0A0H2ZM20_STRP2	nadD	209	Probable nicotinate-nucleotide adenylyltransferase	1	0.999	39	38	13	40	43	36	1.495e+06	1.48282e+06	852222	1.62925e+06	1245458	1.41578e+06
A0A0H2ZM26	A0A0H2ZM26_STRP2	SPD_0818	302	Transcriptional regulator, LysR family protein	1	0.999	4	4	1	3	1	5	138182	143196	143388	138646	128112	156289
A0A0H2ZM27	A0A0H2ZM27_STRP2	pheA	282	Prephenate dehydratase	1	0.999	5	5	2	3	2	4	177583	180701	128110	152007	158104	176418
A0A0H2ZM28	A0A0H2ZM28_STRP2	vex1	425	ABC transporter, transmembrane protein Vexp1	1	0.999	0	0	0	0	0	0	32871.7	35386.8	14463.8	31305.9	11583.2	15631
A0A0H2ZM29	A0A0H2ZM29_STRP2	sufB	470	FeS assembly protein SufB	1	0.999	85	81	75	86	73	99	4.80469e+06	4.92341e+06	4975907	5193888	4618085	5.85602e+06
A0A0H2ZM30	A0A0H2ZM30_STRP2	livH	289	Branched-chain amino acid ABC transporter, permease protein	1	0.999	0	2	0	1	0	0	63583.7	62138.4	43357.9	65937.5	39897.4	67040
A0A0H2ZM31	A0A0H2ZM31_STRP2	SPD_1437	249	Acyltransferase domain protein	1	0.999	32	40	21	26	18	31	844758	876201	703192	863221	777204	869441
A0A0H2ZM35	A0A0H2ZM35_STRP2	SPD_1165	162	YutG/PgpA domain-containing protein	1	0.999	4	7	4	6	5	4	258511	266919	142574	255025	196021	300773
A0A0H2ZM36	A0A0H2ZM36_STRP2	SPD_1467	803	Glycosyl hydrolase family 95 N-terminal domain-containing protein	0.9994	0.999	0	0	0	0	0	0	6770.57	52998	64409.5	8083.31	47929.6	5444.88
A0A0H2ZM41	A0A0H2ZM41_STRP2	regR	333	Sugar binding transcriptional regulator RegR	1	0.999	3	5	3	6	2	2	852949	844722	139WT_N4.8	180879	1057841	384589
A0A0H2ZM43	A0A0H2ZM43_STRP2	def-2	136	Polypeptide deformylase	0.9995	0.999	2	6	2	6	0	5	61987.8	104247	138013	114846	105268	93740.8
A0A0H2ZM44	A0A0H2ZM44_STRP2	SPD_1170	542	Oligopeptide ABC transporter,oligopeptide-binding protein	1	0.999	56	53	34	42	39	63	1.72278e+06	2034448	1.5735e+06	1.59932e+06	1.52001e+06	1847898
A0A0H2ZM46	A0A0H2ZM46_STRP2	SPD_0708	187	Hydrolase, haloacid dehalogenase-like family protein	1	0.999	4	3	2	3	2	5	79681.8	95649.6	71138.2	120026	88009.9	100529
A0A0H2ZM51	A0A0H2ZM51_STRP2	pncB	486	Nicotinate phosphoribosyltransferase	1	0.999	60	58	35	52	42	53	4.10271e+06	3.95024e+06	4.00211e+06	4WT_N744.5	3992136	3.98875e+06
A0A0H2ZM56	A0A0H2ZM56_STRP2	SPD_1834	883	Aldehyde-alcohol dehydrogenase	1	0.999	450	479	352	550	490	522	68711288	70673800	56538964	84656312	74524832	78756160
A0A0H2ZM57	A0A0H2ZM57_STRP2	holB	296	DNA polymerase III, delta prime subunit	0.9998	0.999	2	5	2	2	4	4	37612.9	46539.6	17006.7	47464.8	32670.8	40434
A0A0H2ZM58	A0A0H2ZM58_STRP2	srtA	247	Sortase	0.9994	0.999	0	0	0	0	0	0	8626.25	17210	0	10479.6	5851.88	9116.78
A0A0H2ZM59	A0A0H2ZM59_STRP2	SPD_0291	213	Ribose 5-phosphate isomerase, putative	1	0.999	0	0	0	1	0	1	31579.7	36512	31323.1	35680.9	30295.8	32856.2
A0A0H2ZM61	A0A0H2ZM61_STRP2	SPD_1869	285	Membrane protein, putative	0.9774	0.999	1	0	0	0	0	1	25169.1	23243.3	36399.4	27766.9	26874.5	21950.4
A0A0H2ZM62	A0A0H2ZM62_STRP2	SPD_2019	443	histidine kinase	0.9774	0.999	1	2	0	1	0	0	0	5851.27	0	9812.85	4709.14	5059.81
A0A0H2ZM63	A0A0H2ZM63_STRP2	hsdS	522	Type I restriction-modification system, S subunit	1	0.999	12	12	9	11	10	11	584670	960010	720836	852554	719360	738488
A0A0H2ZM64	A0A0H2ZM64_STRP2	SPD_1376	2551	G5 domain family protein	0.9885	0.999	1	0	0	1	0	0	3553.95	3632.8	0	2535.29	0	2797.44
A0A0H2ZM65	A0A0H2ZM65_STRP2	SPD_1822	291	Ribosomal large subunit pseudouridine synthase, RluD subfamily protein	0.9774	0.999	0	0	0	1	0	1	8457.43	10536.2	0	13321.4	8419.28	13294
A0A0H2ZM66	A0A0H2ZM66_STRP2	treC	541	Alpha,alpha-phosphotrehalase	1	0.999	12	13	5	15	14	15	1.19241e+06	755683	344397	1.22467e+06	1.34119e+06	1.27983e+06
A0A0H2ZM67	A0A0H2ZM67_STRP2	upp	216	Uracil phosphoribosyltransferase	1	0.999	108	114	86	102	88	101	13095648	14500392	10492340	14429257	11416903	13630935
A0A0H2ZM69	A0A0H2ZM69_STRP2	rnmV	186	Ribonuclease M5	0.9995	0.999	0	0	1	3	0	2	2WT_N8.982	18756	19595.8	23121.6	23935	23799.1
A0A0H2ZM74	A0A0H2ZM74_STRP2	rpe	218	Ribulose-phosphate 3-epimerase	1	0.999	13	13	10	13	14	10	829802	810588	753039	612691	728537	707752
A0A0H2ZM77	A0A0H2ZM77_STRP2	SPD_1586	331	Sugar-binding transcriptional regulator, LacI family protein	1	0.999	6	8	7	4	5	5	269112	322529	259700	268901	203045	264960
A0A0H2ZM78	A0A0H2ZM78_STRP2	SPD_2069	252	SpoJ protein	0.9995	0.999	0	1	0	1	0	0	30453.7	16839	21623.4	22314.9	35932.8	27369.9
A0A0H2ZM82	A0A0H2ZM82_STRP2	ftsE	230	Cell division ATP-binding protein FtsE	1	0.999	59	48	34	42	38	53	2.8565e+06	2.77865e+06	2.28208e+06	2.7052e+06	2584829	2.6189e+06
A0A0H2ZM83	A0A0H2ZM83_STRP2	SPD_1353	364	Cys/Met metabolism PLP-dependent enzyme, putative	1	0.999	1	2	0	0	0	0	48232.5	60373.5	39669.4	34396.8	42309.9	51204.9
A0A0H2ZM85	A0A0H2ZM85_STRP2	SPD_0548	167	HIT family protein	0.9995	0.999	1	2	0	2	1	0	34736.4	38358	25354.4	35089.8	29669.5	35320.8
A0A0H2ZM89	A0A0H2ZM89_STRP2	fibB	410	Aminoacyltransferase FemA	1	0.999	11	12	6	13	9	16	370543	415362	287572	383636	344178	359167
A0A0H2ZM90	A0A0H2ZM90_STRP2	SPD_1168	283	Oligopeptide ABC transporter, pemease protein	0.9998	0.999	1	3	3	1	1	1	567593	110791	746087	660326	103904	114073
A0A0H2ZM91	A0A0H2ZM91_STRP2	divIVA	262	Cell division protein DivIVA	1	0.999	65	81	62	91	55	75	8032363	8429635	7698723	9157027	8460228	8.35337e+06
A0A0H2ZM96	A0A0H2ZM96_STRP2	SPD_0879	196	Exonuclease	1	0.999	12	8	0	10	4	10	223492	233332	277351	232860	221090	196478
A0A0H2ZM97	A0A0H2ZM97_STRP2	rluB	240	Pseudouridine synthase	1	0.999	60	47	43	49	47	51	3153701	3000467	2.94157e+06	2.90026e+06	3.14727e+06	3.09766e+06
A0A0H2ZM98	A0A0H2ZM98_STRP2	pyrG	535	CTP synthase	1	0.999	42	49	36	51	43	47	2.68555e+06	2.82303e+06	2.52539e+06	3.38005e+06	3.08884e+06	2.99571e+06
A0A0H2ZMA0	A0A0H2ZMA0_STRP2	SPD_0372	440	Sodium:alanine symporter family protein	0.9995	0.999	5	3	3	4	3	3	93229.2	143689	88986.4	87933.3	106274	86724.8
A0A0H2ZMA2	A0A0H2ZMA2_STRP2	ftsH	652	ATP-dependent zinc metalloprotease FtsH	1	0.999	91	105	77	93	93	101	8.26838e+06	7.85123e+06	7728066	7350536	7695399	8720028
A0A0H2ZMA3	A0A0H2ZMA3_STRP2	SPD_0064	247	Transcriptional regulator, GntR family protein	1	0.999	36	37	47	46	41	48	5.82219e+06	5697892	5801018	6269022	5.40188e+06	5544266
A0A0H2ZMA6	A0A0H2ZMA6_STRP2	SPD_0186	512	Competence-induced protein Ccs4	1	0.999	5	5	1	6	4	4	150024	130217	90810.8	207898	167058	151493
A0A0H2ZMA8	A0A0H2ZMA8_STRP2	SPD_1459	209	Metallo-beta-lactamase superfamily protein	0.9995	0.999	3	2	3	3	1	2	90498.1	93720.8	71926.4	89243.1	101278	91922.9
A0A0H2ZMA9	A0A0H2ZMA9_STRP2	dnaG	586	DNA primase	1	0.999	0	2	0	2	0	0	773165	597925	522926	575389	220756	293447
A0A0H2ZMB0	A0A0H2ZMB0_STRP2	holA	345	DNA polymerase III, delta subunit	1	0.999	1	1	2	1	2	5	75390.8	74074.3	59509	90283.9	71518.9	64265.6
A0A0H2ZMB2	A0A0H2ZMB2_STRP2	SPD_1227	217	Phosphate-specific transport system accessory protein PhoU	1	0.999	60	61	60	70	58	65	4.23932e+06	4.53119e+06	4638156	4042524	4722146	4468417
A0A0H2ZMB6	A0A0H2ZMB6_STRP2	SPD_1895	144	Cytidine/deoxycytidylate deaminase family protein	0.9944	0.999	1	1	0	0	1	5	41322.1	34950.4	41241.8	17224.7	30153.5	28046.6
A0A0H2ZMB7	A0A0H2ZMB7_STRP2	SPD_1402	172	Non-heme iron-containing ferritin	1	0.999	116	134	123	106	88	141	29203704	33568568	35957612	23398696	27007358	32392188
A0A0H2ZMB9	A0A0H2ZMB9_STRP2	clpL	701	ATP-dependent Clp protease, ATP-binding subunit	1	0.999	473	483	345	564	415	527	60761348	62707048	45065956	75375440	57913560	61872940
A0A0H2ZMC0	A0A0H2ZMC0_STRP2	fabG	243	3-oxoacyl-[acyl-carrier-protein] reductase	1	0.999	101	103	59	102	84	117	10255233	10913834	9820141	10685489	9882218	10825187
A0A0H2ZMC3	A0A0H2ZMC3_STRP2	SPD_1652	321	Iron-compound ABC transporter, iron-compound-binding protein	1	0.999	3	2	0	0	0	2	41604.7	45968.9	31809.3	63914.2	25990.7	61247.8
A0A0H2ZMC4	A0A0H2ZMC4_STRP2	pyrK	266	Dihydroorotate dehydrogenase B (NAD(+)), electron transfer subunit	0.9993	0.999	1	1	0	2	1	4	20788	20783.9	8075.26	26907.2	3508.46	17748.6
A0A0H2ZMC6	A0A0H2ZMC6_STRP2	malC	430	Maltose/maltodextrin transport system permease protein	1	0.999	5	3	3	7	6	4	80900.9	121576	43060.2	143375	125697	136437
A0A0H2ZMC9	A0A0H2ZMC9_STRP2	nspC	375	Carboxynorspermidine/carboxyspermidine decarboxylase	1	0.999	1	1	1	4	0	3	48963.7	69676	22992	64381.2	44408	42605.4
A0A0H2ZMD0	A0A0H2ZMD0_STRP2	SPD_1576	156	DUF3013 domain-containing protein	0.9995	0.999	9	6	6	8	10	6	315550	381569	242546	420143	271213	370471
A0A0H2ZMD1	A0A0H2ZMD1_STRP2	parC	826	DNA topoisomerase 4 subunit A	1	0.999	34	22	16	30	24	32	656502	625422	577766	633170	665816	657034
A0A0H2ZMD2	A0A0H2ZMD2_STRP2	SPD_1617	708	Cell wall surface anchor family protein	1	0.999	10	11	4	16	6	17	238037	193126	169244	241281	234716	244993
A0A0H2ZMD6	A0A0H2ZMD6_STRP2	SPD_1848	207	Ribonuclease P	0.9771	0.999	0	0	0	0	1	0	0	0	0	0	0	0
A0A0H2ZMD8	A0A0H2ZMD8_STRP2	SPD_0776	380	Aminotransferase, class V	1	0.999	15	14	5	12	4	13	377691	360656	343358	333993	304125	328608
A0A0H2ZMD9	A0A0H2ZMD9_STRP2	SPD_1014	116	IS630-Spn1, transposase Orf1	1	0.999	7	8	4	11	5	9	188729	172565	182638	177639	200629	201946
A0A0H2ZME2	A0A0H2ZME2_STRP2	SPD_2057	540	ABC transporter, ATP-binding protein	1	0.999	64	75	59	76	62	83	4871230	4.67601e+06	3.99753e+06	4872369	4218184	4786921
A0A0H2ZME3	A0A0H2ZME3_STRP2	SPD_0082	350	histidine kinase	1	0.999	8	12	2	13	8	12	306131	309747	197201	334172	320586	344888
A0A0H2ZME6	A0A0H2ZME6_STRP2	SPD_1630	153	DpnD protein	1	0.999	5	6	2	5	3	4	144672	137260	136970	148856	131035	155512
A0A0H2ZMF0	A0A0H2ZMF0_STRP2	SPD_0782	497	site-specific DNA-methyltransferase (adenine-specific)	1	0.999	32	35	27	35	32	37	1.55434e+06	1665434	1336688	1.62592e+06	1.51559e+06	1.50967e+06
A0A0H2ZMF4	A0A0H2ZMF4_STRP2	SPD_0451	426	Type I restriction-modification system, S subunit, putative	1	0.999	8	8	3	4	4	4	139851	148553	120255	135462	116710	130852
A0A0H2ZMF6	A0A0H2ZMF6_STRP2	SPD_1214	249	ABC transporter, ATP-binding protein	0.9774	0.999	2	4	1	4	2	1	29916.6	27495.2	21512.4	26781.6	24209.7	28203.1
A0A0H2ZMF7	A0A0H2ZMF7_STRP2	SPD_1179	869	Protein kinase domain-containing protein	1	0.999	5	8	0	11	2	5	130646	235289	6373.27	192827	100134	198212
A0A0H2ZMG0	A0A0H2ZMG0_STRP2	SPD_0990	114	Ribosomal protein	0.9994	0.999	3	2	0	2	2	1	20239.4	97261.1	65024.7	97337.5	106437	124984
A0A0H2ZMG4	A0A0H2ZMG4_STRP2	SPD_1570	184	Aquaporin Z	0.999	0.999	0	1	0	0	0	1	14754	19196	11076	23938.9	13133.3	19106.1
A0A0H2ZMG6	A0A0H2ZMG6_STRP2	SPD_1492	150	Beta-galactosidase, beta subunit	0.9995	0.999	2	0	0	1	1	2	22137	17898.3	0	21556.7	14915.3	27129.1
A0A0H2ZMG8	A0A0H2ZMG8_STRP2	SPD_1350	205	Cystathionine gamma-synthase	1	0.999	7	9	5	18	13	9	515793	520143	585662	605000	651522	560270
A0A0H2ZMG9	A0A0H2ZMG9_STRP2	SPD_0875	181	Hydrolase, NUDIX family protein	1	0.999	11	13	9	12	12	11	464276	526852	538122	502850	478968	405215
A0A0H2ZMH0	A0A0H2ZMH0_STRP2	eep	419	Zinc metalloprotease	1	0.999	39	40	20	50	29	50	2.05871e+06	2.05095e+06	2.05315e+06	2.28504e+06	2.22677e+06	2.22863e+06
A0A0H2ZMH1	A0A0H2ZMH1_STRP2	trmR	237	tRNA 5-hydroxyuridine methyltransferase	1	0.999	3	3	2	3	1	3	98556.8	95012.6	90294.4	77884.7	89130.3	85276.5
A0A0H2ZMH2	A0A0H2ZMH2_STRP2	amiE	355	Oligopeptide ABC transporter, ATP-binding protein AmiE	1	0.999	20	26	21	31	22	24	1.06338e+06	1109902	1.03825e+06	1.15651e+06	1126374	1.2185e+06
A0A0H2ZMH3	A0A0H2ZMH3_STRP2	SPD_1591	67	CsbD-like domain-containing protein	1	0.999	3	3	4	4	5	3	87536	127662	95727.8	182279	72732.5	169624
A0A0H2ZMH4	A0A0H2ZMH4_STRP2	SPD_1830	469	Glycosyl hydrolase, family protein 1	0.9993	0.999	0	1	0	3	0	2	0	20403.6	10904.3	30702.3	21569.2	21662
A0A0H2ZMH6	A0A0H2ZMH6_STRP2	SPD_0726	269	Purine nucleoside phosphorylase	1	0.999	31	32	23	26	25	23	3.71862e+06	4.18246e+06	2.70565e+06	3.72206e+06	3.15875e+06	4.00353e+06
A0A0H2ZMH9	A0A0H2ZMH9_STRP2	SPD_1234	257	Inositol monophosphatase family protein	1	0.999	1	2	0	0	0	0	29318.9	38938.8	0	9722.94	8056.5	29926.1
A0A0H2ZMI1	A0A0H2ZMI1_STRP2	bgaA	2228	beta-galactosidase	1	0.999	9	7	4	9	5	12	112136	124196	70645.1	142669	120824	148904
A0A0H2ZMI4	A0A0H2ZMI4_STRP2	xylH	60	4-oxalocrotonate tautomerase	1	0.999	2	2	1	3	1	7	77579.1	112604	76081.5	89787.8	70801.8	112908
A0A0H2ZMI5	A0A0H2ZMI5_STRP2	nth	209	Endonuclease III	1	0.999	1	0	0	2	0	1	19210.4	20893.2	0	30484.1	30199.1	79641.5
A0A0H2ZMI6	A0A0H2ZMI6_STRP2	SPD_1198	477	Membrane protein, putative	1	0.999	4	4	1	3	2	3	73444.4	73209.6	36388.7	75509.8	71548.9	78970.4
A0A0H2ZMI8	A0A0H2ZMI8_STRP2	SPD_1921	179	5-formyltetrahydrofolate cyclo-ligase	1	0.999	0	1	0	1	0	0	36364.6	41857.9	13007.6	90793.2	13852.2	23844.8
A0A0H2ZMJ0	A0A0H2ZMJ0_STRP2	SPD_1493	279	Sugar ABC transporter, permease protein	0.9774	0.999	1	0	0	0	0	0	23177.4	24992.9	0	10665.6	0	20283.9
A0A0H2ZMJ1	A0A0H2ZMJ1_STRP2	speE	286	Polyamine aminopropyltransferase	1	0.999	5	6	3	6	6	10	155427	171297	90466.4	159252	106485	157896
A0A0H2ZMJ2	A0A0H2ZMJ2_STRP2	SPD_1728	202	Uncharacterized protein	1	0.999	7	11	7	10	6	10	780783	810469	814095	483718	534417	759226
A0A0H2ZMJ6	A0A0H2ZMJ6_STRP2	SPD_0267	472	Xanthine/uracil permease family protein	1	0.999	6	7	1	8	3	4	174368	104371	62747.8	138086	141682	104430
A0A0H2ZMJ7	A0A0H2ZMJ7_STRP2	SPD_0179	189	Lipoprotein, putative	1	0.999	6	8	3	9	6	5	58735.5	76295.6	20032.3	111623	5WT_N6.457	62259.7
A0A0H2ZMJ8	A0A0H2ZMJ8_STRP2	SPD_1569	222	Aquaporin	0.9774	0.999	0	0	0	0	0	0	10365	17144.4	0	13013.7	14856.6	24435.5
A0A0H2ZMK1	A0A0H2ZMK1_STRP2	fabF	411	3-oxoacyl-[acyl-carrier-protein] synthase 2	1	0.999	187	200	109	186	137	182	14996503	16319992	12460771	17499586	13954564	15478939
A0A0H2ZMK3	A0A0H2ZMK3_STRP2	SPD_0490	131	Helicase	1	0.999	8	7	4	6	7	9	274388	351966	245431	321769	231787	376364
A0A0H2ZMK6	A0A0H2ZMK6_STRP2	SPD_1436	778	Cation-transporting ATPase, E1-E2 family protein	1	0.999	29	31	18	30	17	31	978748	1.02951e+06	759489	1.1366e+06	813917	1.00831e+06
A0A0H2ZMK7	A0A0H2ZMK7_STRP2	SPD_0464	243	ABC transporter, ATP-binding protein	1	0.999	17	14	15	19	11	15	369070	347620	300410	403282	283873	394329
A0A0H2ZMK8	A0A0H2ZMK8_STRP2	SPD_0925	284	Hydrolase, putative	0.9898	0.999	0	1	0	0	1	1	58414.7	107873	46582	45308.6	39013.1	36508.1
A0A0H2ZMK9	A0A0H2ZMK9_STRP2	SPD_1415	438	Oxidoreductase, pyridine nucleotide-disulfide, class I	1	0.999	48	47	32	49	40	51	3.17662e+06	3.4332e+06	2883395	3.47601e+06	2635081	3077142
A0A0H2ZML0	A0A0H2ZML0_STRP2	SPD_1225	423	HTH gntR-type domain-containing protein	0.9774	0.999	0	0	0	1	0	0	0	0	0	2174.86	0	2719.83
A0A0H2ZML1	A0A0H2ZML1_STRP2	gatD	260	Lipid II isoglutaminyl synthase (glutamine-hydrolyzing) subunit GatD	1	0.999	9	8	3	9	4	9	228428	212447	160667	199405	235546	179912
A0A0H2ZML2	A0A0H2ZML2_STRP2	SPD_1622	581	ABC transporter, ATP-binding/permease protein	1	0.999	13	14	12	16	14	15	787093	900722	1.03691e+06	1.33896e+06	1.50612e+06	810026
A0A0H2ZML3	A0A0H2ZML3_STRP2	SPD_0662	271	Endonuclease/exonuclease/phosphatase family protein	1	0.999	3	1	0	1	0	2	73728.8	103025	50831.2	102285	83022.6	80599.2
A0A0H2ZML4	A0A0H2ZML4_STRP2	SPD_1090	187	Membrane protein, putative	0.9774	0.999	2	2	3	2	4	3	250870	244808	160822	204047	221784	215767
A0A0H2ZML6	A0A0H2ZML6_STRP2	pnpS	443	histidine kinase	0.9772	0.999	0	0	0	0	0	1	14506.7	0	10907.4	15051.8	16563.5	18370.2
A0A0H2ZML8	A0A0H2ZML8_STRP2	SPD_0160	156	Putative NrdI-like protein	1	0.999	17	11	7	8	13	14	379190	363333	274186	348285	312604	335287
A0A0H2ZMM7	A0A0H2ZMM7_STRP2	SPD_1610	219	DUF1868 domain-containing protein	1	0.999	8	14	8	12	12	20	576451	636606	683250	745998	698021	807439
A0A0H2ZMM8	A0A0H2ZMM8_STRP2	purE	162	N5-carboxyaminoimidazole ribonucleotide mutase	0.9996	0.999	3	2	2	3	2	3	112202	126381	62353.4	137159	96159.2	95104.6
A0A0H2ZMN0	A0A0H2ZMN0_STRP2	SPD_0930	158	Transcriptional regulator, putative	0.9994	0.999	0	0	0	0	0	0	18677.2	20803.1	21483.2	21791.7	18151.9	15513.3
A0A0H2ZMN3	A0A0H2ZMN3_STRP2	SPD_0718	76	Uncharacterized protein	1	0.999	19	15	14	13	17	19	641168	546046	592937	587019	572308	652734
A0A0H2ZMN4	A0A0H2ZMN4_STRP2	pepV	466	Dipeptidase PepV	1	0.999	103	98	82	95	90	99	10251127	10450394	10200893	7.98484e+06	9454182	10241979
A0A0H2ZMN5	A0A0H2ZMN5_STRP2	SPD_1526	255	Membrane protein, putative	0.9995	0.999	1	3	0	1	0	2	74169.7	75976.1	0	26866.8	24353.7	43531
A0A0H2ZMN6	A0A0H2ZMN6_STRP2	SPD_0735	196	Methyltransferase small domain, putative	1	0.999	8	10	0	4	4	9	313037	257087	99672.2	174752	227897	203320
A0A0H2ZMN8	A0A0H2ZMN8_STRP2	SPD_0514	294	Acetyltransferase, GNAT family protein	1	0.999	3	3	0	6	5	13	131641	136034	125068	153473	144060	157049
A0A0H2ZMN9	A0A0H2ZMN9_STRP2	licD2	269	Phosphotransferase LicD2	1	0.999	22	20	10	22	14	26	1535693	1549459	1.36162e+06	1.76998e+06	1549435	1.352e+06
A0A0H2ZMP2	A0A0H2ZMP2_STRP2	ribB	401	Riboflavin biosynthesis protein RibBA	1	0.999	4	4	3	4	5	4	104691	97065.2	52058.7	118469	94508	108827
A0A0H2ZMP3	A0A0H2ZMP3_STRP2	SPD_0030	165	Carbonic anhydrase	1	0.999	3	5	3	6	3	2	210574	336337	550916	256082	365402	231688
A0A0H2ZMP4	A0A0H2ZMP4_STRP2	SPD_0680	112	ATP-cone domain-containing protein	1	0.999	34	38	24	35	35	35	1.70635e+06	1.77973e+06	1.83167e+06	1.80477e+06	1.66666e+06	1.78666e+06
A0A0H2ZMP5	A0A0H2ZMP5_STRP2	SPD_1928	103	Uncharacterized protein	1	0.999	21	17	12	14	13	17	1.13372e+06	1.10878e+06	1.34085e+06	1030959	1.18508e+06	1.07458e+06
A0A0H2ZMP6	A0A0H2ZMP6_STRP2	sufD	420	FeS assembly protein SufD	1	0.999	32	49	36	46	43	50	2.11101e+06	2.37092e+06	1985858	2331012	1.88798e+06	2.32191e+06
A0A0H2ZMQ1	A0A0H2ZMQ1_STRP2	SPD_1488	294	ROK family protein	0.9774	0.999	1	1	0	0	0	0	10704.4	10241.2	0	10316.7	10482.8	13419.6
A0A0H2ZMQ2	A0A0H2ZMQ2_STRP2	accD	288	Acetyl-coenzyme A carboxylase carboxyl transferase subunit beta	1	0.999	51	53	33	56	55	44	3.13657e+06	3.36659e+06	2.84227e+06	3.48192e+06	2.99024e+06	3.50748e+06
A0A0H2ZMQ4	A0A0H2ZMQ4_STRP2	SPD_0961	441	Glycosyl transferase, group 1	1	0.999	8	8	6	16	5	13	237088	265604	195448	296907	236171	273793
A0A0H2ZMQ8	A0A0H2ZMQ8_STRP2	rumA-1	543	23S rRNA (Uracil-5-)-methyltransferase RumA	1	0.999	23	16	10	15	14	17	645958	590800	418902	571859	505721	536079
A0A0H2ZMR0	A0A0H2ZMR0_STRP2	SPD_0488	444	Hemerythrin HHE cation binding domain subfamily protein	1	0.999	4	7	2	6	2	7	66351.8	68684.2	70960.8	63134	71452.5	66531.3
A0A0H2ZMR2	A0A0H2ZMR2_STRP2	SPD_0092	286	tRNA (5-methylaminomethyl-2-thiouridylate)-methyltransferase	1	0.999	0	1	0	3	0	1	39973.6	45112.4	30987.4	51927.9	40445.5	43280
A0A0H2ZMR3	A0A0H2ZMR3_STRP2	SPD_0175	314	Magnesium transporter, CorA family protein	1	0.999	18	23	19	26	13	29	653739	618614	643299	879206	656326	661621
A0A0H2ZMR4	A0A0H2ZMR4_STRP2	SPD_2029	88	PF06257 family protein	1	0.999	15	16	3	14	10	20	440098	414720	495811	485453	538548	488118
A0A0H2ZMR5	A0A0H2ZMR5_STRP2	SPD_1660	323	dITP/XTP pyrophosphatase	1	0.999	16	17	7	21	21	25	450047	464280	374020	650286	587752	666910
A0A0H2ZMR7	A0A0H2ZMR7_STRP2	SPD_1291	118	ArsC family protein	1	0.999	8	13	7	14	6	15	307830	368565	240695	363168	284731	368950
A0A0H2ZMR8	A0A0H2ZMR8_STRP2	SPD_0587	251	Oxidoreductase, short chain dehydrogenase/reductase family protein	1	0.999	21	15	13	18	14	23	689801	684092	592006	637602	578180	683500
A0A0H2ZMS0	A0A0H2ZMS0_STRP2	SPD_0066	158	PTS system, IIB component	0.9995	0.999	0	0	0	1	1	4	19333.3	19240.4	0	22468.5	12206.2	22221.1
A0A0H2ZMS1	A0A0H2ZMS1_STRP2	SPD_0687	233	ABC transporter ATP-binding protein	1	0.999	9	14	12	18	9	14	320203	395275	266235	438209	315770	441887
A0A0H2ZMS3	A0A0H2ZMS3_STRP2	recD2	788	ATP-dependent RecD-like DNA helicase	1	0.999	5	6	4	6	4	3	147937	148378	129798	133471	142969	144557
A0A0H2ZMS4	A0A0H2ZMS4_STRP2	SPD_1409	376	Sugar ABC transporter, ATP-binding protein	1	0.999	86	89	66	97	75	96	7.58717e+06	7912434	6.2614e+06	8420395	6.95083e+06	7.83652e+06
A0A0H2ZMS6	A0A0H2ZMS6_STRP2	SPD_1832	102	PTS system, IIB component	1	0.999	1	1	0	9	1	2	64067.6	76198.6	60352.4	131293	82992.8	92119.8
A0A0H2ZMS9	A0A0H2ZMS9_STRP2	rnj	559	Ribonuclease J	1	0.999	75	87	67	102	69	86	4691007	4639764	4.19661e+06	4.46663e+06	4.32965e+06	4.37474e+06
A0A0H2ZMT3	A0A0H2ZMT3_STRP2	mscL	125	Large-conductance mechanosensitive channel	0.9995	0.999	6	5	2	5	3	2	122867	145521	129128	93742.2	92277.7	122468
A0A0H2ZMT4	A0A0H2ZMT4_STRP2	rsmI	289	Ribosomal RNA small subunit methyltransferase I	1	0.999	8	10	0	11	2	10	230809	238585	96454.8	248730	175998	227837
A0A0H2ZMT5	A0A0H2ZMT5_STRP2	ispA	291	Geranyltranstransferase	0.9774	0.999	2	0	1	1	1	1	29767	28571	26470.2	31671	26150.5	12676.8
A0A0H2ZMT6	A0A0H2ZMT6_STRP2	SPD_1166	469	Glycosyl hydrolase family 32 N-terminal domain-containing protein	1	0.999	37	27	16	26	15	22	795854	762498	864207	636544	600277	720187
A0A0H2ZMT7	A0A0H2ZMT7_STRP2	tehB	286	Tellurite resistance protein TehB	1	0.999	11	15	8	15	11	12	352580	372165	288686	379774	348788	359538
A0A0H2ZMT8	A0A0H2ZMT8_STRP2	rplM	148	50S ribosomal protein L13	1	0.999	111	106	96	94	96	111	17864284	17412698	16797372	14877966	17018858	WT_N53504
A0A0H2ZMU0	A0A0H2ZMU0_STRP2	cshA	524	DEAD-box ATP-dependent RNA helicase CshA	1	0.999	48	43	31	51	40	46	2.09513e+06	2.10193e+06	1.71299e+06	2.2732e+06	1.79555e+06	2141380
A0A0H2ZMU3	A0A0H2ZMU3_STRP2	SPD_0911	335	Nucleoid-associated bacterial family protein	1	0.999	13	16	9	15	11	15	545694	567693	529649	554548	557490	536226
A0A0H2ZMU4	A0A0H2ZMU4_STRP2	SPD_1900	588	ABC transporter, ATP-binding/permease protein	1	0.999	1	2	1	4	1	2	95748.8	80546.3	51964.8	117650	81526.6	108076
A0A0H2ZMU8	A0A0H2ZMU8_STRP2	SPD_1801	294	ABC transporter, ATP-binding protein	1	0.999	0	0	0	2	0	0	25989.3	14735.7	9884.62	30556	13279.9	25000
A0A0H2ZMU9	A0A0H2ZMU9_STRP2	SPD_0995	282	Membrane protein, putative	1	0.999	1	4	0	3	2	6	112956	120944	96446.4	118119	108947	118890
A0A0H2ZMV3	A0A0H2ZMV3_STRP2	SPD_0838	322	PhoH family protein	1	0.999	8	15	9	8	7	11	315286	339882	216196	361022	306355	346005
A0A0H2ZMV4	A0A0H2ZMV4_STRP2	galU	299	UTP--glucose-1-phosphate uridylyltransferase	1	0.999	83	87	70	95	70	79	8.23342e+06	8443201	7.35117e+06	8778724	7770485	8653037
A0A0H2ZMV5	A0A0H2ZMV5_STRP2	uppS	252	Isoprenyl transferase	1	0.999	15	16	11	15	16	14	551569	563131	599197	628391	815448	598004
A0A0H2ZMV6	A0A0H2ZMV6_STRP2	SPD_1558	103	CRM domain-containing protein	0.9997	0.999	4	4	5	7	3	5	328391	295012	351827	249306	322965	322216
A0A0H2ZMV7	A0A0H2ZMV7_STRP2	SPD_0740	511	Sugar ABC transporter, ATP-binding protein	1	0.999	48	61	52	62	51	67	3275443	3.2784e+06	3.4345e+06	3.34587e+06	3.70382e+06	3.33215e+06
A0A0H2ZMW1	A0A0H2ZMW1_STRP2	pck	289	Choline kinase	1	0.999	42	40	26	45	29	38	2215819	2.23455e+06	2.12791e+06	2.235e+06	2.27764e+06	1.92299e+06
A0A0H2ZMW2	A0A0H2ZMW2_STRP2	SPD_1176	246	ABC transporter, ATP-binding protein	1	0.999	26	24	22	26	28	27	953320	1.08898e+06	890202	1.04315e+06	805056	1.03783e+06
A0A0H2ZMW4	A0A0H2ZMW4_STRP2	hup	91	DNA-binding protein HU	1	0.999	24	22	20	22	18	28	4.53983e+06	4066351	5626034	4.02241e+06	4.89198e+06	4.49382e+06
A0A0H2ZMW5	A0A0H2ZMW5_STRP2	SPD_0741	352	Sugar ABC transporter, permease protein, putative	1	0.999	11	11	15	18	11	19	451380	468519	353295	534070	406346	405168
A0A0H2ZMW6	A0A0H2ZMW6_STRP2	rsfS	117	Ribosomal silencing factor RsfS	1	0.999	3	5	3	4	6	6	198616	227350	228080	213627	245235	242857
A0A0H2ZMW7	A0A0H2ZMW7_STRP2	xth	275	Exodeoxyribonuclease III	1	0.999	28	42	20	41	18	40	1.12015e+06	1.37594e+06	826090	1.52108e+06	909538	1.60437e+06
A0A0H2ZMW8	A0A0H2ZMW8_STRP2	SPD_0981	189	Adenylate cyclase, putative	1	0.999	5	8	5	6	7	8	151763	178682	130149	197991	164115	197755
A0A0H2ZMX2	A0A0H2ZMX2_STRP2	SPD_0582	56	DUF3042 domain-containing protein	1	0.999	16	16	15	18	8	12	1.87569e+06	1.81933e+06	2.61183e+06	1803223	1980779	1.7427e+06
A0A0H2ZMX3	A0A0H2ZMX3_STRP2	psr	424	Psr protein	1	0.999	16	15	8	16	13	18	435501	399202	292856	345173	332490	487344
A0A0H2ZMX6	A0A0H2ZMX6_STRP2	pspA	619	Pneumococcal surface protein A	1	0.999	230	228	179	224	202	245	26432696	25967996	23307318	28653746	28408978	27212592
A0A0H2ZMX7	A0A0H2ZMX7_STRP2	SPD_1621	583	ABC transporter, ATP-binding/permease protein	1	0.999	16	11	9	23	14	16	581787	578058	647408	577800	608368	551228
A0A0H2ZMX8	A0A0H2ZMX8_STRP2	SPD_1192	574	ABC transporter, ATP-binding/permease protein	1	0.999	0	0	0	1	2	1	170474	144806	138453	150021	164644	157907
A0A0H2ZMX9	A0A0H2ZMX9_STRP2	ilvN	158	Acetolactate synthase small subunit	1	0.999	1	1	0	1	1	1	71920.8	56348.3	27455.7	47168.8	36390.3	55891.4
A0A0H2ZMY1	A0A0H2ZMY1_STRP2	ptsI	577	Phosphoenolpyruvate-protein phosphotransferase	1	0.999	143	167	125	181	125	183	12226730	13324153	10956721	12349675	11411456	12898964
A0A0H2ZMY2	A0A0H2ZMY2_STRP2	SPD_0905	159	Acetyltransferase, GNAT family protein	1	0.999	4	3	12	5	7	7	146654	150059	135050	138867	112945	140742
A0A0H2ZMY5	A0A0H2ZMY5_STRP2	SPD_0706	407	Rod shape-determining protein RodA, putative	0.9774	0.999	1	1	0	1	0	2	23579.6	24162.2	22307.6	18099.1	24187.1	26968.5
A0A0H2ZMY6	A0A0H2ZMY6_STRP2	trpG	188	Anthranilate synthase component II	1	0.999	4	7	0	5	4	3	91507.4	105060	42022.3	114032	58679.9	88876.8
A0A0H2ZMY8	A0A0H2ZMY8_STRP2	livG	254	Branched-chain amino acid ABC transporter, ATP-binding protein	1	0.999	6	6	2	5	2	6	150263	158513	114891	149976	153930	140852
A0A0H2ZMZ1	A0A0H2ZMZ1_STRP2	SPD_0802	709	S1 RNA binding domain	1	0.999	47	44	28	43	34	29	1.19613e+06	1191780	1.03681e+06	1.28223e+06	1.26267e+06	1.11596e+06
A0A0H2ZMZ2	A0A0H2ZMZ2_STRP2	gldA	362	Glycerol dehydrogenase	1	0.999	20	26	11	18	16	24	857975	921333	656560	717502	783809	851812
A0A0H2ZMZ3	A0A0H2ZMZ3_STRP2	adcC	234	Zinc ABC transporter, ATP-binding protein	1	0.999	7	9	1	11	3	4	137272	182063	61620.9	199214	97877.5	142496
A0A0H2ZMZ4	A0A0H2ZMZ4_STRP2	SPD_1449	280	Calcineurin-like phosphoesterase domain-containing protein	1	0.999	4	2	1	5	2	8	84157.8	93270.3	60931.7	85111.9	62429.5	106436
A0A0H2ZN00	A0A0H2ZN00_STRP2	SPD_1658	153	CBS domain protein	1	0.999	2	6	1	4	5	3	120643	134414	107108	167036	134025	162855
A0A0H2ZN01	A0A0H2ZN01_STRP2	SPD_0410	71	Spermidine synthase	1	0.999	6	9	7	9	7	10	3725651	3.84276e+06	4161815	3.98802e+06	3963069	3.61821e+06
A0A0H2ZN02	A0A0H2ZN02_STRP2	SPD_0402	121	Alkaline-shock protein	1	0.999	8	9	9	9	10	12	358738	360718	434054	341645	436082	420997
A0A0H2ZN03	A0A0H2ZN03_STRP2	SPD_1239	245	3-hydroxyacyl-[acyl-carrier-protein] dehydratase FabZ	1	0.999	17	9	1	5	4	6	238227	255108	223429	265687	222612	216051
A0A0H2ZN07	A0A0H2ZN07_STRP2	SPD_0668	176	Transcriptional regulator	1	0.999	5	5	5	7	7	5	353612	354087	366868	393707	407524	391530
A0A0H2ZN08	A0A0H2ZN08_STRP2	pgm	572	Phosphoglucomutase/phosphomannomutase family protein	1	0.999	180	184	145	189	155	171	16157991	18272396	12508713	17917142	14289838	15995509
A0A0H2ZN09	A0A0H2ZN09_STRP2	SPD_1374	143	DUF5590 domain-containing protein	0.9995	0.999	0	0	0	1	0	1	16329.6	16482.9	18906.6	18235.7	27323.3	32583.5
A0A0H2ZN10	A0A0H2ZN10_STRP2	SPD_1167	660	ABC transporter, ATP-binding protein	1	0.999	54	56	37	51	42	56	1.78986e+06	WT_N8399.1	1.65941e+06	1.78039e+06	1.56159e+06	2.05303e+06
A0A0H2ZN12	A0A0H2ZN12_STRP2	SPD_1498	367	Putative oxidoreductase	1	0.999	2	5	2	5	2	4	79851.1	122372	133583	128091	146332	70568.3
A0A0H2ZN13	A0A0H2ZN13_STRP2	pepN	848	Aminopeptidase	1	0.999	174	172	139	137	142	177	14150478	14553791	14204154	11327342	14118008	14024291
A0A0H2ZN14	A0A0H2ZN14_STRP2	SPD_0555	272	Membrane protein, putative	1	0.999	4	5	3	4	2	5	76438	85677.5	86590.5	97783.6	75733.5	72934
A0A0H2ZN15	A0A0H2ZN15_STRP2	gloA	126	Lactoylglutathione lyase	1	0.999	26	22	16	17	22	19	1.02468e+06	1.09393e+06	961897	811554	965783	1.13396e+06
A0A0H2ZN16	A0A0H2ZN16_STRP2	SPD_0648	155	Cytidine and deoxycytidylate deaminase family protein	1	0.999	14	17	8	12	9	16	439815	486862	411296	478437	482617	489533
A0A0H2ZN17	A0A0H2ZN17_STRP2	SPD_1559	368	GTP-binding protein	1	0.999	27	30	20	32	25	28	1.96567e+06	2.0336e+06	1.27909e+06	2079360	1.88796e+06	WT_N5429.8
A0A0H2ZN18	A0A0H2ZN18_STRP2	accB	161	Biotin carboxyl carrier protein of acetyl-CoA carboxylase	1	0.999	18	22	14	14	18	25	604851	714448	519325	845134	576151	571623
A0A0H2ZN19	A0A0H2ZN19_STRP2	SPD_1435	225	Bcl-2 family protein	1	0.999	8	8	10	5	6	8	217208	2WT_N10.97	167343	190098	182773	216000
A0A0H2ZN21	A0A0H2ZN21_STRP2	potD	356	Spermidine/putrescine ABC transporter, spermidine/putrescine-binding protein	1	0.999	2	2	0	1	0	1	16431	26076.3	0	23024.9	14976.6	16117.7
A0A0H2ZN23	A0A0H2ZN23_STRP2	SPD_1619	408	Capsular polysaccharide biosynthesis protein, putative	1	0.999	53	66	53	63	59	54	5.22249e+06	5.05277e+06	4917536	5.37197e+06	5.33927e+06	5.36908e+06
A0A0H2ZN26	A0A0H2ZN26_STRP2	SPD_1594	383	Transcriptional regulator	0.9939	0.999	0	0	1	0	1	0	44519.3	58456.7	86088.6	35300.1	48180.1	52288.9
A0A0H2ZN34	A0A0H2ZN34_STRP2	SPD_1831	431	Permease IIC component	0.9998	0.999	1	2	1	1	3	1	93281	100864	85973.7	118671	92190	107953
A0A0H2ZN35	A0A0H2ZN35_STRP2	lmb	305	Adhesion lipoprotein	1	0.999	14	16	6	18	16	19	405834	615944	362616	567392	506278	536963
A0A0H2ZN36	A0A0H2ZN36_STRP2	SPD_0671	513	ABC transporter, ATP-binding protein	1	0.999	24	35	10	29	20	31	834640	873005	602432	1.00512e+06	923672	994042
A0A0H2ZN37	A0A0H2ZN37_STRP2	SPD_1085	234	DNA-binding response regulator	1	0.999	15	18	11	25	12	17	892308	1.00332e+06	723232	1.08461e+06	556376	912153
A0A0H2ZN40	A0A0H2ZN40_STRP2	SPD_0804	252	ABC transporter, ATP-binding protein	1	0.999	14	9	4	11	7	12	144751	181715	111572	152389	103605	162940
A0A0H2ZN42	A0A0H2ZN42_STRP2	spx	133	Global transcriptional regulator Spx	1	0.999	6	7	2	6	4	7	199361	199047	149254	208495	216444	144908
A0A0H2ZN43	A0A0H2ZN43_STRP2	SPD_1290	266	Amino acid ABC transporter, permease protein	1	0.999	16	18	8	16	15	18	1.76017e+06	1.52703e+06	1.44241e+06	3.57236e+06	1.51583e+06	1.54216e+06
A0A0H2ZN45	A0A0H2ZN45_STRP2	SPD_0560	101	PTS system, IIB component, putative	1	0.999	12	9	1	5	7	13	187021	232306	143043	214225	WT_N590.58	210456
A0A0H2ZN46	A0A0H2ZN46_STRP2	SPD_0982	223	Pyrophosphokinase family protein	0.9995	0.999	1	0	0	1	0	7	25033.7	21926.7	0	23000.1	0	36320
A0A0H2ZN49	A0A0H2ZN49_STRP2	SPD_0010	422	Beta-lactamase class A catalytic domain-containing protein	1	0.999	1	4	2	3	1	3	152972	130403	65132.4	139942	70766.5	87883.9
A0A0H2ZN50	A0A0H2ZN50_STRP2	SPD_0622	222	Aminopyrimidine aminohydrolase	1	0.999	0	0	0	0	0	0	15751	9087.84	0	16928.3	4678.62	4899.09
A0A0H2ZN51	A0A0H2ZN51_STRP2	murF	457	UDP-N-acetylmuramoyl-tripeptide--D-alanyl-D-alanine ligase	1	0.999	33	36	20	45	31	34	1.82743e+06	1.602e+06	3907504	2692271	3.57624e+06	2.84588e+06
A0A0H2ZN52	A0A0H2ZN52_STRP2	mutX	154	Mutator mutT protein (7,8-dihydro-8-oxoguanine-triphosphatase) (8-oxo-dGTPase)	1	0.999	4	7	0	4	4	3	69018.8	163244	53975	293458	90281.9	199752
A0A0H2ZN54	A0A0H2ZN54_STRP2	malP	752	Alpha-1,4 glucan phosphorylase	1	0.999	216	253	172	250	205	258	19558022	21775708	18130646	24296416	19933586	22251560
A0A0H2ZN56	A0A0H2ZN56_STRP2	SPD_1308	280	Oxidoreductase, aldo/keto reductase family protein	1	0.999	24	35	16	30	29	38	1.44215e+06	1.51454e+06	1.20607e+06	1.66987e+06	1.59227e+06	1.52504e+06
A0A0H2ZN57	A0A0H2ZN57_STRP2	SPD_1119	119	3-isopropylmalate dehydrogenase	0.9774	0.999	1	1	0	1	1	2	32471.3	29694.8	45277.6	32807.2	40601.8	39527.9
A0A0H2ZN59	A0A0H2ZN59_STRP2	mvaD	317	diphosphomevalonate decarboxylase	1	0.999	19	22	3	24	12	24	319074	372479	195047	435236	309988	441540
A0A0H2ZN61	A0A0H2ZN61_STRP2	bglA-2	471	6-phospho-beta-glucosidase	0.9774	0.999	0	1	0	1	0	1	4538.65	5675.44	0	8940.46	0	5406.58
A0A0H2ZN64	A0A0H2ZN64_STRP2	zmpB	1876	Zinc metalloprotease ZmpB	1	0.999	326	340	231	288	197	252	11473613	13074181	10357564	11239188	7505237	8063600
A0A0H2ZN65	A0A0H2ZN65_STRP2	SPD_1311	325	Oxidoreductase, Gfo/Idh/MocA family protein	1	0.999	17	10	10	10	13	11	471613	538783	402760	431983	390868	487892
A0A0H2ZN66	A0A0H2ZN66_STRP2	licC	229	CTP:phosphocholine cytidylyltransferase	1	0.999	42	40	30	52	37	40	2.23019e+06	2.41147e+06	2.158e+06	2.58653e+06	2103537	2.28213e+06
A0A0H2ZN68	A0A0H2ZN68_STRP2	SPD_1525	231	ABC transporter, ATP-binding protein	1	0.999	77	77	59	77	63	66	10513974	10895520	9676930	10007092	8986058	10089141
A0A0H2ZN69	A0A0H2ZN69_STRP2	pgdA	480	Peptidoglycan GlcNAc deacetylase	1	0.999	25	28	17	35	25	31	500640	502241	404765	601777	496299	599785
A0A0H2ZN74	A0A0H2ZN74_STRP2	SPD_0377	454	Aspartokinase	1	0.999	70	67	53	75	58	70	4704757	4.90073e+06	4.80569e+06	4648044	5049208	4590261
A0A0H2ZN75	A0A0H2ZN75_STRP2	galE-1	339	UDP-glucose 4-epimerase	1	0.999	80	84	62	100	67	88	7223809	8535806	5998056	9316735	7174330	7746643
A0A0H2ZN77	A0A0H2ZN77_STRP2	nusG	178	Transcription termination/antitermination protein NusG	1	0.999	33	30	29	32	27	30	4812438	4.60722e+06	4.903e+06	4996349	4.88323e+06	4690499
A0A0H2ZN79	A0A0H2ZN79_STRP2	pcpA	680	Choline binding protein PcpA	0.9774	0.999	0	0	0	0	0	0	87149.5	81695.6	94522.3	56551.6	64373.1	85690.1
A0A0H2ZN81	A0A0H2ZN81_STRP2	valS	883	Valine--tRNA ligase	1	0.999	114	102	89	130	105	118	6275434	6.2523e+06	6.00656e+06	6.59455e+06	6485465	6.70273e+06
A0A0H2ZN82	A0A0H2ZN82_STRP2	acoA	322	TPP-dependent acetoin dehydrogenase alpha-subunit	1	0.999	6	6	1	7	4	6	148844	169264	94164.2	216944	130089	152980
A0A0H2ZN88	A0A0H2ZN88_STRP2	pcrA	763	ATP-dependent DNA helicase	1	0.999	37	42	20	40	30	34	1.54749e+06	1.79268e+06	1.49067e+06	1.66656e+06	1.63046e+06	1.71117e+06
A0A0H2ZN90	A0A0H2ZN90_STRP2	tyrA	367	Prephenate dehydrogenase	1	0.999	7	13	4	13	8	8	289646	302973	287290	299050	303430	278159
A0A0H2ZN93	A0A0H2ZN93_STRP2	SPD_0095	197	DUF1700 domain-containing protein	1	0.999	3	2	0	2	0	1	46262.7	53865.3	26240.8	32796.2	20642.2	46482.4
A0A0H2ZN94	A0A0H2ZN94_STRP2	SPD_0773	650	PTS system, fructose specific IIABC components	1	0.999	102	89	87	100	90	108	6.94804e+06	6.87449e+06	7.04707e+06	7.70717e+06	7.72797e+06	7.53841e+06
A0A0H2ZN96	A0A0H2ZN96_STRP2	SPD_0096	108	Transcriptional regulator, PadR family protein	1	0.999	0	0	0	0	0	0	7635.39	5090.29	0	4147.45	0	9810.31
A0A0H2ZN97	A0A0H2ZN97_STRP2	metG	665	Methionine--tRNA ligase	1	0.999	117	113	93	116	109	116	7.76694e+06	7.55868e+06	5.94252e+06	8064397	7.01546e+06	7255491
A0A0H2ZN99	A0A0H2ZN99_STRP2	SPD_0720	244	Amino acid ABC transporter, ATP-binding protein	1	0.999	19	15	10	11	14	13	788213	1.37864e+06	647613	686469	659600	1.37958e+06
A0A0H2ZNA0	A0A0H2ZNA0_STRP2	SPD_0153	353	ABC transporter, ATP-binding protein	1	0.999	31	34	19	32	28	35	1.98656e+06	2.34272e+06	1.81536e+06	2.07841e+06	1842015	2.17491e+06
A0A0H2ZNA1	A0A0H2ZNA1_STRP2	SPD_0107	702	Membrnae protein, putative	0.9994	0.999	0	0	0	0	0	1	10032.WT_N	9829.91	0	9264.15	0	0
A0A0H2ZNA2	A0A0H2ZNA2_STRP2	SPD_0394	129	General stress protein, Gls24 family protein	1	0.999	19	21	15	22	14	19	1.27338e+06	1.32693e+06	1.2628e+06	1440WT_N.1	1.18405e+06	1.41428e+06
A0A0H2ZNA6	A0A0H2ZNA6_STRP2	SPD_0463	136	Hit-like protein involved in cell-cycle regulation, putative	1	0.999	7	8	3	10	10	9	289398	316735	286249	384705	283026	287330
A0A0H2ZNA7	A0A0H2ZNA7_STRP2	SPD_1128	495	Polysaccharide biosynthesis protein, putative	0.9961	0.999	0	1	0	1	0	0	15316.6	14126.2	9492.37	5684.62	14962.8	9072.73
A0A0H2ZNB0	A0A0H2ZNB0_STRP2	SPD_1037	844	Histidine triad protein	1	0.999	2	3	0	2	0	2	41706.2	43157	7545.96	46563.9	20249.8	38029.8
A0A0H2ZNB1	A0A0H2ZNB1_STRP2	SPD_1426	209	Membrane protein, putative	0.9774	0.999	1	1	0	1	1	1	45275.6	53063.6	35467.7	37138.9	37052	49318
A0A0H2ZNB2	A0A0H2ZNB2_STRP2	treR	236	Trehalose operon repressor	1	0.999	2	2	0	2	2	1	30708.6	42287.9	0	46739	26909.8	45073.6
A0A0H2ZNB4	A0A0H2ZNB4_STRP2	licD3	281	Phosphotransferase LicD3	1	0.999	12	5	9	12	9	8	245078	236907	151967	208835	228618	228400
A0A0H2ZNB5	A0A0H2ZNB5_STRP2	SPD_0077	221	Potassium uptake protein, Trk family protein	1	0.999	32	24	21	21	25	26	1.91791e+06	2.12046e+06	1.69662e+06	2.10571e+06	1.93683e+06	2.27059e+06
A0A0H2ZNB6	A0A0H2ZNB6_STRP2	ilvE	340	Branched-chain-amino-acid aminotransferase	1	0.999	11	12	8	11	10	11	520355	576307	504072	585442	526473	578392
A0A0H2ZNB7	A0A0H2ZNB7_STRP2	SPD_0567	187	rRNA methylase, putative	1	0.999	2	1	3	2	1	2	58522.3	58127.6	48534.6	49490	59663.3	85022.5
A0A0H2ZNB9	A0A0H2ZNB9_STRP2	cppA	241	C3-degrading proteinase	1	0.999	8	7	7	12	7	9	419816	482950	374608	516284	420987	421562
A0A0H2ZNC0	A0A0H2ZNC0_STRP2	lytC	490	1,4-beta-N-acetylmuramidase, putative	1	0.999	43	50	28	74	40	50	1.49702e+06	1.98232e+06	1.3175e+06	3.96087e+06	2.35609e+06	2.72803e+06
A0A0H2ZNC3	A0A0H2ZNC3_STRP2	SPD_0547	345	Uncharacterized protein	1	0.999	32	35	30	25	33	33	2.06646e+06	1921235	2.28793e+06	1.63467e+06	2156208	1.96743e+06
A0A0H2ZNC4	A0A0H2ZNC4_STRP2	SPD_1874	380	LysM domain protein	1	0.999	4	2	1	4	2	1	30052.1	51421.8	23866.4	53241.2	42092.8	42434.6
A0A0H2ZNC5	A0A0H2ZNC5_STRP2	fba	293	Fructose-1,6-bisphosphate aldolase, class II	1	0.999	218	249	208	223	207	268	54157976	53241704	60922836	45102088	59319380	56554104
A0A0H2ZNC6	A0A0H2ZNC6_STRP2	SPD_1197	344	Prephenate dehydratase	1	0.999	76	83	43	81	56	87	5.62991e+06	5.66719e+06	6029099	5354738	4953809	6001252
A0A0H2ZNC7	A0A0H2ZNC7_STRP2	SPD_1541	252	Membrane protein, putative	1	0.999	4	4	1	4	2	3	103714	102694	74481.9	113755	103984	151038
A0A0H2ZNC9	A0A0H2ZNC9_STRP2	zwf	495	Glucose-6-phosphate 1-dehydrogenase	1	0.999	59	54	40	58	50	67	2.55121e+06	2758969	2.49923e+06	2913140	2510989	2534772
A0A0H2ZND0	A0A0H2ZND0_STRP2	SPD_0568	84	Uncharacterized protein	0.9774	0.999	1	1	0	0	0	3	190405	184614	199415	170125	174874	68668.8
A0A0H2ZND1	A0A0H2ZND1_STRP2	SPD_1093	171	Transcriptional regulator, biotin repressor family protein	0.9995	0.999	2	2	1	0	0	3	42339.8	42271.6	22193.7	28402.1	28980	40180.5
A0A0H2ZND3	A0A0H2ZND3_STRP2	cbpF	294	Choline binding protein F	1	0.999	5	4	0	9	1	4	113931	143190	55232.4	215899	118974	145397
A0A0H2ZND5	A0A0H2ZND5_STRP2	SPD_0887	463	Amino acid permease family protein	0.9999	0.999	3	2	1	2	1	2	93954.2	86944.5	23467.8	98292.1	49351.7	101860
A0A0H2ZND7	A0A0H2ZND7_STRP2	SPD_1729	152	DUF4231 domain-containing protein	1	0.999	28	22	27	22	24	24	1938551	1.82891e+06	1.15708e+06	1.67261e+06	1193221	1.74082e+06
A0A0H2ZND8	A0A0H2ZND8_STRP2	SPD_1249	183	Putative acetyltransferase	1	0.999	2	2	1	2	0	2	72797.6	85031.9	68414.2	92049.3	90277.6	88119.6
A0A0H2ZND9	A0A0H2ZND9_STRP2	SPD_0101	210	Hydrolase, haloacid dehalogenase-like family protein	1	0.999	2	2	0	4	0	2	82978.7	40097.2	0	38483.5	23928	39133.3
A0A0H2ZNE3	A0A0H2ZNE3_STRP2	SPD_1466	233	ABC transporter, ATP-binding protein	0.9999	0.999	6	6	1	4	4	7	71512.5	70037.6	79184.6	63345.1	82911.7	70570.1
A0A0H2ZNE6	A0A0H2ZNE6_STRP2	SPD_1229	267	Phosphate ABC transporter, ATP-binding protein, putative	1	0.999	37	36	27	35	39	41	2.62935e+06	2.52011e+06	2.66623e+06	2778198	2.79984e+06	2.80122e+06
A0A0H2ZNE8	A0A0H2ZNE8_STRP2	SPD_1228	252	Phosphate ABC transporter, ATP-binding protein, putative	1	0.999	51	49	37	51	44	46	3185178	3.71062e+06	3.33901e+06	3.41656e+06	3.22794e+06	3.20168e+06
A0A0H2ZNF0	A0A0H2ZNF0_STRP2	SPD_1438	204	Cadmium resistance transporter, putative	0.9774	0.999	1	2	0	5	0	1	79309.6	197457	45494.9	184301	45481.6	167434
A0A0H2ZNF2	A0A0H2ZNF2_STRP2	SPD_1092	155	MutT/nudix family protein	0.9994	0.999	0	2	0	0	0	1	32254.2	36357.1	0	34265	22582.5	41404.6
A0A0H2ZNF3	A0A0H2ZNF3_STRP2	psaB	240	Manganese ABC transporter, ATP-binding protein	1	0.999	37	38	32	35	35	40	2.80345e+06	2.75702e+06	2655298	2.7971e+06	2.75551e+06	2.82853e+06
A0A0H2ZNF4	A0A0H2ZNF4_STRP2	SPD_1796	320	L-asparaginase, putative	1	0.999	3	4	0	3	1	4	74716	98499.3	8962.33	66181	46870.8	90198.8
A0A0H2ZNF6	A0A0H2ZNF6_STRP2	SPD_2020	217	DNA-binding response regulator	0.9995	0.999	1	3	2	1	4	4	55259.7	53268.3	31871.9	67634	39905	56464.1
A0A0H2ZNF7	A0A0H2ZNF7_STRP2	dnaB	450	Replicative DNA helicase	1	0.999	23	28	18	21	24	28	579405	638209	525370	678095	645402	669754
A0A0H2ZNG0	A0A0H2ZNG0_STRP2	scrR	321	Sucrose operon repressor	1	0.999	7	7	3	3	6	5	181203	206313	167954	192552	159508	211678
A0A0H2ZNG1	A0A0H2ZNG1_STRP2	SPD_0480	97	YlxR domain-containing protein	1	0.999	6	5	4	7	6	5	227284	214447	271435	217604	246277	236156
A0A0H2ZNG4	A0A0H2ZNG4_STRP2	SPD_0539	277	Ser/Thr protein phosphatase family protein	1	0.999	2	3	0	5	1	7	108285	123448	87811.4	77805.7	105078	97847.8
A0A0H2ZNG5	A0A0H2ZNG5_STRP2	smc	1179	Chromosome partition protein Smc	1	0.999	29	38	22	27	25	20	735028	763881	568560	776350	677075	714148
A0A0H2ZNG6	A0A0H2ZNG6_STRP2	clpE	752	ATP-dependent Clp protease ATP-binding subunit ClpE	1	0.999	90	93	75	88	74	94	5.80076e+06	5.60516e+06	4.37604e+06	6.09858e+06	5.18013e+06	5127594
A0A0H2ZNG7	A0A0H2ZNG7_STRP2	SPD_1448	145	Rrf2 family protein	1	0.999	1	2	1	2	4	2	97024.2	99054.9	57526.9	99689.9	111924	98805.4
A0A0H2ZNG8	A0A0H2ZNG8_STRP2	nrdE	719	Ribonucleoside-diphosphate reductase	1	0.999	178	191	126	190	141	200	13292996	13955115	12617018	15224433	12949134	12708392
A0A0H2ZNG9	A0A0H2ZNG9_STRP2	SPD_0128	151	MutT/nudix family protein	0.9774	0.999	1	1	1	0	0	0	24468.3	21355.9	29597.5	33510.8	0	35799.7
A0A0H2ZNH6	A0A0H2ZNH6_STRP2	coaC	183	Phosphopantothenoylcysteine decarboxylase	1	0.999	16	13	13	6	13	16	548478	578266	440986	418107	547729	533881
A0A0H2ZNH8	A0A0H2ZNH8_STRP2	dnaX	551	DNA polymerase III subunit gamma/tau	1	0.999	16	19	5	17	7	17	449857	568267	209407	541670	368400	513405
A0A0H2ZNH9	A0A0H2ZNH9_STRP2	SPD_1084	449	histidine kinase	1	0.999	8	11	11	15	10	16	229748	232843	204832	240559	226579	212190
A0A0H2ZNI3	A0A0H2ZNI3_STRP2	accC	455	Biotin carboxylase	1	0.999	83	76	54	77	72	79	4.59584e+06	4.97817e+06	3.77781e+06	4.91836e+06	4293596	4839561
A0A0H2ZNI4	A0A0H2ZNI4_STRP2	glnA	448	Glutamine synthetase I alpha	1	0.999	131	143	134	114	137	158	15116512	16402006	14797238	11875055	13991069	15252146
A0A0H2ZNI6	A0A0H2ZNI6_STRP2	aspC	395	Aminotransferase	1	0.999	39	41	22	42	37	47	1.66255e+06	1.86163e+06	1.54845e+06	1.85731e+06	1.61774e+06	1813632
A0A0H2ZNJ1	A0A0H2ZNJ1_STRP2	aliB	652	Oligopeptide ABC transporter, oligopeptide-binding protein AliB	1	0.999	37	36	21	30	26	41	1.28016e+06	1.21194e+06	1.14881e+06	1.10001e+06	1.17175e+06	1.19064e+06
A0A0H2ZNJ8	A0A0H2ZNJ8_STRP2	manM	267	PTS system, mannose-specific IIC component	1	0.999	19	17	17	21	13	25	1675118	1.50626e+06	1385753	1.62201e+06	1.55694e+06	1.50761e+06
A0A0H2ZNJ9	A0A0H2ZNJ9_STRP2	SPD_1072	424	Serine/threonine-protein kinase MRCK beta	1	0.999	20	22	20	32	18	34	948994	983863	623765	942562	850914	984596
A0A0H2ZNK1	A0A0H2ZNK1_STRP2	SPD_0871	160	Cys-tRNA(Pro)/Cys-tRNA(Cys) deacylase	1	0.999	17	17	10	15	13	12	555715	566046	487408	569629	523036	554966
A0A0H2ZNK5	A0A0H2ZNK5_STRP2	SPD_0040	336	Membrane protein, putative	1	0.999	8	5	2	7	4	5	368420	350352	291151	324816	301210	311138
A0A0H2ZNK7	A0A0H2ZNK7_STRP2	SPD_1144	125	50S ribosomal protein L19	0.9995	0.999	0	0	0	1	0	0	14016.9	9960.71	0	5805.43	0	8045.99
A0A0H2ZNL2	A0A0H2ZNL2_STRP2	sdhB	223	L-serine deaminase	1	0.999	3	5	0	3	1	4	61830	123515	16192.9	112572	44282.5	75544.8
A0A0H2ZNL5	A0A0H2ZNL5_STRP2	ylmE	223	Pyridoxal phosphate homeostasis protein	0.9771	0.999	0	0	0	0	0	0	3677.77	3468.43	0	6304.2	0	4204.26
A0A0H2ZNL6	A0A0H2ZNL6_STRP2	SPD_0052	1241	Phosphoribosylformylglycinamidine synthase, putative	1	0.999	2	3	0	0	0	0	71468.5	39702.8	0	34880.1	0	8617.64
A0A0H2ZNL9	A0A0H2ZNL9_STRP2	SPD_1741	338	Transcriptional regulator, putative	1	0.999	11	24	8	18	9	18	417299	471011	338062	464508	418654	505814
A0A0H2ZNM1	A0A0H2ZNM1_STRP2	SPD_0373	182	Carboxymuconolactone decarboxylase-like domain-containing protein	1	0.999	55	55	41	44	54	54	13113636	13347612	11913461	12116852	12248764	12164945
A0A0H2ZNM2	A0A0H2ZNM2_STRP2	SPD_1798	199	DNA-binding response regulator	1	0.999	1	0	0	2	0	0	196580	212628	134592	WT_N745.03	84252.2	214290
A0A0H2ZNM3	A0A0H2ZNM3_STRP2	SPD_1636	345	Alcohol dehydrogenase, zinc-containing	1	0.999	38	47	35	41	48	41	6379269	1.50921e+06	1.29281e+06	5968119	1.69125e+06	6014734
A0A0H2ZNM6	A0A0H2ZNM6_STRP2	fabK	324	Trans-2-enoyl-ACP reductase II	1	0.999	63	57	34	64	44	73	4481765	4.86391e+06	3.87357e+06	4.61397e+06	3.86496e+06	4.23629e+06
A0A0H2ZNM7	A0A0H2ZNM7_STRP2	galK	392	Galactokinase	1	0.999	1	1	0	8	7	6	71519.1	83444.1	35574.4	230334	128579	128044
A0A0H2ZNM8	A0A0H2ZNM8_STRP2	SPD_0376	123	Uncharacterized protein	1	0.999	5	6	2	3	5	5	121846	99760.2	146565	108591	114WT_N.98	103081
A0A0H2ZNN0	A0A0H2ZNN0_STRP2	cdd-2	135	Cytidine deaminase	0.9995	0.999	3	2	3	3	4	5	49799.4	46528.2	180120	49735.3	209004	53106.7
A0A0H2ZNN3	A0A0H2ZNN3_STRP2	SPD_1590	202	General stress protein 24, putative	1	0.999	69	56	47	54	55	62	2.97839e+06	2.86872e+06	3.32626e+06	3.15123e+06	2.84227e+06	3083364
A0A0H2ZNN4	A0A0H2ZNN4_STRP2	gapN	474	Glyceraldehyde-3-phosphate dehydrogenase, NADP-dependent	1	0.999	86	82	49	0	0	0	4775632	5154006	4.43969e+06	444614	436402	454240
A0A0H2ZNN6	A0A0H2ZNN6_STRP2	mfd	1169	Transcription-repair-coupling factor	1	0.999	1	0	0	0	0	4	89151.2	91440.6	0	104461	76930	107851
A0A0H2ZNN7	A0A0H2ZNN7_STRP2	SPD_1743	147	tRNA threonylcarbamoyladenosine biosynthesis protein TsaE	1	0.999	9	8	7	9	8	7	444044	426093	423050	366747	398925	316823
A0A0H2ZNN9	A0A0H2ZNN9_STRP2	SPD_0414	629	Membrane protein, putative	1	0.999	13	9	2	10	6	7	202531	177390	113132	238243	112587	237337
A0A0H2ZNP0	A0A0H2ZNP0_STRP2	SPD_0696	159	MutT/nudix family protein	1	0.999	4	6	2	3	3	4	90552.6	108137	72174.6	88550	88178.5	87482.8
A0A0H2ZNP2	A0A0H2ZNP2_STRP2	SPD_1153	311	DHH subfamily 1 protein	1	0.999	12	20	17	20	13	15	668239	640729	663973	672712	721288	673665
A0A0H2ZNP3	A0A0H2ZNP3_STRP2	parE	647	DNA topoisomerase 4 subunit B	1	0.999	13	15	6	13	9	13	414341	428584	328802	392626	429038	453723
A0A0H2ZNP5	A0A0H2ZNP5_STRP2	mutM	274	Formamidopyrimidine-DNA glycosylase	1	0.999	3	3	0	1	1	2	185177	169384	115559	169438	141059	WT_N760.55
A0A0H2ZNP9	A0A0H2ZNP9_STRP2	tdk	199	Thymidine kinase	1	0.999	6	8	3	8	3	6	185325	209396	92105.3	180168	128928	201489
A0A0H2ZNQ0	A0A0H2ZNQ0_STRP2	dut	147	Deoxyuridine 5'-triphosphate nucleotidohydrolase	1	0.999	4	7	8	9	9	8	358325	474333	303938	423748	276110	426553
A0A0H2ZNQ2	A0A0H2ZNQ2_STRP2	SPD_1191	583	ABC transporter, ATP-binding/permease protein	1	0.999	0	2	1	1	0	3	47953.2	43227.2	12551	54547.2	31045.7	48179.9
A0A0H2ZNQ3	A0A0H2ZNQ3_STRP2	aliA	660	Oligopeptide ABC transporter, oligopeptide-binding protein AliA	1	0.999	110	108	92	102	92	104	5676009	5668009	4873529	4736169	5.19309e+06	5.86794e+06
A0A0H2ZNQ5	A0A0H2ZNQ5_STRP2	rnr	784	Ribonuclease R	1	0.999	7	7	2	10	3	3	293284	200577	586232	254062	397572	255657
A0A0H2ZNQ6	A0A0H2ZNQ6_STRP2	SPD_1510	343	Phospho-2-dehydro-3-deoxyheptonate aldolase	1	0.999	67	68	42	59	59	86	3.59004e+06	3.52615e+06	3.13559e+06	2.94872e+06	3.52208e+06	3370997
A0A0H2ZNQ8	A0A0H2ZNQ8_STRP2	hsdM	487	site-specific DNA-methyltransferase (adenine-specific)	1	0.999	45	55	32	39	32	39	2.33133e+06	2588360	1.87843e+06	2.37508e+06	1835291	2283821
A0A0H2ZNQ9	A0A0H2ZNQ9_STRP2	SPD_1762	274	DNA-entry nuclease	0.9774	0.999	0	0	0	1	0	0	8696.13	13128.2	0	0	0	6303.48
A0A0H2ZNR0	A0A0H2ZNR0_STRP2	SPD_1718	148	HTH LytTR-type domain-containing protein	1	0.999	4	3	0	2	1	1	36669.7	48756	12958.4	58197.1	20735.4	27106.5
A0A0H2ZNR1	A0A0H2ZNR1_STRP2	SPD_1786	299	Transcriptional regulator PlcR, putative	0.9995	0.999	0	0	0	1	0	2	16684.6	20694.7	0	22404.4	0	17056.1
A0A0H2ZNR3	A0A0H2ZNR3_STRP2	SPD_1094	162	Acetyltransferase, GNAT family protein	1	0.999	2	2	0	5	0	3	79072.1	73704.4	41518	66249.4	63072.2	65044.8
A0A0H2ZNR4	A0A0H2ZNR4_STRP2	asd	358	Aspartate-semialdehyde dehydrogenase	1	0.999	28	25	16	20	21	34	1.28676e+06	1.27564e+06	1.34887e+06	870904	1.07357e+06	1.23803e+06
A0A0H2ZNR7	A0A0H2ZNR7_STRP2	SPD_1331	409	TPR domain protein	1	0.999	2	1	1	2	3	1	36152.7	23732.1	36823.2	45614.1	27075.6	29449.7
A0A0H2ZNR9	A0A0H2ZNR9_STRP2	SPD_0816	269	Cof family protein	1	0.999	12	16	12	13	15	16	401677	387183	371111	433619	396874	431487
A0A0H2ZNS0	A0A0H2ZNS0_STRP2	gap	335	Glyceraldehyde-3-phosphate dehydrogenase	1	0.999	644	688	494	685	504	681	202098592	207527168	201362352	201229424	190890272	201444944
A0A0H2ZNS3	A0A0H2ZNS3_STRP2	SPD_0496	267	Cell filamentation protein Fic-related protein	1	0.999	14	15	9	9	11	11	381633	347252	301189	261221	290212	334159
A0A0H2ZNS8	A0A0H2ZNS8_STRP2	SPD_1991	156	PTS system, IIB component	0.9998	0.999	5	5	2	2	3	4	95491.8	105242	94099.9	86062.2	89768.2	103582
A0A0H2ZNS9	A0A0H2ZNS9_STRP2	SPD_0412	521	Amino acid ABC transporter, amino acid-binding protein/permease protein	1	0.999	123	122	68	134	102	140	2.86339e+06	2.95691e+06	1.99351e+06	2.7241e+06	2667907	2.98929e+06
A0A0H2ZNT1	A0A0H2ZNT1_STRP2	proC	265	Pyrroline-5-carboxylate reductase	1	0.999	7	5	1	2	3	0	180061	220025	116576	146653	159879	161598
A0A0H2ZNT2	A0A0H2ZNT2_STRP2	guaB	492	Inosine-5'-monophosphate dehydrogenase	1	0.999	140	155	99	151	111	155	11203917	11557870	10433242	11884450	11561010	11894596
A0A0H2ZNT4	A0A0H2ZNT4_STRP2	SPD_1405	225	DnaD domain-containing protein	1	0.999	13	11	4	9	13	8	205672	214937	114829	198709	157178	196063
A0A0H2ZNT6	A0A0H2ZNT6_STRP2	SPD_1463	309	ABC transporter, substrate binding lipoprotein	1	0.999	148	145	92	157	108	150	14775332	15211090	13739644	13147930	13265852	16580263
A0A0H2ZNT7	A0A0H2ZNT7_STRP2	SPD_0554	330	ABC transporter, ATP-binding protein	1	0.999	26	30	25	33	27	28	1.98911e+06	2.00383e+06	2138526	2.19888e+06	1.84563e+06	2.00249e+06
A0A0H2ZNT8	A0A0H2ZNT8_STRP2	cbpE	627	Choline binding protein E	0.9997	0.999	0	0	0	2	0	1	19092.2	23045.6	10329.1	32183.1	15918.9	14203.5
A0A0H2ZNU1	A0A0H2ZNU1_STRP2	nagA	383	N-acetylglucosamine-6-phosphate deacetylase	1	0.999	104	99	68	76	89	96	12067351	12016072	12441679	9155969	11569868	11474013
A0A0H2ZNU3	A0A0H2ZNU3_STRP2	SPD_0968	183	Acetyltransferase, GNAT family protein	1	0.999	5	3	0	0	0	1	79564	75614.9	46616.1	80258	81797.4	87090
A0A0H2ZNU5	A0A0H2ZNU5_STRP2	adcA	501	Zinc ABC transporter, zinc-binding lipoprotein	1	0.999	24	37	27	21	33	36	1.14091e+06	1247480	1.04286e+06	1.04924e+06	1.22687e+06	1.22202e+06
A0A0H2ZNU7	A0A0H2ZNU7_STRP2	hom	428	Homoserine dehydrogenase	1	0.999	61	79	56	78	53	80	3.38693e+06	3913172	2.72965e+06	3.78905e+06	2.93496e+06	3.64072e+06
A0A0H2ZNU8	A0A0H2ZNU8_STRP2	SPD_1645	147	Transcriptional regulator, MarR family protein	1	0.999	0	1	0	1	0	2	61620.2	42177.2	63782.1	76042.6	61535.3	306543
A0A0H2ZNU9	A0A0H2ZNU9_STRP2	SPD_0465	349	ABC transporter, permease protein, putative	1	0.999	5	7	1	6	2	8	99751.2	103865	67457.3	66729.6	68816.3	56055.4
A0A0H2ZNV4	A0A0H2ZNV4_STRP2	SPD_1433	367	FAD dependent oxidoreductase	0.9995	0.999	1	1	0	3	0	0	41572	10521.4	37037	57236.5	13735.7	14982.6
A0A0H2ZNV7	A0A0H2ZNV7_STRP2	rnj	553	Ribonuclease J	1	0.999	53	56	44	64	41	47	4.99517e+06	4980593	4.841e+06	4495964	4892308	4379929
A0A0H2ZNV8	A0A0H2ZNV8_STRP2	SPD_1779	220	Thiamine pyrophosphokinase	1	0.999	10	10	4	10	6	12	304954	335179	219235	345432	308103	332731
A0A0H2ZNV9	A0A0H2ZNV9_STRP2	glgD	379	Glucose-1-phosphate adenylyltransferase, GlgD subunit	1	0.999	24	24	11	293	236	270	702884	663541	463592	40813800	34371608	39047008
A0A0H2ZNW0	A0A0H2ZNW0_STRP2	rsgA	292	Small ribosomal subunit biogenesis GTPase RsgA	1	0.999	6	5	3	8	4	4	189446	236708	166654	211046	132135	190595
A0A0H2ZNW1	A0A0H2ZNW1_STRP2	SPD_0008	122	Septum formation initiator, putative	0.9774	0.999	1	0	0	0	3	0	13884	13015.8	21247.6	14966.8	21654.2	12026.6
A0A0H2ZNW3	A0A0H2ZNW3_STRP2	cbf1	317	Cmp-binding-factor 1	1	0.999	44	61	42	47	45	55	2652833	2657438	2292045	2.64247e+06	2.5041e+06	2.71071e+06
A0A0H2ZNW4	A0A0H2ZNW4_STRP2	SPD_1829	242	Transcriptional regulator, GntR family protein	1	0.999	5	7	1	9	5	8	93365.4	99230.3	73997.7	99494.2	98649.1	92565.3
A0A0H2ZNW6	A0A0H2ZNW6_STRP2	SPD_1145	434	HD domain-containing protein	1	0.999	20	19	9	19	12	16	447586	456067	337263	457912	378287	353971
A0A0H2ZNW9	A0A0H2ZNW9_STRP2	prfB	329	Peptide chain release factor 2	1	0.999	19	26	26	22	27	25	995321	1.03832e+06	1.15975e+06	1.04052e+06	1052531	1.1034e+06
A0A0H2ZNX2	A0A0H2ZNX2_STRP2	SPD_1978	503	Membrane protein, putative	1	0.999	4	4	0	8	2	4	126443	126914	48704.6	146485	100496	117536
A0A0H2ZNX3	A0A0H2ZNX3_STRP2	SPD_1788	257	Hydrolase, TatD family protein	1	0.999	14	14	16	11	16	16	582631	581063	616110	574785	668167	769421
A0A0H2ZNX4	A0A0H2ZNX4_STRP2	amy	484	Alpha-amylase	1	0.999	9	13	2	10	11	10	275477	302097	199272	285651	227667	256552
A0A0H2ZNX7	A0A0H2ZNX7_STRP2	SPD_0792	290	Lipoprotein, putative	1	0.999	1	1	0	4	0	3	69532.5	67753.2	72664.5	100696	75113.1	61641.7
A0A0H2ZNX8	A0A0H2ZNX8_STRP2	SPD_0285	737	Glycosyl hydrolase, family protein 31	1	0.999	26	22	7	23	15	17	586779	793450	693865	711194	631725	652084
A0A0H2ZNX9	A0A0H2ZNX9_STRP2	lemA	186	LemA protein	1	0.999	57	68	50	57	55	67	4654252	4.73501e+06	4.82048e+06	4745920	4.69583e+06	4898028
A0A0H2ZNY1	A0A0H2ZNY1_STRP2	SPD_1908	235	Response regulator	0.9915	0.999	0	3	0	0	0	1	28974.4	30037.8	32414.4	33019.6	35827.4	33148.6
A0A0H2ZNY2	A0A0H2ZNY2_STRP2	phtE	1039	Pneumococcal histidine triad protein E	1	0.999	5	5	2	5	3	3	159593	91844.4	55624.6	98080.9	103225	118027
A0A0H2ZNY3	A0A0H2ZNY3_STRP2	SPD_2018	175	Isoprenylcysteine carboxyl methyltransferase (ICMT) family protein	1	0.999	8	12	4	15	8	11	254230	1.97294e+06	2.13537e+06	268923	213842	1.68663e+06
A0A0H2ZNY4	A0A0H2ZNY4_STRP2	SPD_1765	345	endopeptidase La	1	0.999	43	42	34	44	35	52	131WT_N8.2	1.34045e+06	1139146	1.34841e+06	1.36081e+06	1.34061e+06
A0A0H2ZNY5	A0A0H2ZNY5_STRP2	cdd-1	129	Cytidine deaminase	1	0.999	8	11	5	13	5	8	280972	287065	312420	299975	300955	270809
A0A0H2ZNY7	A0A0H2ZNY7_STRP2	SPD_1330	213	Amino acid ABC transporter, permease protein	1	0.999	2	4	3	1	3	1	301628	319856	362077	357247	351568	359989
A0A0H2ZNY8	A0A0H2ZNY8_STRP2	SPD_0579	329	Pneumococcal surface protein, putative	1	0.999	7	12	3	4	6	4	222075	251715	280719	227272	186259	208938
A0A0H2ZNZ1	A0A0H2ZNZ1_STRP2	pepQ	360	Proline dipeptidase PepQ	1	0.999	60	62	41	66	55	79	5723683	6.05326e+06	5539471	5.60774e+06	5322934	5924869
A0A0H2ZNZ2	A0A0H2ZNZ2_STRP2	SPD_1540	149	Membrane protein, putative	0.9774	0.999	1	3	1	1	0	1	31424.4	32336.5	20595.8	20500.4	26060.7	26910.9
A0A0H2ZNZ3	A0A0H2ZNZ3_STRP2	SPD_1875	206	Hydrolase, haloacid dehalogenase-like family protein	1	0.999	3	3	1	3	3	1	88436.2	101198	96507.8	94876	74285.4	88243.6
A0A0H2ZNZ7	A0A0H2ZNZ7_STRP2	SPD_1959	448	PTS system, IIC component, putative	1	0.999	4	7	2	0	0	2	89138.9	106006	78712.7	55034.6	41264.6	69274.4
A0A0H2ZNZ9	A0A0H2ZNZ9_STRP2	SPD_0379	144	Transcriptional regulator, MarR family protein	1	0.999	22	17	11	15	12	14	770828	801479	680910	822000	798182	845797
A0A0H2ZP01	A0A0H2ZP01_STRP2	SPD_1954	113	MIP18 family-like domain-containing protein	0.9988	0.999	2	2	0	0	0	1	33412.8	36139.8	35548.6	32702.3	32597.2	38140.1
A0A0H2ZP04	A0A0H2ZP04_STRP2	SPD_1794	462	Cof family protein	1	0.999	25	26	25	31	28	35	1.26111e+06	1.69473e+06	1335034	1.70355e+06	1.40182e+06	1.83867e+06
A0A0H2ZP05	A0A0H2ZP05_STRP2	SPD_1383	898	Cation-transporting ATPase, E1-E2 family protein	1	0.999	34	34	23	39	23	27	1.13809e+06	1.21344e+06	1.1544e+06	1.18373e+06	1.18125e+06	1.15448e+06
A0A0H2ZP06	A0A0H2ZP06_STRP2	araT	389	Aminotransferase	1	0.999	58	52	36	50	46	54	4.35365e+06	4261866	3382594	4.05043e+06	3.91598e+06	4.13661e+06
A0A0H2ZP07	A0A0H2ZP07_STRP2	SPD_1169	316	Oligopeptide ABC transporter, permease protein	1	0.999	4	6	7	4	2	6	214101	199572	235104	160065	190664	200872
A0A0H2ZP09	A0A0H2ZP09_STRP2	thiD	263	Phosphomethylpyrimidine kinase	1	0.999	1	3	1	4	0	1	84971.7	121119	63641.9	135542	75118.9	96327.2
A0A0H2ZP11	A0A0H2ZP11_STRP2	SPD_0559	158	PTS system IIA component, putative	1	0.999	5	6	0	6	2	4	160214	154716	106417	181976	137372	166036
A0A0H2ZP13	A0A0H2ZP13_STRP2	rsuA-1	240	Pseudouridine synthase	1	0.999	3	5	1	1	1	4	78754.4	81448.4	70929.6	53777.9	81164.5	77935.1
A0A0H2ZP14	A0A0H2ZP14_STRP2	SPD_1382	263	Glutathione S-transferase family protein	1	0.999	15	19	5	9	13	18	494156	499176	332757	466492	492343	459724
A0A0H2ZP20	A0A0H2ZP20_STRP2	yajC-2	99	Preprotein translocase, YajC subunit	1	0.999	12	16	9	9	8	14	989014	1.02136e+06	962400	1.22512e+06	992992	1.03522e+06
A0A0H2ZP21	A0A0H2ZP21_STRP2	gyrB	648	DNA gyrase subunit B	1	0.999	71	70	38	70	50	80	2384WT_N	2.44499e+06	2002127	2.75686e+06	2.36096e+06	2.54604e+06
A0A0H2ZP22	A0A0H2ZP22_STRP2	gyrA	822	DNA gyrase subunit A	1	0.999	70	80	43	72	45	65	3677769	3.69041e+06	3.46756e+06	3.86103e+06	3822434	3400218
A0A0H2ZP23	A0A0H2ZP23_STRP2	SPD_0074	254	Phosphorylase, Pnp/Udp family protein, putative	1	0.999	2	1	1	4	1	4	119246	92929.1	73861.8	80236.7	80000.9	86199.1
A0A0H2ZP24	A0A0H2ZP24_STRP2	SPD_2022	810	ATP-dependent Clp protease, ATP-binding subunit	1	0.999	75	83	40	71	68	76	2403585	2.40966e+06	1.72372e+06	3.23081e+06	2.39028e+06	2.75568e+06
A0A0H2ZP25	A0A0H2ZP25_STRP2	ychF	371	Ribosome-binding ATPase YchF	1	0.999	84	85	45	95	57	95	5.53616e+06	5815480	4.91566e+06	5.91392e+06	5049559	5444775
A0A0H2ZP26	A0A0H2ZP26_STRP2	SPD_1329	209	Amino acid ABC transporter, ATP-binding protein	1	0.999	11	31	6	39	12	35	360160	463408	277796	483478	335080	510437
A0A0H2ZP27	A0A0H2ZP27_STRP2	hpt	180	Hypoxanthine phosphoribosyltransferase	1	0.999	40	47	32	38	38	44	4211067	4428394	3.64939e+06	4138297	4.03967e+06	4391782
A0A0H2ZP28	A0A0H2ZP28_STRP2	SPD_0549	238	Lipoprotein, putative	1	0.999	25	16	15	17	16	20	1.08301e+06	1.09633e+06	1166702	982724	1.08577e+06	1163208
A0A0H2ZP31	A0A0H2ZP31_STRP2	SPD_1608	336	ABC transporter ATP-binding protein	1	0.999	12	19	7	19	16	20	459523	424757	440386	645132	627232	739719
A0A0H2ZP32	A0A0H2ZP32_STRP2	pyrDa	311	Dihydroorotate dehydrogenase	1	0.999	59	53	30	55	43	55	3.9431e+06	3.71022e+06	3.42892e+06	3.9842e+06	3.70388e+06	3.59739e+06
A0A0H2ZP34	A0A0H2ZP34_STRP2	recG	671	ATP-dependent DNA helicase RecG	0.9995	0.999	0	0	0	1	0	0	32382.8	27503.3	0	43032.9	14444.2	45229.6
A0A0H2ZP37	A0A0H2ZP37_STRP2	SPD_1528	297	ABC transporter, ATP-binding protein	1	0.999	8	8	3	8	6	11	359431	372095	421905	426111	393747	370363
A0A0H2ZP40	A0A0H2ZP40_STRP2	SPD_0140	538	ABC transporter, ATP-binding protein	0.9774	0.999	1	0	0	0	0	0	5282.46	6016.52	0	0	6131.06	0
A0A0H2ZP43	A0A0H2ZP43_STRP2	SPD_1238	257	Hydrolase, haloacid dehalogenase-like family protein	1	0.999	33	36	18	26	26	36	1.88985e+06	1.88351e+06	1.5982e+06	1.96266e+06	1.66534e+06	2.39293e+06
A0A0H2ZP44	A0A0H2ZP44_STRP2	msrAB1	312	Multifunctional fusion protein	1	0.999	42	47	34	46	39	48	3801359	2306806	4919938	2.28164e+06	3.94692e+06	2246837
A0A0H2ZP45	A0A0H2ZP45_STRP2	glmS	602	Glutamine--fructose-6-phosphate aminotransferase [isomerizing]	1	0.999	183	183	151	186	166	174	15595189	15941290	12452665	15863476	13676100	14995366
A0A0H2ZP47	A0A0H2ZP47_STRP2	relA	740	GTP diphosphokinase	1	0.999	29	27	14	33	22	29	834689	849549	740668	876428	889912	929630
A0A0H2ZP48	A0A0H2ZP48_STRP2	lacD	326	Tagatose 1,6-diphosphate aldolase	1	0.999	49	46	38	50	50	48	2.84324e+06	2.9456e+06	2.89904e+06	3.35671e+06	3.17117e+06	3469232
A0A0H2ZP49	A0A0H2ZP49_STRP2	SPD_0784	1116	type I site-specific deoxyribonuclease	1	0.999	23	28	20	24	17	31	814598	819729	576490	723838	687922	738509
A0A0H2ZP50	A0A0H2ZP50_STRP2	pepA	354	Glutamyl aminopeptidase PepA	1	0.999	77	90	54	87	75	82	4.59752e+06	5.35502e+06	3.6351e+06	3.98233e+06	3.70211e+06	4.63072e+06
A0A0H2ZP52	A0A0H2ZP52_STRP2	ptsH	87	Phosphocarrier protein HPr	1	0.999	25	28	37	24	27	27	9335053	8961648	13224545	7.09722e+06	10784187	8669610
A0A0H2ZP53	A0A0H2ZP53_STRP2	dnaI	298	Primosomal protein DnaI	1	0.999	13	20	7	19	9	15	596493	575438	506386	1.03467e+06	629786	584505
A0A0H2ZP54	A0A0H2ZP54_STRP2	SPD_1301	201	NADPH-dependent FMN reductase	1	0.999	13	11	5	8	7	11	393964	391702	414777	341761	394957	381448
A0A0H2ZP55	A0A0H2ZP55_STRP2	mreC	272	Cell shape-determining protein MreC	1	0.999	25	27	18	31	20	34	697639	694419	733208	960830	916505	899802
A0A0H2ZP56	A0A0H2ZP56_STRP2	SPD_1200	366	Glycosyl transferase, group 1 family protein	1	0.999	2	3	1	3	0	6	111446	80947.1	61066.9	74364.3	93006.3	85585.2
A0A0H2ZP57	A0A0H2ZP57_STRP2	SPD_1536	424	3-hydroxy-3-methylglutaryl coenzyme A reductase	1	0.999	8	6	2	4	3	11	233615	204964	145857	151857	144118	174448
A0A0H2ZP58	A0A0H2ZP58_STRP2	spxB	591	Pyruvate oxidase	1	0.999	277	322	265	335	272	326	57019676	60858448	52994160	70266296	57905964	61198148
A0A0H2ZP60	A0A0H2ZP60_STRP2	SPD_1233	434	NOL1/NOP2/sun family protein	1	0.999	2	4	2	6	4	8	149886	164022	110871	180942	175900	204186
A0A0H2ZP61	A0A0H2ZP61_STRP2	SPD_0517	294	PucR C-terminal helix-turn-helix domain-containing protein	1	0.999	1	2	0	1	2	2	54121.4	57822.3	55075.4	326406	25612	236377
A0A0H2ZP62	A0A0H2ZP62_STRP2	SPD_1258	428	Peptidase, U32 family protein	1	0.999	20	33	15	25	25	29	937336	1.02375e+06	692106	1.22729e+06	882925	1.15353e+06
A0A0H2ZP63	A0A0H2ZP63_STRP2	SPD_0768	369	Membrane protein, putative	1	0.999	3	4	3	2	2	6	101098	104217	46544.5	89001.3	80227.5	95225.3
A0A0H2ZP64	A0A0H2ZP64_STRP2	SPD_1411	191	Isochorismatase family protein	1	0.999	15	18	11	12	12	13	695396	722502	652265	668589	672691	781065
A0A0H2ZP67	A0A0H2ZP67_STRP2	SPD_1580	423	ATPase, AAA family protein	1	0.999	18	8	6	9	10	9	165236	163572	97628.8	152999	124851	147364
A0A0H2ZP68	A0A0H2ZP68_STRP2	SPD_1446	225	DNA-binding response regulator	1	0.999	8	4	0	1	1	3	96489.1	103381	46166.6	87055.7	95176.7	68974.7
A0A0H2ZP70	A0A0H2ZP70_STRP2	SPD_0574	245	DNA-binding response regulator	1	0.999	5	2	2	5	3	6	85384.1	89976.5	26538.9	75209.5	63030.8	82008.3
A0A0H2ZP73	A0A0H2ZP73_STRP2	SPD_0177	353	Peptidase M24 family protein	1	0.999	25	31	23	24	21	26	1.47507e+06	1.5013e+06	1.70305e+06	1.15505e+06	2.1183e+06	1.52659e+06
A0A0H2ZP78	A0A0H2ZP78_STRP2	SPD_1385	623	ABC transporter, ATP-binding protein	1	0.999	27	33	14	36	20	42	696892	864568	507214	800360	609613	801932
A0A0H2ZP80	A0A0H2ZP80_STRP2	SPD_0462	95	Methyl-accepting chemotaxis protein	1	0.999	6	7	1	7	2	4	408349	396096	486000	409767	481013	420142
A0A0H2ZP81	A0A0H2ZP81_STRP2	SPD_1024	329	lipoate--protein ligase	1	0.999	16	21	14	27	18	22	577982	594744	548008	677938	570456	557996
A0A0H2ZP82	A0A0H2ZP82_STRP2	phtD	853	Pneumococcal histidine triad protein D	1	0.999	36	31	31	46	34	42	10WT_N48.9	1.09441e+06	1.01204e+06	1.05384e+06	1.03655e+06	1159040
A0A0H2ZP83	A0A0H2ZP83_STRP2	SPD_0266	270	Cof family protein	1	0.999	23	26	10	30	16	20	508597	604964	348227	611944	449232	612985
A0A0H2ZP84	A0A0H2ZP84_STRP2	prsA	322	Ribose-phosphate pyrophosphokinase	1	0.999	87	69	69	78	76	85	6433345	6385820	6011321	5973197	6.11084e+06	7.52915e+06
A0A0H2ZP87	A0A0H2ZP87_STRP2	radA	420	DNA repair protein RadA	1	0.999	4	7	1	5	3	3	112688	102034	33766.5	97614	109663	98522.9
A0A0H2ZP88	A0A0H2ZP88_STRP2	SPD_1742	172	Acetyltransferase, GNAT family protein	1	0.999	9	9	10	9	8	9	158475	200938	172943	210631	138709	127165
A0A0H2ZP91	A0A0H2ZP91_STRP2	SPD_2051	427	Peptidase, M16 family protein	1	0.999	3	3	2	4	4	4	151953	176069	91927.3	151214	134880	180461
A0A0H2ZP94	A0A0H2ZP94_STRP2	lys1	419	Saccharopine dehydrogenase	1	0.999	18	17	16	15	12	16	888387	885828	816888	826382	896130	837659
A0A0H2ZP95	A0A0H2ZP95_STRP2	SPD_1171	307	N-acetylneuraminate epimerase	1	0.999	7	9	4	4	5	3	194695	267010	293905	233700	165973	190713
A0A0H2ZP97	A0A0H2ZP97_STRP2	SPD_1360	64	CsbD-like domain-containing protein	0.9774	0.999	0	0	1	0	0	1	23506.2	23508	63238.9	18733.4	56698.7	12845.2
A0A0H2ZP99	A0A0H2ZP99_STRP2	SPD_0839	166	Acetyltransferase, GNAT family protein	1	0.999	5	5	1	4	0	4	71366.4	71248.6	35119.8	67571.6	49275.5	68688.2
A0A0H2ZPA2	A0A0H2ZPA2_STRP2	SPD_1151	88	Chorismate mutase	1	0.999	3	3	1	3	3	2	20579.2	21619.2	29003.4	15703.7	10385.8	15222.2
A0A0H2ZPA4	A0A0H2ZPA4_STRP2	coaB	229	Phosphopantothenate--cysteine ligase	1	0.999	19	18	14	20	21	19	544976	595280	413628	617193	526227	524168
A0A0H2ZPA5	A0A0H2ZPA5_STRP2	SPD_0159	177	Membrane protein putative	1	0.999	8	15	5	14	7	15	438304	497828	311883	501575	387306	516849
A0A0H2ZPA6	A0A0H2ZPA6_STRP2	SPD_0344	229	DNA-binding response regulator	1	0.999	10	9	6	4	6	9	235385	214654	150486	161882	158610	154608
A0A0H2ZPA7	A0A0H2ZPA7_STRP2	lytA	318	Autolysin/N-acetylmuramoyl-L-alanine amidase	1	0.999	14	21	9	20	12	14	1.29782e+06	1.24227e+06	1344535	1.12611e+06	1.15743e+06	1.24042e+06
A0A0H2ZPA8	A0A0H2ZPA8_STRP2	SPD_1212	390	Methyltransferase	1	0.999	6	8	3	6	4	4	218922	230351	135793	328278	333454	243210
A0A0H2ZPA9	A0A0H2ZPA9_STRP2	SPD_1961	676	Transcriptional regulator, BglG family protein	0.9995	0.999	4	2	0	2	2	1	57721.1	57237	30459.3	35707.4	41452.1	43608.3
A0A0H2ZPB0	A0A0H2ZPB0_STRP2	SPD_0751	229	Membrane protein, putative	1	0.999	8	10	4	13	12	8	433546	421438	333774	436325	444186	441551
A0A0H2ZPB1	A0A0H2ZPB1_STRP2	vex2	215	ABC transporter, ATP-binding protein Vexp2	1	0.999	13	11	9	10	7	12	637646	675169	483741	512088	415598	522265
A0A0H2ZPB2	A0A0H2ZPB2_STRP2	SPD_2025	335	ABC transporter, substrate-binding protein, putative	1	0.999	26	29	15	27	15	19	855590	940286	678312	1.05543e+06	781963	965766
A0A0H2ZPB4	A0A0H2ZPB4_STRP2	nox	459	NADH oxidase	1	0.999	102	95	94	109	94	104	11922938	13262003	12040608	13251634	13982002	12761646
A0A0H2ZPB6	A0A0H2ZPB6_STRP2	ccdA-2	235	Cytochrome c-type biogenesis protein CcdA	0.9773	0.999	1	0	0	2	0	0	6715.27	9072.85	0	13714.3	0	3180.66
A0A0H2ZPB8	A0A0H2ZPB8_STRP2	SPD_0742	318	Sugar ABC transporter, permease protein, putative	1	0.999	6	5	5	5	4	5	283537	294862	317812	327821	330027	295442
A0A0H2ZPB9	A0A0H2ZPB9_STRP2	SPD_1659	WT_N	Phosphoesterase	1	0.999	22	28	17	23	30	22	1.87679e+06	1796411	1.66601e+06	1.95116e+06	1.94603e+06	1.96083e+06
A0A0H2ZPC0	A0A0H2ZPC0_STRP2	SPD_1791	404	Aminotransferase, class I	1	0.999	55	67	34	62	50	51	3.79059e+06	3739669	3.21851e+06	3577442	3.40234e+06	3.53755e+06
A0A0H2ZPC1	A0A0H2ZPC1_STRP2	estA	259	Tributyrin esterase	1	0.999	4	2	1	3	2	7	169668	187648	130211	190512	119039	191011
A0A0H2ZPC2	A0A0H2ZPC2_STRP2	manA	314	Mannose-6-phosphate isomerase	1	0.999	34	32	28	28	31	30	1.98338e+06	1.9868e+06	1.59578e+06	1.97099e+06	1.80682e+06	1.95505e+06
A0A0H2ZPC6	A0A0H2ZPC6_STRP2	SPD_0151	284	Lipoprotein	1	0.999	94	101	78	75	82	98	4321586	4419084	4.05925e+06	3.55631e+06	4052458	4.27184e+06
A0A0H2ZPD0	A0A0H2ZPD0_STRP2	SPD_0076	459	Potassium uptake protein, Trk family protein	0.9993	0.999	1	4	2	1	2	1	72285	65907.4	55581.3	67146.5	64493.9	74168.5
A0A0H2ZPD2	A0A0H2ZPD2_STRP2	SPD_1034	237	Hydrolase, haloacid dehalogenase-like family protein	1	0.999	2	4	2	5	2	1	133074	133961	141630	133094	116654	114561
A0A0H2ZPD3	A0A0H2ZPD3_STRP2	pta	324	phosphate acetyltransferase	1	0.999	48	45	33	49	43	54	3923265	3.70862e+06	3.38742e+06	3791180	3388404	3.6973e+06
A0A0H2ZPE2	A0A0H2ZPE2_STRP2	SPD_1854	317	DNA methylase adenine-specific domain-containing protein	1	0.999	4	11	3	5	9	8	135456	238424	84394.1	215867	89658.5	210079
A0A0H2ZPE4	A0A0H2ZPE4_STRP2	lacR2	253	Lactose phosphotransferase system repressor	1	0.999	30	34	25	30	33	32	1986537	1.89052e+06	1.64389e+06	2136792	1546051	2.04107e+06
A0A0H2ZPE6	A0A0H2ZPE6_STRP2	SPD_1388	282	DegV family protein	1	0.999	9	21	9	12	12	14	463510	462102	429118	525757	451410	501256
A0A0H2ZPE9	A0A0H2ZPE9_STRP2	SPD_1487	283	Phosphosugar-binding transcriptional regulator, putative	1	0.999	19	21	16	21	14	21	828372	891808	774566	922920	83WT_N5.6	932333
A0A0H2ZPF3	A0A0H2ZPF3_STRP2	SPD_0805	662	Transporter, permease protein, putative	0.9764	0.999	0	0	0	0	0	0	40070.9	38029.8	30411.1	44828.2	25262.1	37117.2
A0A0H2ZPF4	A0A0H2ZPF4_STRP2	SPD_0754	76	Branched-chain amino acid aminotransferase	1	0.999	6	9	8	7	9	5	405040	419221	544996	354575	440840	394381
A0A0H2ZPF5	A0A0H2ZPF5_STRP2	SPD_0155	189	Membrane protein, putative	0.9772	0.999	0	0	0	0	0	0	29340	29989.4	20989.7	20547.5	20303.1	24407
A0A0H2ZPF6	A0A0H2ZPF6_STRP2	dnaJ	372	Chaperone protein DnaJ	1	0.999	37	42	26	53	35	43	2.58832e+06	2.69501e+06	2.00751e+06	2.9644e+06	2.72588e+06	2771161
A0A0H2ZPF7	A0A0H2ZPF7_STRP2	cps2F	314	Glycosyl transferase, group 2 family protein	1	0.999	31	28	21	34	23	32	4.18276e+06	4508898	4.40978e+06	4366668	4643986	4.99968e+06
A0A0H2ZPF8	A0A0H2ZPF8_STRP2	SPD_1607	563	ABC transporter, permease protein	1	0.999	2	0	0	4	2	3	129668	130947	90828	175776	165695	191991
A0A0H2ZPF9	A0A0H2ZPF9_STRP2	SPD_1605	333	Sugar-binding transcriptional regulator, LacI family protein	0.9999	0.999	1	1	1	0	1	0	25958.5	26421.6	24509	37399.4	26890.4	26116.3
A0A0H2ZPG1	A0A0H2ZPG1_STRP2	SPD_0569	684	Sodium/hydrogen exchanger family protein	0.9993	0.999	0	0	0	1	0	0	8652.44	0	0	16209.5	7730.11	11841.9
A0A0H2ZPG2	A0A0H2ZPG2_STRP2	pflA	264	Pyruvate formate-lyase-activating enzyme	1	0.999	12	11	2	21	5	12	389824	480404	250526	523311	391428	443928
A0A0H2ZPG3	A0A0H2ZPG3_STRP2	scrK	295	Fructokinase	1	0.999	25	37	7	24	15	37	458437	523895	411747	529369	412011	505829
A0A0H2ZPG4	A0A0H2ZPG4_STRP2	SPD_0222	230	Phosphoglycerate mutase family protein	1	0.999	12	12	7	9	10	9	1.1367e+06	1.22377e+06	1174339	1.14845e+06	1143138	1.03217e+06
A0A0H2ZPG6	A0A0H2ZPG6_STRP2	ecfT	264	Energy-coupling factor transporter transmembrane protein EcfT	1	0.999	4	3	2	8	4	5	167443	159251	128714	180389	169047	163209
A0A0H2ZPG7	A0A0H2ZPG7_STRP2	mapZ	464	Mid-cell-anchored protein Z	1	0.999	31	25	13	33	21	37	753613	864382	573876	853124	683235	898992
A0A0H2ZPG8	A0A0H2ZPG8_STRP2	SPD_1064	271	Hemolysin A, putative	0.9923	0.999	0	1	1	0	0	0	1.37927e+06	1.12668e+06	1.82809e+06	1.43316e+06	1.68346e+06	1.39409e+06
A0A0H2ZPG9	A0A0H2ZPG9_STRP2	dacA	271	Diadenylate cyclase	1	0.999	13	13	7	10	6	7	422700	426376	316159	463431	392344	422925
A0A0H2ZPH0	A0A0H2ZPH0_STRP2	SPD_0797	271	ABC transporter, substrate-binding protein	0.9774	0.999	0	0	0	0	0	0	9897.42	11490.7	0	7815.89	6677.95	7317.51
A0A0H2ZPH1	A0A0H2ZPH1_STRP2	SPD_1397	126	Endoribonuclease L-PSP	1	0.999	15	19	15	19	19	23	1.42652e+06	1.41141e+06	951666	1.17249e+06	1.39427e+06	1.4296e+06
A0A0H2ZPH2	A0A0H2ZPH2_STRP2	pbp1A	719	Penicillin-binding protein 1A	1	0.999	53	54	38	61	48	60	1.81227e+06	1.75322e+06	5895651	1945497	2330191	2.54206e+06
A0A0H2ZPH4	A0A0H2ZPH4_STRP2	SPD_1231	305	Phosphate transport system permease protein	1	0.999	5	4	6	8	8	8	202648	178170	213043	204491	215865	198671
A0A0H2ZPH5	A0A0H2ZPH5_STRP2	SPD_1429	158	LysM domain-containing protein	1	0.999	5	4	5	5	3	6	146721	121150	150831	142162	135647	128291
A0A0H2ZPH6	A0A0H2ZPH6_STRP2	ilvA	416	L-threonine dehydratase	1	0.999	5	7	2	4	1	7	200912	543269	416561	192953	WT_N227.4	291032
A0A0H2ZPH7	A0A0H2ZPH7_STRP2	cpoA	374	Glycosyl transferase CpoA	1	0.999	9	9	6	6	8	9	343831	324648	255704	293670	324907	297665
A0A0H2ZPH9	A0A0H2ZPH9_STRP2	SPD_0988	234	Integral membrane protein	0.9773	0.999	1	1	1	0	0	0	9756.33	8850.9	0	4047.09	40857.7	0
A0A0H2ZPI5	A0A0H2ZPI5_STRP2	iga	1963	Immunoglobulin A1 protease	1	0.999	116	105	47	108	76	111	2.72633e+06	2.87908e+06	2.19336e+06	2.66552e+06	2.43192e+06	2786500
A0A0H2ZPI6	A0A0H2ZPI6_STRP2	SPD_0230	248	Transcriptional regulator, DeoR family protein	1	0.999	5	9	3	10	7	6	178547	197384	104075	205205	137768	152847
A0A0H2ZPI7	A0A0H2ZPI7_STRP2	SPD_0134	227	Gcp-like domain-containing protein	1	0.999	13	11	8	11	9	11	257592	323286	285119	242274	227853	232566
A0A0H2ZPI9	A0A0H2ZPI9_STRP2	SPD_0657	218	Acetoin utilization protein AcuB, putative	1	0.999	8	7	2	3	4	10	235283	244878	169087	97563.9	63211.6	332169
A0A0H2ZPJ0	A0A0H2ZPJ0_STRP2	SPD_0999	287	Transcriptional regulator MutR, putative	0.9998	0.999	1	0	0	2	1	1	57075.2	24904.8	20884.5	32375.2	22724.7	23783.9
A0A0H2ZPJ1	A0A0H2ZPJ1_STRP2	amiD	308	Oligopeptide ABC transporter, permease protein AmiD	1	0.999	1	4	1	4	1	2	109709	161468	51955.1	90031.8	94153.4	190095
A0A0H2ZPJ3	A0A0H2ZPJ3_STRP2	SPD_0697	242	Acetyltransferase, GNAT family protein	1	0.999	1	2	0	1	0	2	40770.4	25141.4	0	35300.7	39150.3	40901.9
A0A0H2ZPJ5	A0A0H2ZPJ5_STRP2	lysA	416	Diaminopimelate decarboxylase	1	0.999	25	25	13	16	16	22	1.05075e+06	1102993	1.12359e+06	1.23394e+06	1.1181e+06	1168854
A0A0H2ZPK2	A0A0H2ZPK2_STRP2	SPD_1712	253	Oxidoreductase, short chain dehydrogenase/reductase family protein	1	0.999	5	4	2	6	1	6	140461	128934	117147	134932	123587	125038
A0A0H2ZPK3	A0A0H2ZPK3_STRP2	SPD_1646	98	Bacteriocin immunity protein	1	0.999	1	0	1	0	0	1	23167.4	26178.2	21166.1	27196.6	22697.7	30764.8
A0A0H2ZPK4	A0A0H2ZPK4_STRP2	tarJ	340	Ribulose-5-phosphate reductase	1	0.999	16	22	13	23	12	23	984596	1.05593e+06	945673	1.05236e+06	899241	962367
A0A0H2ZPK6	A0A0H2ZPK6_STRP2	SPD_1899	242	Glutamine amidotransferase, class 1	1	0.999	28	29	22	30	23	22	2.33131e+06	2.56795e+06	1.84654e+06	2.73503e+06	2186515	2340285
A0A0H2ZPK7	A0A0H2ZPK7_STRP2	map	286	Methionine aminopeptidase	1	0.999	50	45	24	42	32	42	3.44953e+06	3.51019e+06	2.82391e+06	3.49137e+06	3.17527e+06	3.67251e+06
A0A0H2ZPL1	A0A0H2ZPL1_STRP2	SPD_0434	560	ABC transporter, ATP-binding protein	1	0.999	16	18	6	24	9	27	558656	487578	323257	601175	379682	628650
A0A0H2ZPL4	A0A0H2ZPL4_STRP2	SPD_0634	123	EfeO-type cupredoxin-like domain-containing protein	0.9995	0.999	1	1	1	4	0	4	32796.3	33091.6	16955.4	33566.1	29167	34488.5
A0A0H2ZPL5	A0A0H2ZPL5_STRP2	SPD_1099	246	Amino acid ABC transporter, ATP-binding protein	1	0.999	28	29	11	29	20	35	1.50793e+06	1.48014e+06	1.30259e+06	1.70561e+06	1.42158e+06	1.58897e+06
A0A0H2ZPL7	A0A0H2ZPL7_STRP2	SPD_0646	281	DegV family protein	1	0.999	31	27	20	27	24	24	1.57786e+06	1.67723e+06	1.51898e+06	1.5581e+06	1.43456e+06	1.42112e+06
A0A0H2ZPM0	A0A0H2ZPM0_STRP2	lspA	153	Lipoprotein signal peptidase	0.9774	0.999	0	2	1	3	1	0	30595.1	30041.6	39686.9	33451.7	33378.3	24534.7
A0A0H2ZPM1	A0A0H2ZPM1_STRP2	SPD_0681	106	Uncharacterized protein	0.9995	0.999	2	6	1	4	3	3	83280.4	80274.9	93181.7	79924.9	85523.7	74973.2
A0A0H2ZPM4	A0A0H2ZPM4_STRP2	SPD_0614	215	ABC transporter, ATP-binding protein	0.9889	0.999	0	0	0	5	0	1	31505	0	23739.5	52477.4	0	38958.4
A0A0H2ZPM6	A0A0H2ZPM6_STRP2	secY	436	Protein translocase subunit SecY	1	0.999	15	16	6	12	13	18	935501	938053	922431	1014894	852943	1.23269e+06
A0A0H2ZPN0	A0A0H2ZPN0_STRP2	SPD_0174	234	Membrnae protein, putative	1	0.999	10	11	7	19	8	9	613898	605879	605179	549077	643021	549920
A0A0H2ZPN1	A0A0H2ZPN1_STRP2	cysK	306	Cysteine synthase	1	0.999	179	174	157	162	174	180	28045764	28553456	22549618	25247608	24254154	25640368
A0A0H2ZPN2	A0A0H2ZPN2_STRP2	SPD_1867	605	Membrane protein, putative	1	0.999	4	8	2	3	8	11	161191	209288	61864	120984	142704	183459
A0A0H2ZPN3	A0A0H2ZPN3_STRP2	SPD_1423	257	Phosphomethylpyrimidine kinase, putative	1	0.999	7	8	4	8	5	7	464183	477713	390799	460620	385983	498969
A0A0H2ZPN4	A0A0H2ZPN4_STRP2	SPD_1482	203	MutT/nudix family protein	0.9774	0.999	2	3	1	0	2	2	23263	28224.9	37029.9	104298	45967.7	22148.5
A0A0H2ZPN6	A0A0H2ZPN6_STRP2	SPD_0704	356	Peptidase, U32 family protein	1	0.999	13	19	10	11	12	15	994990	790511	529296	1.30816e+06	742683	857873
A0A0H2ZPN8	A0A0H2ZPN8_STRP2	acpP	74	Acyl carrier protein	1	0.999	13	14	13	16	11	15	1589317	1.93252e+06	1.35491e+06	2.675e+06	1.79986e+06	2.56513e+06
A0A0H2ZPN9	A0A0H2ZPN9_STRP2	SPD_1098	721	Amino acid ABC transporter, amino acid-binding protein/permease protein	1	0.999	80	86	53	104	70	98	4685341	5.05339e+06	3974773	5834135	4.82473e+06	5.08517e+06
A0A0H2ZPP4	A0A0H2ZPP4_STRP2	talC	222	Transaldolase, putative	1	0.999	4	3	7	3	2	4	68688.5	95310.6	63185.7	83908.7	86759.6	120002
A0A0H2ZPP6	A0A0H2ZPP6_STRP2	SPD_0437	187	Riboflavin transporter	0.9774	0.999	2	2	1	3	4	2	104755	95611.6	84141.2	83328.8	64954.1	87845.5
A0A0H2ZPP8	A0A0H2ZPP8_STRP2	licD1	267	Phosphotransferase LicD1	1	0.999	13	12	6	9	10	7	233429	254241	134529	196982	156746	205622
A0A0H2ZPQ1	A0A0H2ZPQ1_STRP2	SPD_1079	1084	Type II restriction endonuclease, putative	1	0.999	11	14	4	14	7	24	398176	349278	316506	368842	389442	441918
A0A0H2ZPQ2	A0A0H2ZPQ2_STRP2	scrB	484	Sucrose-6-phosphate hydrolase	1	0.999	5	7	3	7	3	9	212324	237555	97454	125168	123001	219307
A0A0H2ZPQ3	A0A0H2ZPQ3_STRP2	SPD_1769	235	Membrane protein, putative	0.9995	0.999	3	2	3	1	0	1	89405.5	76956.7	106666	108848	105506	98766.8
A0A0H2ZPQ4	A0A0H2ZPQ4_STRP2	SPD_0707	184	4-methyl-5(B-hydroxyethyl)-thiazole monophosphate biosynthesis protein, putative	1	0.999	13	20	6	12	15	14	683744	841000	387267	802186	531558	841128
A0A0H2ZPQ5	A0A0H2ZPQ5_STRP2	argR	156	Arginine repressor	1	0.999	0	0	2	2	3	0	23268.5	69437	57148.9	57436.7	70650.7	65135.7
A0A0H2ZPQ7	A0A0H2ZPQ7_STRP2	SPD_0772	303	Tagatose-6-phosphate kinase	1	0.999	43	38	26	35	33	52	2.509e+06	2.7743e+06	2.19547e+06	2.1474e+06	2.06721e+06	2708269
A0A0H2ZPQ8	A0A0H2ZPQ8_STRP2	SPD_0956	252	ABC transporter, ATP-binding protein	1	0.999	6	12	4	10	7	12	167749	181974	109466	191615	163911	224553
A0A0H2ZPQ9	A0A0H2ZPQ9_STRP2	argR	148	Arginine repressor	0.9995	0.999	3	1	1	2	1	2	43100.7	44462.9	50880.3	43378.5	49069.3	33855.1
A0A0H2ZPR0	A0A0H2ZPR0_STRP2	phnA	112	PhnA protein	1	0.999	9	6	7	11	5	10	325961	363543	495654	335182	381723	372991
A0A0H2ZPR1	A0A0H2ZPR1_STRP2	SPD_1351	1032	Snf2 family protein	1	0.999	11	12	1	10	2	8	190327	475485	63934.5	445155	177336	210743
A0A0H2ZPR2	A0A0H2ZPR2_STRP2	rumA-2	451	23S rRNA (Uracil-5-)-methyltransferase RumA	1	0.999	3	3	0	3	0	5	61823.8	50890	0	148956	92741	40340.8
A0A0H2ZPR7	A0A0H2ZPR7_STRP2	SPD_1294	148	BS_ykrK family protein	1	0.999	6	9	2	8	5	9	172866	165630	135783	182254	163414	167935
A0A0H2ZPR8	A0A0H2ZPR8_STRP2	cshB	447	DEAD-box ATP-dependent RNA helicase CshB	1	0.999	32	42	23	40	36	47	1.83567e+06	1.70359e+06	1.46014e+06	1.78138e+06	1.88797e+06	1.84805e+06
A0A0H2ZPR9	A0A0H2ZPR9_STRP2	SPD_1518	283	Transcriptional activator, Rgg/GadR/MutR family protein	1	0.999	3	3	1	0	0	3	87933.6	74722.1	41260.8	58222.3	46811.8	134292
A0A0H2ZPS0	A0A0H2ZPS0_STRP2	ftsY	425	Signal recognition particle receptor FtsY	1	0.999	39	31	40	43	37	40	2.54592e+06	2.52617e+06	2.51171e+06	2.45668e+06	2.41149e+06	2.53921e+06
A0A0H2ZPS1	A0A0H2ZPS1_STRP2	SPD_0178	132	Transcriptional regulator Spx	1	0.999	4	4	3	5	3	8	91644.5	114079	145743	140517	111300	167344
A0A0H2ZPS2	A0A0H2ZPS2_STRP2	SPD_0913	324	Extracellular protein	1	0.999	53	47	51	38	43	46	2410901	2.38278e+06	2.02803e+06	2.16599e+06	2.23715e+06	2.39121e+06
A0A0H2ZPS6	A0A0H2ZPS6_STRP2	livF	236	Branched-chain amino acid ABC transporter, ATP-binding protein	1	0.999	11	12	3	13	13	9	395290	392531	321085	430380	413427	400410
A0A0H2ZPS9	A0A0H2ZPS9_STRP2	SPD_1771	246	SpoU rRNA Methylase family protein	1	0.999	5	6	2	4	7	9	145180	316270	146482	286410	145821	153178
A0A0H2ZPT7	A0A0H2ZPT7_STRP2	SPD_1571	598	Oligoendopeptidase F, putative	1	0.999	60	71	48	51	61	66	2.52237e+06	2.64586e+06	2.32235e+06	2.10191e+06	2580744	2.71154e+06
A0A0H2ZPT8	A0A0H2ZPT8_STRP2	rafE	419	Sugar ABC transporter, sugar-binding protein	1	0.999	1	1	0	3	1	0	15385.8	25390	0	36402.9	4794.07	22936.7
A0A0H2ZPU1	A0A0H2ZPU1_STRP2	SPD_1727	136	Uncharacterized protein	1	0.999	21	28	19	22	21	27	1.22828e+06	1309808	1.13394e+06	924690	1.14183e+06	1.12829e+06
A0A0H2ZPU3	A0A0H2ZPU3_STRP2	trpE	453	Anthranilate synthase component 1	0.9996	0.999	0	1	0	0	0	2	23632.8	20225.6	0	16124.7	13302.6	60799
A0A0H2ZPU5	A0A0H2ZPU5_STRP2	SPD_1644	254	SnoaL-like domain-containing protein	1	0.999	4	4	1	3	1	2	83627.1	80309.8	47143.8	89561.8	84757	82607.8
A0A0H2ZPV1	A0A0H2ZPV1_STRP2	SPD_0694	85	Methionine--tRNA ligase	0.9918	0.999	2	1	2	2	2	2	58246.6	62432	80584.5	66526.2	99775	88392.9
A0A0H2ZPV4	A0A0H2ZPV4_STRP2	SPD_1496	505	PTS system, IIBC components	0.9774	0.999	2	3	1	1	0	0	10999.7	14486.9	13665.6	15570.5	13379.3	13414
A0A0H2ZPV5	A0A0H2ZPV5_STRP2	SPD_0873	266	Glycosyl hydrolase family 25	0.9999	0.999	1	0	0	0	0	0	4436.01	53768.2	0	53343.1	17036	7056.34
A0A0H2ZPV6	A0A0H2ZPV6_STRP2	ctsR	152	Transcriptional regulator CtsR	1	0.999	6	7	0	6	1	6	105772	94681.7	49882	140917	97366	126018
A0A0H2ZPV8	A0A0H2ZPV8_STRP2	topA	695	DNA topoisomerase 1	1	0.999	55	62	44	65	63	70	1.76845e+06	1.7533e+06	1.44662e+06	1.77483e+06	1.71761e+06	1.90495e+06
A0A0H2ZPW0	A0A0H2ZPW0_STRP2	SPD_1979	443	Peptidase, M20/M25/M40 family protein	1	0.999	13	20	8	15	10	19	480642	477741	300525	431608	317127	537699
A0A0H2ZPW2	A0A0H2ZPW2_STRP2	SPD_1366	119	General stress protein 13, putative	1	0.999	2	5	1	4	1	4	135568	133143	109346	130252	120119	131821
A0A0H2ZPW3	A0A0H2ZPW3_STRP2	tadA	155	tRNA-specific adenosine deaminase	0.9774	0.999	1	1	0	2	0	0	20919.1	35003.1	0	30588.9	20833.5	21162.7
A0A0H2ZPW4	A0A0H2ZPW4_STRP2	SPD_1365	249	Methyltransferase small domain-containing protein	1	0.999	13	14	5	10	9	10	231757	225669	156594	231935	206917	235234
A0A0H2ZPW5	A0A0H2ZPW5_STRP2	sufS	408	Cysteine desulfurase	1	0.999	5	6	3	4	6	7	151031	184280	180948	144807	156111	164746
A0A0H2ZPW6	A0A0H2ZPW6_STRP2	gki	319	Glucokinase	1	0.999	24	25	21	24	25	30	2.47009e+06	2.42947e+06	2.93117e+06	2069206	2.57246e+06	2.62822e+06
A0A0H2ZPW7	A0A0H2ZPW7_STRP2	pbp1B	821	Penicillin-binding protein 1B	1	0.999	2	5	0	2	4	3	36154.8	43396.9	14499.8	47017.3	35365.2	33571.5
A0A0H2ZPW9	A0A0H2ZPW9_STRP2	SPD_1395	325	Putative gluconeogenesis factor	1	0.999	10	11	4	21	15	15	358030	420251	260358	474451	403201	420004
A0A0H2ZPX0	A0A0H2ZPX0_STRP2	SPD_1638	296	Cation efflux system protein	0.9862	0.999	2	3	1	2	1	1	27117.6	40166.6	22021	42698.3	2WT_N5.17	40960.9
A0A0H2ZPX2	A0A0H2ZPX2_STRP2	nnrD	290	ADP-dependent (S)-NAD(P)H-hydrate dehydratase	1	0.999	8	12	6	9	3	7	112755	127972	96491.5	100986	93473.6	117283
A0A0H2ZPX3	A0A0H2ZPX3_STRP2	livM	318	Branched-chain amino acid ABC transporter, permease protein	0.9774	0.999	2	0	0	1	0	0	0	0	0	0	0	0
A0A0H2ZPX5	A0A0H2ZPX5_STRP2	SPD_2016	318	tRNA-dihydrouridine synthase	1	0.999	8	6	2	5	4	7	237173	227599	203810	259383	267021	241150
A0A0H2ZPX7	A0A0H2ZPX7_STRP2	SPD_0699	146	ASCH domain-containing protein	1	0.999	2	3	0	3	0	1	75096.8	68180.7	46015.6	61658.1	73406	51421.4
A0A0H2ZPY0	A0A0H2ZPY0_STRP2	folP	324	Dihydropteroate synthase	1	0.999	11	5	5	8	5	8	493987	469462	439944	319394	545397	408887
A0A0H2ZPY1	A0A0H2ZPY1_STRP2	SPD_0775	177	TBC1 domain family member 8B	1	0.999	5	8	3	4	3	10	60559.2	60707.8	34274	65646.7	41236.1	64084.4
A0A0H2ZPY2	A0A0H2ZPY2_STRP2	SPD_1061	242	Serine/threonine protein phosphatase	1	0.999	21	17	13	20	19	19	781201	804009	690579	825581	703284	820701
A0A0H2ZPY5	A0A0H2ZPY5_STRP2	gmk	208	Guanylate kinase	1	0.999	25	21	21	28	17	26	1.16564e+06	1.12266e+06	1.10557e+06	1.12496e+06	1.1533e+06	1.15646e+06
A0A0H2ZPY6	A0A0H2ZPY6_STRP2	vncR	218	DNA-binding response regulator VncR	1	0.999	5	3	1	4	1	4	74047.8	138656	105105	156470	68780.9	142932
A0A0H2ZPY7	A0A0H2ZPY7_STRP2	pdp	425	Pyrimidine-nucleoside phosphorylase	1	0.999	0	3	0	4	1	7	172985	202468	139284	236551	204407	228612
A0A0H2ZPY9	A0A0H2ZPY9_STRP2	SPD_0922	203	Uncharacterized protein	0.9995	0.999	0	2	1	0	0	0	23693.4	27513.6	16384	17516.3	15552.6	13099.8
A0A0H2ZPZ1	A0A0H2ZPZ1_STRP2	SPD_0265	339	Alcohol dehydrogenase, zinc-containing	1	0.999	250	258	184	232	201	235	28829314	30317892	25557174	29706524	26830590	28426154
A0A0H2ZPZ3	A0A0H2ZPZ3_STRP2	nanE-2	232	Putative N-acetylmannosamine-6-phosphate 2-epimerase	1	0.999	22	21	8	18	14	21	554727	1.58015e+06	625448	508558	1.4142e+06	1.62184e+06
A0A0H2ZPZ5	A0A0H2ZPZ5_STRP2	SPD_1240	376	Heme chaperone HemW	1	0.999	4	2	0	3	0	6	114606	105392	49121.1	100212	74694	90649.8
A0A0H2ZPZ6	A0A0H2ZPZ6_STRP2	SPD_0191	205	Phosphoribulokinase/uridine kinase domain-containing protein	1	0.999	10	6	4	5	8	7	134248	129465	75401.8	127549	135493	99338.6
A0A0H2ZPZ7	A0A0H2ZPZ7_STRP2	sdhA	290	L-serine dehydratase	1	0.999	4	2	3	2	3	3	289026	313712	201531	213243	296372	265150
A0A0H2ZPZ8	A0A0H2ZPZ8_STRP2	lacG-2	468	6-phospho-beta-galactosidase	1	0.999	10	8	11	5	8	11	362093	373602	368441	293086	342027	372100
A0A0H2ZQ02	A0A0H2ZQ02_STRP2	cca	394	CCA-adding enzyme	1	0.999	11	10	5	9	5	7	288733	267888	221233	259301	279700	266501
A0A0H2ZQ06	A0A0H2ZQ06_STRP2	SPD_0423	407	ROK family protein	1	0.999	7	4	2	4	4	5	103668	90483.1	33367.6	86380.1	66153	101580
A0A0H2ZQ07	A0A0H2ZQ07_STRP2	aroK	158	Shikimate kinase	0.9995	0.999	2	1	0	1	1	2	20523.1	41123.1	33279.7	42123.8	48618	46030.5
A0A0H2ZQ08	A0A0H2ZQ08_STRP2	dexB	535	Glucan 1,6-alpha-glucosidase	1	0.999	46	65	41	48	49	57	2.64833e+06	2.79194e+06	1.86844e+06	2952595	2593036	3.11374e+06
A0A0H2ZQ10	A0A0H2ZQ10_STRP2	ciaH	444	histidine kinase	1	0.999	2	3	1	2	1	4	79205.7	76220.9	12673.4	67773.7	62973.6	70373.1
A0A0H2ZQ12	A0A0H2ZQ12_STRP2	SPD_0774	767	DNA translocase FtsK	1	0.999	11	14	5	12	11	17	942055	894099	785999	1.09137e+06	932623	1.04907e+06
A0A0H2ZQ13	A0A0H2ZQ13_STRP2	hflX	412	GTPase HflX	1	0.999	20	30	7	22	14	21	459776	562152	374462	493476	464312	531920
A0A0H2ZQ14	A0A0H2ZQ14_STRP2	murT	447	Lipid II isoglutaminyl synthase (glutamine-hydrolyzing) subunit MurT	1	0.999	22	19	16	20	12	17	757113	743044	681985	716840	659707	729910
A0A0H2ZQ17	A0A0H2ZQ17_STRP2	dacC	413	serine-type D-Ala-D-Ala carboxypeptidase	1	0.999	8	6	11	6	8	12	186054	175599	162265	201108	225801	217851
A0A0H2ZQ19	A0A0H2ZQ19_STRP2	SPD_1714	105	Thioredoxin family protein	1	0.999	5	5	2	3	3	6	77567.2	90112.2	57823.9	90041.5	64030.8	95723.3
A0A0H2ZQ21	A0A0H2ZQ21_STRP2	SPD_0247	459	Glycosyl hydrolase, family protein 1	0.9772	0.999	0	0	0	1	0	0	88394.7	89872.5	41141.2	54313.5	36358.2	63387.6
A0A0H2ZQ22	A0A0H2ZQ22_STRP2	SPD_1717	224	Membrane protein, putative	1	0.999	6	6	9	10	6	6	450500	466735	415159	578439	485394	420230
A0A0H2ZQ24	A0A0H2ZQ24_STRP2	SPD_1767	179	Type II DNA modification methyltransferase, putative	1	0.999	8	6	0	8	8	3	199919	202714	160811	168836	189649	172983
A0A0H2ZQ26	A0A0H2ZQ26_STRP2	amiF	308	Oligopeptide ABC transporter, ATP-binding protein AmiF	1	0.999	20	26	18	24	19	23	1054918	997483	1204719	1306228	1.23962e+06	1.13866e+06
A0A0H2ZQ27	A0A0H2ZQ27_STRP2	SPD_0WT_N	343	MccC family protein	1	0.999	8	14	5	14	16	13	290416	294538	182164	308145	305290	321121
A0A0H2ZQ29	A0A0H2ZQ29_STRP2	SPD_0588	322	Transcriptional regulator, putative	1	0.999	11	13	16	8	6	7	651893	574359	679741	541803	594395	458576
A0A0H2ZQ31	A0A0H2ZQ31_STRP2	SPD_0647	185	Transcriptional regulator, TetR family protein	1	0.999	8	10	4	11	6	6	221313	338992	185631	243213	218164	212053
A0A0H2ZQ35	A0A0H2ZQ35_STRP2	pepO	630	Endopeptidase O	1	0.999	125	154	88	139	112	154	8776681	9562048	7818030	9860821	8853087	9857378
A0A0H2ZQ39	A0A0H2ZQ39_STRP2	bipA	613	50S ribosomal subunit assembly factor BipA	1	0.999	149	162	123	143	112	156	10664450	11067051	9218700	10813512	9839124	10781013
A0A0H2ZQ42	A0A0H2ZQ42_STRP2	SPD_1672	397	Membrane protein, putative	1	0.999	3	1	0	3	2	4	67119.1	67044.6	24271.2	67461.9	42761.8	76674.3
A0A0H2ZQ43	A0A0H2ZQ43_STRP2	SPD_1358	540	Polysaccharide biosynthesis protein, putative	0.9998	0.999	3	1	1	2	2	3	83450.4	73044.1	44224.8	60557.5	63929.4	73649.2
A0A0H2ZQ46	A0A0H2ZQ46_STRP2	SPD_1520	237	Nitroreductase family protein	1	0.999	8	10	7	6	9	9	496895	426372	326530	435197	419800	438275
A0A0H2ZQ53	A0A0H2ZQ53_STRP2	SPD_1177	535	Drug efflux ABC transporter, ATP-binding/permease protein	1	0.999	28	33	13	36	18	30	679086	1445404	580132	813336	563227	637337
A0A0H2ZQ55	A0A0H2ZQ55_STRP2	SPD_1027	330	Acetoin dehydrogenase, E1 component, beta subunit, putative	1	0.999	14	8	4	11	13	10	510033	549808	7693287	623780	500012	524592
A0A0H2ZQ57	A0A0H2ZQ57_STRP2	SPD_1595	243	Uncharacterized protein	1	0.999	6	6	0	7	4	4	79160.7	97475.1	74342.6	123981	109587	108695
A0A0H2ZQ59	A0A0H2ZQ59_STRP2	SPD_1450	216	Iron-dependent transcriptional regulator	1	0.999	2	1	0	3	0	1	553681	102994	22229.5	528102	26399.1	82494.4
A0A0H2ZQ64	A0A0H2ZQ64_STRP2	SPD_1837	142	Phosphotyrosine protein phosphatase	1	0.999	6	6	9	7	6	10	339654	314725	335363	358015	396288	387322
A0A0H2ZQ65	A0A0H2ZQ65_STRP2	ccpA	336	Catabolite control protein A	1	0.999	90	114	61	107	74	113	6.46101e+06	6181972	5.9253e+06	6390885	6313270	5.95669e+06
A0A0H2ZQ69	A0A0H2ZQ69_STRP2	SPD_1136	180	Putative ACR	1	0.999	12	10	4	9	7	10	283084	344265	250511	332477	251323	386349
A0A0H2ZQ70	A0A0H2ZQ70_STRP2	SPD_1302	414	Oxidoreductase, putative	1	0.999	17	17	9	14	11	16	424776	461487	375228	467666	303627	459749
A0A0H2ZQ73	A0A0H2ZQ73_STRP2	SPD_1631	254	Dam-replacing family protein	0.9995	0.999	3	2	0	2	0	2	35921	39285.1	8073.45	39463.7	27085.3	34295.3
A0A0H2ZQ74	A0A0H2ZQ74_STRP2	fucA	212	L-fuculose phosphate aldolase	0.9774	0.999	1	1	0	0	0	1	12840	9343.47	0	14301.8	11307.8	13939.6
A0A0H2ZQ76	A0A0H2ZQ76_STRP2	SPD_2043	392	Secreted 45 kDa protein	1	0.999	50	61	38	50	28	35	2.79075e+06	3387366	2834751	2.70167e+06	1.35428e+06	1.68282e+06
A0A0H2ZQ77	A0A0H2ZQ77_STRP2	uvrA	943	UvrABC system protein A	1	0.999	16	18	6	21	13	17	946680	1094604	380227	1.03726e+06	540934	590237
A0A0H2ZQ78	A0A0H2ZQ78_STRP2	nrdF	320	Ribonucleoside-diphosphate reductase subunit beta	1	0.999	54	46	34	45	39	44	3.29381e+06	3.48087e+06	2.66863e+06	3.36868e+06	2.76986e+06	3.33181e+06
A0A0H2ZQ80	A0A0H2ZQ80_STRP2	SPD_0998	633	ABC transporter, ATP-binding protein	1	0.999	38	29	23	32	32	34	4.69785e+06	5053238	4.87697e+06	5692952	4.29258e+06	3727219
A0A0H2ZQ81	A0A0H2ZQ81_STRP2	SPD_1996	257	Fucose operon repressor, putative	1	0.999	7	5	9	9	5	7	167955	205408	192319	194560	177614	174158
A0A0H2ZQ82	A0A0H2ZQ82_STRP2	SPD_1511	343	Phospho-2-dehydro-3-deoxyheptonate aldolase	1	0.999	25	30	24	23	21	31	1.35726e+06	1.29895e+06	1.45583e+06	1137146	1.34353e+06	1.27682e+06
A0A0H2ZQ85	A0A0H2ZQ85_STRP2	nanA	997	Sialidase A	1	0.999	11	15	8	8	8	9	442039	556536	427353	402960	330459	561063
A0A0H2ZQ87	A0A0H2ZQ87_STRP2	malX	423	Maltodextrin-binding protein	1	0.999	96	104	85	112	108	130	6.02061e+06	6234430	5560348	8788030	9937984	8741096
A0A0H2ZQ91	A0A0H2ZQ91_STRP2	SPD_0635	747	Cation-transporting ATPase, E1-E2 family protein	1	0.999	0	3	0	2	3	2	94723.4	95439.5	56267.6	89865.4	106058	108757
A0A0H2ZQ93	A0A0H2ZQ93_STRP2	SPD_0378	261	Enoyl-CoA hydratase/isomerase family protein	1	0.999	27	35	20	20	22	24	1.74715e+06	1.78358e+06	1.83159e+06	1.28408e+06	1.71321e+06	1.57712e+06
A0A0H2ZQ94	A0A0H2ZQ94_STRP2	exp5	726	PTS system, IIABC components	1	0.999	80	98	71	92	83	102	3444176	3.55602e+06	2.67725e+06	4296657	3.34308e+06	3.96176e+06
A0A0H2ZQ95	A0A0H2ZQ95_STRP2	SPD_0959	109	MIP18 family-like domain-containing protein	0.9995	0.999	2	2	3	2	4	3	406221	375919	459989	367441	413839	407763
A0A0H2ZQ97	A0A0H2ZQ97_STRP2	pstB	250	Phosphate ABC transporter, ATP-binding protein	0.9774	0.999	0	0	0	0	0	1	83053.5	67425	44091.9	73877.6	64754	69431.7
A0A0H2ZQ98	A0A0H2ZQ98_STRP2	pabB	573	Para-aminobenzoate synthase, component I	1	0.999	5	10	2	10	11	5	214617	213068	120473	220774	161642	244956
A0A0H2ZQA1	A0A0H2ZQA1_STRP2	rpoD	369	RNA polymerase sigma factor SigA	1	0.999	67	60	32	59	44	65	2.77211e+06	2961144	1.84369e+06	3482186	2.28695e+06	3092438
A0A0H2ZQA2	A0A0H2ZQA2_STRP2	SPD_1778	418	Competence-induced protein Ccs50	1	0.999	20	26	20	30	17	22	637426	693428	665334	743928	664555	658261
A0A0H2ZQA5	A0A0H2ZQA5_STRP2	SPD_0220	88	UPF0237 protein SPD_0220	0.9774	0.999	1	2	2	1	2	2	54777.3	53775.1	73788.1	44555.9	53977.4	45486
A0A0H2ZQA9	A0A0H2ZQA9_STRP2	pepS	413	Aminopeptidase PepS	1	0.999	89	84	57	78	73	94	5784558	5.6599e+06	5.15038e+06	5462469	5651128	5.63071e+06
A0A0H2ZQB0	A0A0H2ZQB0_STRP2	SPD_0719	227	Amino acid ABC transporter, permease protein	1	0.999	7	9	5	6	7	4	446796	346334	332736	315738	363835	336678
A0A0H2ZQB2	A0A0H2ZQB2_STRP2	SPD_0996	279	DegV family protein	1	0.999	16	25	14	23	19	24	1.06819e+06	1.15361e+06	1.00836e+06	1087534	1.00153e+06	1.1236e+06
A0A0H2ZQB3	A0A0H2ZQB3_STRP2	bta	115	Bacterocin transport accessory protein	1	0.999	38	38	28	44	24	38	2.86305e+06	3.37841e+06	2.52819e+06	3353109	2.25338e+06	2953377
A0A0H2ZQB4	A0A0H2ZQB4_STRP2	budA	243	Alpha-acetolactate decarboxylase	1	0.999	8	9	9	11	8	7	194857	191053	222475	187166	198232	207898
A0A0H2ZQB5	A0A0H2ZQB5_STRP2	SPD_1226	271	Amino acid ABC transporter, amino acid-binding protein	1	0.999	41	45	28	56	39	54	1.90421e+06	2.01566e+06	1.62997e+06	2433582	1.5478e+06	1.86576e+06
A0A0H2ZQB8	A0A0H2ZQB8_STRP2	SPD_1312	360	ATP-dependent RNA helicase, DEAD/DEAH box family protein	1	0.999	17	13	10	13	12	13	374351	464894	351965	490097	370679	451890
A0A0H2ZQB9	A0A0H2ZQB9_STRP2	proWX	506	Choline transporter (Glycine betaine transport system permease protein)	1	0.999	34	37	29	49	35	39	1.60077e+06	1.6024e+06	1443014	1.95808e+06	1.64688e+06	1617055
A0A0H2ZQC1	A0A0H2ZQC1_STRP2	SPD_0292	271	Oxidoreductase, short chain dehydrogenase/reductase family protein	0.9772	0.999	0	0	0	1	0	0	0	7718.35	0	8102.31	0	0
A0A0H2ZQC2	A0A0H2ZQC2_STRP2	SPD_1984	299	Hypersensitive-induced reaction protein 4	1	0.999	77	75	61	73	63	73	12143838	12533315	10873664	11908025	9695539	11367519
A0A0H2ZQC3	A0A0H2ZQC3_STRP2	dnaE	1033	DNA polymerase III subunit alpha	1	0.999	15	6	2	10	9	14	248770	231248	183597	249081	170415	230293
A0A0H2ZQC4	A0A0H2ZQC4_STRP2	purB	432	Adenylosuccinate lyase	1	0.999	60	70	51	66	65	65	4547819	4.54069e+06	4.36614e+06	4676215	4.48685e+06	4636786
A0A0H2ZQC5	A0A0H2ZQC5_STRP2	rrmA	282	rRNA (Guanine-N1-)-methyltransferase	1	0.999	3	1	1	1	0	2	57572.4	53090.8	17115.3	45914.6	55280.2	45623.2
A0A0H2ZQC6	A0A0H2ZQC6_STRP2	SPD_0286	158	Glutathione peroxidase	0.9995	0.999	1	7	0	3	1	4	31998.2	42249.7	0	41083.5	21454.3	28381.2
A0A0H2ZQC7	A0A0H2ZQC7_STRP2	SPD_0561	491	PTS system, IIC component, putative	1	0.999	2	6	0	2	0	5	82247.7	97238.7	25631	95234.9	70392.4	99350.1
A0A0H2ZQC9	A0A0H2ZQC9_STRP2	SPD_1241	129	Exported hydrophilic protein	1	0.999	11	14	6	14	13	16	791960	827968	655848	903041	739135	792087
A0A0H2ZQD0	A0A0H2ZQD0_STRP2	brnQ	441	Branched-chain amino acid transport system carrier protein	0.9993	0.999	1	1	2	2	3	2	63729.6	79964.5	57612	79371.1	24021.8	78889.4
A0A0H2ZQD1	A0A0H2ZQD1_STRP2	cysS	447	Cysteine--tRNA ligase	1	0.999	52	51	46	47	46	43	2.71296e+06	2.60759e+06	2.32215e+06	2.68044e+06	2509976	2.42378e+06
A0A0H2ZQD3	A0A0H2ZQD3_STRP2	cps2G	348	Glycosyl transferase, group 1 family protein	1	0.999	31	31	21	29	31	26	1.67103e+06	1.67621e+06	1.6142e+06	2.02466e+06	1958532	1.85847e+06
A0A0H2ZQD4	A0A0H2ZQD4_STRP2	SPD_1920	225	Peptidase, S54 (Rhomboid) family protein	0.977	0.999	0	0	0	0	0	0	14322.2	14181	0	17233.4	0	12476.8
A0A0H2ZQD7	A0A0H2ZQD7_STRP2	SPD_2068	393	Serine protease	1	0.999	39	45	35	55	44	43	1.34934e+06	1.4263e+06	1.13667e+06	1.4664e+06	1.53797e+06	1546820
A0A0H2ZQD8	A0A0H2ZQD8_STRP2	SPD_1962	335	Band 7 domain-containing protein	1	0.999	71	70	48	53	46	52	3544720	4.1651e+06	3184817	3.39005e+06	2.38417e+06	2728366
A0A0H2ZQE0	A0A0H2ZQE0_STRP2	pyk	501	Pyruvate kinase	1	0.999	356	402	286	382	322	391	68979488	70471672	67644824	72487576	70953272	73326952
A0A0H2ZQE1	A0A0H2ZQE1_STRP2	polA	877	DNA polymerase I	1	0.999	44	42	24	44	37	44	1.84226e+06	1.48124e+06	1.40262e+06	1.95991e+06	1.89864e+06	1.92437e+06
A0A0H2ZQE3	A0A0H2ZQE3_STRP2	SPD_1560	175	HAD superfamily protein (Subfamily IIIA) phosphatase	0.9998	0.999	3	2	1	2	2	3	101288	93967.1	89791.4	87433.6	82469.2	87967.9
A0A0H2ZQE4	A0A0H2ZQE4_STRP2	pflB	774	Formate acetyltransferase	1	0.999	239	235	157	258	201	250	16002823	17217506	14054543	WT_N28118	14387343	15441545
A0A0H2ZQE6	A0A0H2ZQE6_STRP2	SPD_1289	247	Amino acid ABC transporter, ATP-binding protein	1	0.999	37	41	23	37	26	41	2.23356e+06	2.295e+06	1.92877e+06	2.55088e+06	1.89167e+06	2.44894e+06
A0A0H2ZQE7	A0A0H2ZQE7_STRP2	SPD_0158	428	DNA-binding response regulator	1	0.999	5	1	0	1	0	3	22868.6	25528.3	36826.7	35479.5	33072.1	33034.2
A0A0H2ZQF0	A0A0H2ZQF0_STRP2	arcC	315	Carbamate kinase	1	0.999	18	17	7	24	13	29	962610	950434	375942	1.06684e+06	445540	975408
A0A0H2ZQF3	A0A0H2ZQF3_STRP2	dinG	816	3'-5' exonuclease DinG	1	0.999	7	7	3	11	5	6	275921	490207	333388	248235	247831	259070
A0A0H2ZQF8	A0A0H2ZQF8_STRP2	SPD_0081	232	DNA-binding response regulator	1	0.999	3	4	1	3	1	4	128826	124513	128808	131412	142487	151934
A0A0H2ZQG0	A0A0H2ZQG0_STRP2	SPD_0411	246	Amino acid ABC transporter, ATP-binding protein	1	0.999	19	25	15	26	22	22	1.57512e+06	2.15421e+06	1.53746e+06	1.74325e+06	1.61023e+06	1.5856e+06
A0A0H2ZQG2	A0A0H2ZQG2_STRP2	SPD_0829	172	DUF1706 domain-containing protein	1	0.999	2	5	0	1	0	2	82333.4	96325.6	60170.9	71932.6	69009	85175.4
A0A0H2ZQG7	A0A0H2ZQG7_STRP2	SPD_0765	146	SUF system FeS assembly protein, NifU family protein	1	0.999	2	2	0	1	1	2	608226	650576	66746.1	52766.6	57886.7	55218
A0A0H2ZQG8	A0A0H2ZQG8_STRP2	malR	328	Maltose operon transcriptional repressor	1	0.999	11	22	9	15	9	13	432610	403551	336947	442344	458538	418463
A0A0H2ZQH1	A0A0H2ZQH1_STRP2	SPD_0104	167	LysM domain protein	1	0.999	4	5	2	4	2	4	81799.4	86448	74679.3	158028	99085.8	87627.3
A0A0H2ZQH2	A0A0H2ZQH2_STRP2	SPD_0098	385	Glycosyl transferase, group 2 family protein	1	0.999	5	6	1	6	1	3	221981	226242	198694	231353	223335	212398
A0A0H2ZQH7	A0A0H2ZQH7_STRP2	mtnN	230	adenosylhomocysteine nucleosidase	0.9774	0.999	2	4	4	2	3	6	256593	237999	248972	118725	260312	213932
A0A0H2ZQI3	A0A0H2ZQI3_STRP2	SPD_1280	275	Cof family protein	1	0.999	4	5	1	4	7	2	91974.1	125020	81027.9	99497.6	118796	108041
A0A0H2ZQI4	A0A0H2ZQI4_STRP2	SPD_0270	440	Folylpolyglutamate synthase	0.9999	0.999	0	3	1	2	1	0	239419	223997	141822	126483	138530	146590
A0A0H2ZQI7	A0A0H2ZQI7_STRP2	trxB	303	Thioredoxin reductase	1	0.999	46	54	45	51	38	49	2.61677e+06	2.91162e+06	2.62156e+06	2.83024e+06	2.39077e+06	2.7729e+06
A0A0H2ZQJ1	A0A0H2ZQJ1_STRP2	SPD_0870	206	Phosphoglycerate mutase family protein	1	0.999	13	9	4	10	6	9	281771	273637	210093	268840	268242	279896
A0A0H2ZQJ5	A0A0H2ZQJ5_STRP2	yfiA	182	Ribosome hibernation promoting factor	1	0.999	73	80	71	69	73	78	10074736	11448059	8492394	10849956	7979989	10658239
A0A0H2ZQJ6	A0A0H2ZQJ6_STRP2	SPD_1199	328	Glycosyl transferase, group 2 family protein	1	0.999	11	12	7	12	10	13	322487	303329	235867	306156	301510	273195
A0A0H2ZQK0	A0A0H2ZQK0_STRP2	galT-1	491	Galactose-1-phosphate uridylyltransferase	1	0.999	2	4	4	2	6	4	156753	163108	125049	164675	162546	195273
A0A0H2ZQK4	A0A0H2ZQK4_STRP2	gor	448	Glutathione-disulfide reductase	1	0.999	22	23	15	20	17	19	988165	1.00547e+06	979068	800504	924518	959362
A0A0H2ZQM6	A0A0H2ZQM6_STRP2	pstS	291	Phosphate ABC transporter, phosphate-binding protein	1	0.999	5	10	1	7	2	9	119031	180745	132029	80136.3	56719	112045
A0A0H2ZQM9	A0A0H2ZQM9_STRP2	SPD_1562	198	Small conductance mechanosensitive ion channel (MscS) family protein	1	0.999	7	9	3	7	5	8	236264	236307	225102	236471	244695	236211
A0A0H2ZQN6	A0A0H2ZQN6_STRP2	SPD_0262	303	PTS system, mannose/fructose/sorbose family protein, IID component	1	0.999	76	73	57	70	65	79	8409611	8328755	7930085	9196302	8992124	9307626
A0A0H2ZQP3	A0A0H2ZQP3_STRP2	priA	798	Primosomal protein N'	1	0.999	3	3	0	5	0	2	107643	105607	59463.1	109977	67470.9	94755.4
A0A0H2ZQP4	A0A0H2ZQP4_STRP2	SPD_0435	276	Membrane protein, putative	0.9774	0.999	1	2	0	2	1	4	19078.4	29824.5	0	29078.1	11890.5	25761.5
A0A0H2ZQQ0	A0A0H2ZQQ0_STRP2	thrC	494	Threonine synthase	1	0.999	59	76	43	66	66	66	4.09223e+06	3611726	3.01077e+06	3.80668e+06	3.23217e+06	3.95237e+06
A0A0H2ZQQ1	A0A0H2ZQQ1_STRP2	folA	168	Dihydrofolate reductase	1	0.999	3	1	1	9	5	9	162850	159543	159411	222147	233196	213339
A0A0H2ZQR8	A0A0H2ZQR8_STRP2	trx	104	Thioredoxin	1	0.999	77	92	57	81	72	77	16940192	16427834	18088204	16844648	16315391	WT_N28138
A0A0H2ZQS2	A0A0H2ZQS2_STRP2	recN	555	DNA repair protein RecN	1	0.999	51	55	26	50	38	51	1.26404e+06	1.33759e+06	1.13418e+06	1.42892e+06	1.17071e+06	1.21084e+06
A0A0H2ZQS7	A0A0H2ZQS7_STRP2	murA-2	427	UDP-N-acetylglucosamine 1-carboxyvinyltransferase	1	0.999	33	30	24	37	33	36	1.77814e+06	1.79951e+06	1618965	1.81781e+06	2.06927e+06	1.95812e+06
A0A0H2ZQS8	A0A0H2ZQS8_STRP2	SPD_1524	121	Transcriptional regulator, GntR family protein	1	0.999	14	21	12	17	10	15	762633	712010	886356	826755	618756	675891
A0A0H2ZQS9	A0A0H2ZQS9_STRP2	SPD_0403	555	DhaL domain-containing protein	1	0.999	132	159	119	137	121	135	15912295	16466220	14441754	18642238	16276792	15641262
A0A0H2ZQT1	A0A0H2ZQT1_STRP2	ribE	211	Riboflavin synthase, alpha subunit	1	0.999	19	17	7	10	2	13	466204	402683	365130	336704	343354	378031
A0A0H2ZQT2	A0A0H2ZQT2_STRP2	malQ	505	4-alpha-glucanotransferase	1	0.999	41	52	27	55	45	51	2.47261e+06	2669566	2.31067e+06	3541252	2.91984e+06	3.61964e+06
A0A0H2ZQT7	A0A0H2ZQT7_STRP2	vicX	269	VicX protein	1	0.999	0	2	1	2	2	1	16130.8	44657.8	31236.3	58405.8	39083.7	42834.7
A0A0H2ZQT8	A0A0H2ZQT8_STRP2	SPD_0585	207	Cystathionine beta-lyase	1	0.999	11	7	9	6	10	14	418029	448224	363171	484297	379641	481688
A0A0H2ZQU2	A0A0H2ZQU2_STRP2	trpS	341	Tryptophan--tRNA ligase	1	0.999	39	43	33	42	35	48	4.59129e+06	4.59499e+06	1646243	3.87008e+06	3287374	4.19507e+06
A0A0H2ZQU4	A0A0H2ZQU4_STRP2	cutC	210	PF03932 family protein CutC	1	0.999	6	8	5	9	7	6	163976	172818	137339	186843	WT_N012.33	169635
A0A0H2ZQV0	A0A0H2ZQV0_STRP2	SPD_1286	242	TrmH family RNA methyltransferase group 3	1	0.999	20	18	18	15	15	12	695027	752626	946410	809486	670953	720884
A0A0H2ZQV2	A0A0H2ZQV2_STRP2	SPD_1332	388	Membrane protein, putative	1	0.999	6	5	4	4	3	5	265215	274684	212826	249175	231321	239489
A0A0H2ZQV5	A0A0H2ZQV5_STRP2	SPD_0093	354	Membrane protein, putative	1	0.999	17	35	10	43	25	40	769408	960738	642182	1.21137e+06	956654	1.03324e+06
A0A0H2ZQV6	A0A0H2ZQV6_STRP2	SPD_1230	294	Phosphate transport system permease protein PstA	1	0.999	5	5	6	4	5	5	252142	250332	246829	238582	239465	237760
A0A0H2ZQW0	A0A0H2ZQW0_STRP2	ssb	156	Single-stranded DNA-binding protein	1	0.999	36	42	27	48	21	31	2461291	2.55365e+06	2.47714e+06	2.22772e+06	2.36454e+06	2550808
A0A0H2ZQW6	A0A0H2ZQW6_STRP2	SPD_0688	419	Efflux ABC transporter, permease protein	1	0.999	1	2	0	6	3	3	68740.8	69608.4	72793.4	88179.7	76896.4	72235.5
A0A0H2ZQW9	A0A0H2ZQW9_STRP2	sun	437	16S rRNA (cytosine(967)-C(5))-methyltransferase	1	0.999	2	3	0	1	1	2	42840.7	57683	24838.5	30357.6	54148.2	48995.7
A0A0H2ZQX6	A0A0H2ZQX6_STRP2	secG	77	Protein-export membrane protein SecG	0.9774	0.999	3	4	2	2	3	4	52647.9	52005.6	55510.1	50141.2	51519	54758.6
A0A0H2ZQX9	A0A0H2ZQX9_STRP2	mvk	292	Mevalonate kinase	1	0.999	4	6	1	5	2	3	149536	146394	60000.4	175554	124273	192326
A0A0H2ZQY4	A0A0H2ZQY4_STRP2	strH	1312	Beta-N-acetylhexosaminidase	1	0.999	3	2	0	1	0	4	41927.1	121552	20273.8	34832.8	43272.5	38107.6
A0A0H2ZQZ1	A0A0H2ZQZ1_STRP2	fabD	306	Malonyl CoA-acyl carrier protein transacylase	1	0.999	64	61	46	63	37	51	3.65541e+06	3.58068e+06	3.37129e+06	4.10675e+06	3.77524e+06	3669742
A0A0H2ZQZ4	A0A0H2ZQZ4_STRP2	SPD_2032	657	Cyclic-di-AMP phosphodiesterase	1	0.999	10	8	6	13	4	11	256356	252403	246025	320899	283324	287931
A0A0H2ZQZ7	A0A0H2ZQZ7_STRP2	secE	58	Preprotein translocase, SecE subunit	0.9995	0.999	3	2	0	0	4	1	235862	225451	131570	147001	218740	222256
A0A0H2ZR04	A0A0H2ZR04_STRP2	SPD_2027	96	Thiamine-binding protein domain-containing protein	0.9774	0.999	0	0	0	0	0	0	0	0	0	6353.97	2929.21	2226.74
A0A0H2ZR06	A0A0H2ZR06_STRP2	SPD_1146	268	Cof family protein	1	0.999	46	47	32	63	34	44	3.05091e+06	3166677	2808664	3.43655e+06	3036142	3.15999e+06
A0A0H2ZR10	A0A0H2ZR10_STRP2	pgsA	181	CDP-diacylglycerol--glycerol-3-phosphate 3-phosphatidyltransferase	0.9995	0.999	1	3	0	1	1	3	30255.7	38040	35807	27974	35066.3	34751.3
A0A0H2ZR12	A0A0H2ZR12_STRP2	SPD_0444	1635	Endo-beta-N-acetylglucosaminidase, putative	0.9998	0.999	4	0	0	0	2	0	34159.8	33762.3	20284.2	19122	22208	27927
A0A0H2ZR16	A0A0H2ZR16_STRP2	SPD_0645	391	Pyridine nucleotide-disulphide oxidoreductase	1	0.999	6	5	1	9	3	8	136415	90453	76072.4	188680	106420	135198
A0A0H2ZR18	A0A0H2ZR18_STRP2	SPD_0541	201	Nitroreductase family protein	1	0.999	40	45	37	41	34	44	3742645	4458683	3.48133e+06	3.75958e+06	3.82037e+06	3.86205e+06
A0A0H2ZR20	A0A0H2ZR20_STRP2	nrdD	735	Anaerobic ribonucleoside-triphosphate reductase	1	0.999	38	41	24	53	40	44	2401339	1.66899e+06	1.29778e+06	1.93949e+06	1658280	1.82603e+06
A0A0H2ZR21	A0A0H2ZR21_STRP2	SPD_1391	259	YbbR-like lipoprotein, putative	1	0.999	10	15	11	15	13	13	706502	632703	658336	726969	527441	752515
A0A0H2ZR23	A0A0H2ZR23_STRP2	dnaN	378	Beta sliding clamp	1	0.999	40	31	22	33	35	36	2.88926e+06	3.10672e+06	3.14864e+06	2595543	3.11193e+06	2971066
A0A0H2ZR25	A0A0H2ZR25_STRP2	SPD_0815	291	Hydrolase, carbon-nitrogen family protein	1	0.999	8	10	7	5	9	10	1.09731e+06	1090441	242757	1.07775e+06	284567	277545
A0A0H2ZR44	A0A0H2ZR44_STRP2	pepC	444	Aminopeptidase	1	0.999	147	166	114	125	113	142	16822958	WT_N57242	14378617	14487213	14593274	15881531
A0A0H2ZR45	A0A0H2ZR45_STRP2	SPD_0489	84	Aldose 1-epimerase	1	0.999	10	7	6	9	12	10	94228.5	110110	93855.8	128964	62204.5	118712
A0A0H2ZR49	A0A0H2ZR49_STRP2	gdhA	448	Glutamate dehydrogenase	1	0.999	160	169	126	162	153	164	22210894	21988596	21956826	18542664	23137178	21423630
A0A0H2ZR50	A0A0H2ZR50_STRP2	SPD_0150	276	ABC transporter, substrate-binding protein	1	0.999	112	138	92	133	100	126	17130950	18958768	16391823	16802510	18087764	18956518
A0A0H2ZR51	A0A0H2ZR51_STRP2	SPD_0369	103	Serine--tRNA ligase	1	0.999	5	5	3	6	3	7	226032	238969	196014	447035	231227	459672
A0A0H2ZR55	A0A0H2ZR55_STRP2	SPD_1380	531	Cell shape-determining protein	1	0.999	47	47	23	46	41	57	1.33939e+06	1752473	1.5305e+06	1668191	1.39148e+06	1.5931e+06
A0A0H2ZR57	A0A0H2ZR57_STRP2	SPD_1506	326	Acetyl xylan esterase, putative	0.9774	0.999	2	2	1	0	0	2	15854.3	19660.2	13475.4	10460.9	15119.9	12655.9
A0A0H2ZR63	A0A0H2ZR63_STRP2	lytB	702	Endo-beta-N-acetylglucosaminidase, putative	1	0.999	1	1	0	3	0	1	55185.7	57537.7	15249.1	58122.3	32073.3	44021.5
A0A0H2ZR64	A0A0H2ZR64_STRP2	SPD_1103	264	Cof family protein	1	0.999	20	24	10	25	18	19	424798	428143	304117	476717	373018	522422
A0A0H2ZR68	A0A0H2ZR68_STRP2	SPD_1260	392	Methyltransferase	0.9995	0.999	2	2	1	1	1	3	24683.4	24753.6	18690.9	30345.9	19132.8	24814.4
A0A0H2ZR70	A0A0H2ZR70_STRP2	mvaK2	335	phosphomevalonate kinase	1	0.999	3	5	0	6	1	2	51159	55098.1	31635	133395	93099.3	48481.1
A0A0H2ZR74	A0A0H2ZR74_STRP2	SPD_0108	213	Amino acid ABC transporter, ATP-binding protein, putative	1	0.999	6	7	4	10	5	4	192083	219733	141619	2.00789e+06	181474	169017
A0A0H2ZR79	A0A0H2ZR79_STRP2	SPD_0739	350	Putative membrane lipoprotein TmpC	1	0.999	54	74	37	89	60	74	4.58061e+06	5.40094e+06	3.506e+06	9749480	6.15673e+06	5779903
A0A0H2ZR80	A0A0H2ZR80_STRP2	SPD_0672	267	Peptidyl-prolyl cis-trans isomerase	1	0.999	17	15	7	14	18	21	762887	804459	470716	753044	920678	1.04206e+06
A0A0H2ZR83	A0A0H2ZR83_STRP2	SPD_0540	266	Amino acid ABC transporter, amino acid-binding protein, putative	1	0.999	9	10	8	13	13	13	266498	333444	256602	321351	327221	319631
A0A0H2ZR88	A0A0H2ZR88_STRP2	coaE	201	Dephospho-CoA kinase	0.9995	0.999	1	1	0	1	0	0	28066.3	22634.2	20289.7	22316.4	12638.2	23306.8
A0A0H2ZR90	A0A0H2ZR90_STRP2	SPD_0969	425	3-hydroxyacyl-[acyl-carrier-protein] dehydratase FabZ	1	0.999	28	34	21	28	24	27	1354514	1300374	1.16392e+06	1.34876e+06	1.33703e+06	1.33668e+06
A0A0H2ZR97	A0A0H2ZR97_STRP2	SPD_2024	242	ABC transporter, ATP-binding protein	1	0.999	0	1	0	1	0	0	21095.4	20331.4	49004.2	35597.7	4084.65	5924.61
A0A0H2ZRA0	A0A0H2ZRA0_STRP2	cad	491	Lysine decarboxylase	0.9995	0.999	2	1	1	1	0	1	50630.9	31573.8	53709	48662.4	47214.7	42881.7
A0A0H2ZRA5	A0A0H2ZRA5_STRP2	lctO	378	L-lactate oxidase	1	0.999	109	121	108	119	96	122	12865885	13921699	12012314	12461356	11194277	12559476
A0A0H2ZRA8	A0A0H2ZRA8_STRP2	prtA	2144	Cell wall-associated serine protease PrtA	1	0.999	273	276	170	235	172	261	11575852	11632858	9956432	9761521	9581823	10478818
A0A0H2ZRB1	A0A0H2ZRB1_STRP2	SPD_0447	118	Transcriptional regulator, MerR family protein	1	0.999	15	12	13	13	16	11	649684	711483	695553	633432	640005	611159
A0A0H2ZRB7	A0A0H2ZRB7_STRP2	SPD_0240	138	Acetyltransferase, GNAT family protein	0.9996	0.999	1	1	0	0	1	1	77476	52757.3	0	60371.9	24848.4	69448.8
A0A0H2ZRD4	A0A0H2ZRD4_STRP2	prs2	319	Putative ribose-phosphate pyrophosphokinase	1	0.999	48	56	42	60	38	55	4812994	5.09437e+06	4.09109e+06	5.17857e+06	4345937	5.17641e+06
A0A0H2ZRD5	A0A0H2ZRD5_STRP2	SPD_1620	230	Glycosyl transferase, putative	1	0.999	10	12	5	11	9	16	363030	326232	259251	389853	368300	376294
A0A0H2ZRD8	A0A0H2ZRD8_STRP2	hemK	279	Release factor glutamine methyltransferase	1	0.999	2	2	0	2	0	5	68607	76017.6	41940.6	64636.6	71229.1	66332.2
A0A0H2ZRE3	A0A0H2ZRE3_STRP2	divIB	396	Cell division protein DivIB	1	0.999	7	9	4	12	4	7	102022	126568	51857.4	152131	90154.1	140333
A0A0H2ZRE4	A0A0H2ZRE4_STRP2	fld	147	Flavodoxin	1	0.999	9	8	7	8	5	10	376786	495675	390438	721956	496176	460786
A0A0H2ZRF0	A0A0H2ZRF0_STRP2	phpA	816	Pneumococcal histidine triad protein A	1	0.999	7	15	7	11	6	11	266628	258009	238467	264527	243669	235559
A0A0H2ZRF1	A0A0H2ZRF1_STRP2	SPD_0683	71	Transcriptional coactivator p15 (PC4) C-terminal domain-containing protein	0.9995	0.999	3	2	0	3	0	1	28006.5	45316.7	0	43847.1	9062.99	41506.6
A0A0H2ZRF5	A0A0H2ZRF5_STRP2	SPD_1553	248	Methyltransferase domain-containing protein	1	0.999	8	10	5	7	9	10	163924	165534	134373	138158	141631	WT_N460.86
A0A0H2ZRF7	A0A0H2ZRF7_STRP2	SPD_0974	229	Class I glutamine amidotransferase, putative	1	0.999	8	9	8	11	10	9	408925	438471	394757	490292	446667	462230
A0A0H2ZRF9	A0A0H2ZRF9_STRP2	pyrDb	312	Dihydroorotate dehydrogenase	1	0.999	16	29	4	27	8	16	960620	1.08551e+06	172690	1.55276e+06	177032	715222
A0A0H2ZRG2	A0A0H2ZRG2_STRP2	yidC	308	Membrane protein insertase YidC	1	0.999	17	18	7	15	12	14	1.08843e+06	983506	934120	1.00782e+06	1.01148e+06	980626
A0A0H2ZRG7	A0A0H2ZRG7_STRP2	SPD_1434	265	GTP cyclohydrolase 1 type 2 homolog	0.9999	0.999	0	1	0	0	1	0	30889.3	25255.5	14515.2	24501.6	23769.6	34365.4
A0A0H2ZRH1	A0A0H2ZRH1_STRP2	SPD_0229	258	Glycyl-radical enzyme activating protein family protein	1	0.999	2	5	0	2	1	3	75295.9	86472.3	27720.1	81892.3	55769.5	66256.6
A0A0H2ZRH2	A0A0H2ZRH2_STRP2	SPD_1232	292	Phosphate-binding protein	1	0.999	20	20	11	19	19	24	960279	1.11031e+06	937682	1.17996e+06	1.02688e+06	1095785
A0A0H2ZRH4	A0A0H2ZRH4_STRP2	pbpX	750	Penicillin-binding protein 2X	1	0.999	26	33	19	36	31	38	905407	829110	679963	1.03805e+06	948109	926598
A0A0H2ZRH7	A0A0H2ZRH7_STRP2	SPD_1927	687	Cation-transporting ATPase, E1-E2 family protein	1	0.999	7	10	3	5	6	9	363929	367821	256625	435553	213286	282424
A0A0H2ZRI0	A0A0H2ZRI0_STRP2	SPD_1865	352	Alcohol dehydrogenase, zinc-containing	1	0.999	99	94	92	91	93	98	13026460	13157518	14506427	11079406	12845130	12397688
A0A0H2ZRI4	A0A0H2ZRI4_STRP2	pheT	800	Phenylalanine--tRNA ligase beta subunit	1	0.999	71	77	41	68	55	78	2.98822e+06	3.39864e+06	2.7046e+06	3388060	2.83898e+06	3380154
A0A0H2ZRJ4	A0A0H2ZRJ4_STRP2	SPD_1532	627	PTS system IIABC components	0.991	0.999	3	2	3	2	2	2	78011.2	61873.2	78878.4	74513.1	49937.3	53208.8
A0A0H2ZRK0	A0A0H2ZRK0_STRP2	SPD_0954	344	ABC transporter substrate binding protein	1	0.999	22	31	21	30	24	33	931199	1.00754e+06	741769	999618	1.04391e+06	1.06311e+06
A0A0H2ZRK2	A0A0H2ZRK2_STRP2	SPD_1029	453	MATE efflux family protein	0.977	0.999	0	0	0	0	0	1	8957.14	11645.4	0	8405.25	10105.9	10083.6
A0A0H2ZRK5	A0A0H2ZRK5_STRP2	SPD_0431	282	DNA-directed RNA polymerase subunit delta	1	0.999	6	7	1	4	4	7	151673	130792	106674	107045	89855.6	117686
A0A0H2ZRK9	A0A0H2ZRK9_STRP2	sulD	270	Bifunctional folate synthesis protein	1	0.999	12	7	1	8	5	7	282951	248408	236180	251699	258217	261292
A0A0H2ZRL2	A0A0H2ZRL2_STRP2	SPD_1095	187	N-acetyltransferase domain-containing protein	0.9995	0.999	1	0	0	0	0	1	8826.27	7238.89	0	9871.66	7157.94	14051.7
A0A0H2ZRL6	A0A0H2ZRL6_STRP2	SPD_1664	655	PTS system, trehalose-specific IIABC components	1	0.999	38	40	27	46	34	38	5.18849e+06	5.38873e+06	4.26138e+06	5926960	4972993	6106861
A0A0H2ZRL7	A0A0H2ZRL7_STRP2	recJ	740	Single-stranded-DNA-specific exonuclease RecJ	1	0.999	5	8	4	11	5	8	154308	177108	122339	214009	148528	156428
A0A0H2ZRM1	A0A0H2ZRM1_STRP2	amiC	498	Oligopeptide ABC transporter, permease protein AmiC	1	0.999	21	14	9	20	22	21	344370	323752	206191	438143	314078	370867
A0A0H2ZRM2	A0A0H2ZRM2_STRP2	SPD_1021	516	Voltage-gated chloride channel family protein	1	0.999	4	1	1	2	1	1	127954	64248.8	72171.1	85739.1	56982.1	54230.9
A0A0H2ZRM7	A0A0H2ZRM7_STRP2	malD	280	Maltodextrin ABC transporter, permease protein	1	0.999	6	5	3	8	2	10	226877	246263	217786	286199	240324	245579
A0A0H2ZRM9	A0A0H2ZRM9_STRP2	SPD_1408	252	Methyltransferase domain-containing protein	1	0.999	2	2	0	3	1	1	91910.6	104292	77410.8	99275.2	57319.8	96085.7
A0A0H2ZRN3	A0A0H2ZRN3_STRP2	SPD_1564	317	Putative aromatic acid exporter C-terminal domain-containing protein	0.9995	0.999	0	4	0	2	0	0	12296.5	24534.7	13374.8	11363	0	18985.3
A0A0H2ZRN4	A0A0H2ZRN4_STRP2	SPD_0752	307	Membrane protein, putative	0.9995	0.999	2	3	2	2	7	3	117668	115848	166628	145305	158992	113737
A0A0H2ZRN8	A0A0H2ZRN8_STRP2	SPD_0915	341	Iron-compound ABC transporter, iron compound-binding protein	1	0.999	44	46	24	32	38	42	2.05934e+06	2.13933e+06	1.64067e+06	1.67016e+06	1.92916e+06	1.86227e+06
A0A0H2ZRN9	A0A0H2ZRN9_STRP2	ribF	305	Riboflavin biosynthesis protein	1	0.999	7	8	8	11	12	12	410794	430935	280082	439990	303369	395043
A0A0H2ZRQ3	A0A0H2ZRQ3_STRP2	SPD_0429	479	Potassium uptake protein, Trk family protein	0.9774	0.999	1	0	0	1	0	0	7823.09	6469.97	0	8392.17	0	6080.11
A0A0H2ZRQ7	A0A0H2ZRQ7_STRP2	SPD_0926	294	DAGKc domain-containing protein	1	0.999	1	0	0	2	0	0	34593.3	41262	20471.5	45559.7	37586.4	36153.3
A0A0H2ZRR1	A0A0H2ZRR1_STRP2	purD	420	Phosphoribosylamine--glycine ligase	1	0.999	0	0	0	3	0	1	63031.7	73943.1	39484.5	52751.4	43480.7	31826.7
A0A0H2ZRR6	A0A0H2ZRR6_STRP2	SPD_0352	210	DNA-binding response regulator	1	0.999	9	6	2	6	8	8	239733	351902	307794	275653	241498	303246
A0A0H2ZRU3	A0A0H2ZRU3_STRP2	SPD_1137	519	ABC transporter, ATP-binding protein	1	0.999	1	1	1	4	1	1	51566.3	49783.3	21948	7WT_N5.96	37029.5	59299.8
A0A0H2ZRU6	A0A0H2ZRU6_STRP2	SPD_1375	182	NADPH-dependent FMN reductase, putative	1	0.999	10	9	10	16	7	14	339549	483369	409051	508738	416772	471119
A0A0H2ZRV1	A0A0H2ZRV1_STRP2	SPD_0231	326	Transcriptional activator	1	0.999	8	6	2	10	4	9	180694	195524	134488	164099	159831	180171
A0A0H2ZRV3	A0A0H2ZRV3_STRP2	sufC	256	FeS assembly ATPase SufC	1	0.999	84	89	67	95	81	102	5.791e+06	6.70898e+06	5.87068e+06	7162829	5.39189e+06	6.39629e+06
A0A0H2ZRW0	A0A0H2ZRW0_STRP2	SPD_0952	409	Cell division protein FtsW, putative	1	0.999	6	6	6	3	4	6	258257	284932	201550	254714	238068	276413
A0A0H2ZRX9	A0A0H2ZRX9_STRP2	SPD_1902	564	ABC transporter, ATP-binding/permease protein	1	0.999	4	6	1	9	2	6	95037.7	115807	111395	144303	147902	161552
A0A0H2ZRZ4	A0A0H2ZRZ4_STRP2	capD	616	Capsular polysaccharide biosynthesis protein	1	0.999	51	56	48	53	48	59	3476191	3.75795e+06	2.99858e+06	3.49116e+06	3.20706e+06	3.63346e+06
A0A0H2ZRZ9	A0A0H2ZRZ9_STRP2	SPD_1745	287	Transcriptional regulator PlcR, putative	1	0.999	5	6	0	5	1	4	112390	144297	51472.5	140568	94741.4	92200.7
A0A0H2ZS09	A0A0H2ZS09_STRP2	SPD_0341	385	RNA methylase family protein UPF0020, putative	1	0.999	11	17	12	23	11	21	851169	858798	840336	876152	861406	806109
A0A0H2ZS14	A0A0H2ZS14_STRP2	SPD_0189	168	Acetyltransferase, GNAT family protein	1	0.999	9	5	3	5	3	4	234610	224216	197987	210741	222643	224838
Q04MA2	Q04MA2_STRP2	cps2O	283	dTDP-4-dehydrorhamnose reductase	1	0.999	73	81	51	79	72	73	4996416	4776577	4627189	5.42063e+06	5055149	5.18493e+06
Q04MA3	Q04MA3_STRP2	cps2N	349	dTDP-glucose 4,6-dehydratase	1	0.999	111	105	84	100	93	105	10697361	10422500	9421283	11330329	11069168	11337421
Q9ZIH5	Q9ZIH5_STRP2	cps2M	197	Cps2M	1	0.999	65	59	51	57	50	67	6.13697e+06	6.35014e+06	4.86384e+06	5187934	5.40754e+06	6570867
Q9ZIH6	Q9ZIH6_STRP2	cps2L	289	Glucose-1-phosphate thymidylyltransferase	1	0.999	96	95	90	113	89	109	13207319	12593743	13558013	12472437	13268904	12713340
Q9ZIH8	Q9ZIH8_STRP2	cps2K	412	UDP-glucose 6-dehydrogenase	1	0.999	163	159	131	148	137	168	18765194	19264426	18616074	20044838	19347374	21005676
Q9ZIH9	Q9ZIH9_STRP2	cps2J	469	Cps2J	0.9978	0.999	1	5	2	2	1	2	70068.7	68340.1	33798.5	73817	65539.3	70364.3
Q9ZII0	Q9ZII0_STRP2	cps2I	385	Cps2I	1	0.999	23	25	12	25	16	24	902571	1.62655e+06	863576	1.19904e+06	972673	1.16281e+06
Q9ZII1	Q9ZII1_STRP2	cps2H	387	Cps2H	0.9995	0.999	2	3	1	1	1	1	72043.5	68000.5	96108.7	80305.6	89557.8	82889.9
Q9ZII4	Q9ZII4_STRP2	cps2T	394	Cps2T	1	0.999	128	139	101	127	113	140	10986822	11149569	10366303	11808274	11002733	11553823
Q9ZII5	Q9ZII5_STRP2	cps2E	455	Cps2E	1	0.999	23	34	10	35	15	34	580485	644783	385124	652926	523035	684962
Q9ZII6	Q9ZII6_STRP2	cps2D	226	Tyrosine-protein kinase CpsD	1	0.999	40	49	45	56	39	51	4.27844e+06	4.15143e+06	4.5241e+06	4.40901e+06	4.71722e+06	4533360
Q9ZII7	Q9ZII7_STRP2	cps2C	230	Capsular polysaccharide biosynthesis protein CpsC	1	0.999	29	25	25	26	32	33	4586728	4532910	4625670	4.83624e+06	5044781	4.97726e+06
Q9ZII8	Q9ZII8_STRP2	cps2B	243	Tyrosine-protein phosphatase	1	0.999	7	7	7	7	10	10	205105	218812	326022	131012	3WT_N25.06	2WT_N77.48
Q9ZII9	Q9ZII9_STRP2	cps2A	481	Cps2A	1	0.999	14	19	10	19	11	14	369535	405595	227047	401755	343280	367138

## Sheet: Table S5
Row Color Legend	High CV btw Techmix		Missing in GAPN-
					Blank						WT			GAPN-			TechMix				Median		GAPN-/WT
compound	compoundId	parent	medRt	Polarity	PostRunBlank+	PreRunBlank_1+	PreRunBlank_2+	PreRunBlank_3+	PreRunBlank_4+	PreRunBlank_5+	SB17-1	SB17-2	SB17-3	SB17-4	SB17-5	SB17-6	Tech-Mix_0+	Tech-Mix_1+	Tech-Mix_2+	CV	WT	GAPN-	Fold Change	p-Value	Log(2)	Log(10)Pvalue*-1
L-alanine	C00041	88.0404	0.652	5MM-	25561	32232	27920	26382.9	24458.1	28825.3	4.88113e+06	4.63399e+06	3984793	3.43111e+06	3550450	4.4871e+06	4.31437e+06	4.13266e+06	4.00278e+06	3.7714	4.63399e+06	3550450	0.766175	0.188569	0.384254	0.72453
L-asparagine	C00152	131.046	0.622	5MM-	8273.6	4907.82	6598.47	4029.8	5455.22	5930.05	2492145	2739736	1.99329e+06	2.26242e+06	2.40287e+06	2887370	2.0947e+06	2312952	2.35753e+06	6.23736	2492145	2.40287e+06	0.964179	0.725595	0.0526269	0.139306
L-aspartate	C00049	132.03	0.569	5MM-	22811.4	8295.88	15105.2	12020.9	8466.9	15659	39741824	46711596	27850790	25117234	26048906	36493604	32930018	31836066	33769060	2.95111	39741824	26048906	0.655453	0.249876	0.609435	0.602276
L-glutamate	C00025	146.046	0.566	5MM-	35067.3	6969.25	11767.6	10109	11904.9	12286.4	34323164	35038536	49469772	53799328	59420892	75941272	52683568	50782608	54393680	3.43287	35038536	59420892	1.69587	0.0472229	-0.762028	1.32585
L-glutamine	C00064	145.062	0.602	5MM-	9264.54	3333.94	6563.67	7015.19	4747.51	6677.19	454297	589438	357327	214332	240554	461648	284370	223390	296614	14.6284	454297	240554	0.529507	0.193162	0.917278	0.714078
glycine	C00037	74.0247	0.63	5MM-	213421	224369	145152	227505	209056	214379	2.11576e+06	2072679	1.36519e+06	1078356	1.10894e+06	1.8628e+06	1.57726e+06	1.47181e+06	1.41029e+06	5.68063	2072679	1.10894e+06	0.535028	0.229322	0.902314	0.639554
L-histidine	C00135	154.062	0.779	5MM-	11082.2	13215.8	13878	11297.7	13976.3	12731.8	1980789	2.24868e+06	3.36204e+06	4.60896e+06	5776568	7.81453e+06	4.7101e+06	4401494	4332978	4.48272	2.24868e+06	5776568	2.56888	0.0262739	-1.36114	1.58048
L-leucine/isoleucine	C00123	130.087	0.695	5MM-	38202.5	31501.8	28310	22774.3	23794.2	19524.8	16477395	18648998	30704504	45660832	52807948	50171396	41338796	43125280	39276864	4.66907	18648998	50171396	2.6903	0.00485867	-1.42777	2.31348
L-lysine	C00047	147.113	0.562	5MM+	189768	7132.69	39532.3	55310.8	87370	86731.2	5.01007e+06	6.29463e+06	10351905	13818435	16323149	19656010	10715159	11580676	15294385	19.4154	6.29463e+06	16323149	2.59318	0.0158911	-1.37473	1.79885
L-methionine	C00073	148.044	0.631	5MM-	883.87	0	0	0	0	0	5777456	6440904	4.49939e+06	6.08353e+06	6.99112e+06	9232533	7.53539e+06	6.72328e+06	6.14044e+06	10.3035	5777456	6.99112e+06	1.21007	0.164252	-0.275089	0.784489
L-phenylalanine	C00079	164.072	1.031	5MM-	14620.1	8819.28	7573.53	6776.49	6571.86	5090.26	3418585	3.63677e+06	8.03789e+06	18458866	21179318	20471158	12628291	12316451	12300653	1.48827	3.63677e+06	20471158	5.62893	0.000932426	-2.49286	3.03039
L-proline	C00148	114.056	0.752	5MM-	22829.4	18906.7	17549.1	16388	17461.4	15897.4	3.19011e+06	2.65271e+06	5.19563e+06	5.12552e+06	5.5423e+06	9234117	5542059	5.46282e+06	5.43768e+06	0.993927	3.19011e+06	5.5423e+06	1.73734	0.123423	-0.796881	0.908602
L-serine	C00065	104.035	0.668	5MM-	16197.1	12121.9	14097.7	9515.09	14604.3	13556.4	1.11677e+06	1.26689e+06	1181201	1.27002e+06	1.8145e+06	1.18738e+06	1.31667e+06	1387998	1.41655e+06	3.74478	1181201	1.27002e+06	1.0752	0.307013	-0.1046	0.512843
L-threonine	C00188	118.051	0.651	5MM-	10705.5	6700.58	5667.6	3947.83	6803.29	5222.58	11664581	12407787	10205107	7938524	8608295	14996447	11119671	10931292	10089981	5.11742	11664581	8608295	0.737986	0.716823	0.438335	0.144588
L-tryptophan	C00078	203.082	1.693	5MM-	0	0	0	0	0	0	8800125	9231213	21539374	42124708	50205104	58713840	34207564	32550506	32849986	2.65954	9231213	50205104	5.43862	0.00426623	-2.44324	2.36996
L-tyrosine	C00082	182.081	0.776	5MM+	37831.1	4906.15	13755.3	14310.5	24899.1	20418	3255376	3.56046e+06	4.51553e+06	8411315	10124723	9873632	5.46182e+06	5.80089e+06	5.59678e+06	3.03756	3.56046e+06	9873632	2.77314	0.000966694	-1.47152	3.01471
L-valine	C00183	116.072	0.719	5MM-	30716.6	32543.1	27673	28413.9	24122	27321.7	9527651	11054969	19809462	24861530	27487648	30584928	21900480	26881994	21923786	12.1745	11054969	27487648	2.48645	0.0170521	-1.31409	1.76822
ATP	C00002	505.989	0.552	5MM-	0	0	0	0	0	0	818459	1.1234e+06	439306	855334	805823	259439	646436	713352	611498	7.87667	818459	805823	0.984562	0.606377	0.0224464	0.217257
ADP	C00008	426.022	0.558	5MM-	4565.09	1176.64	936.57	1104.13	870.32	0	7327528	8748672	4.71838e+06	2.3803e+06	2864180	2.19616e+06	3.8778e+06	3712199	3.13392e+06	10.9257	7327528	2.3803e+06	0.324844	0.0204899	1.62218	1.68846
AMP	C00020	346.056	0.635	5MM-	12331.9	1001.44	1031.82	0	984.49	954.36	29668134	27545986	33162554	20575834	24136280	35998492	28071848	28491942	25382746	6.1758	29668134	24136280	0.813542	0.549939	0.297711	0.259685
Adenosine	C00212	268.104	0.848	5MM+	33562.5	3256.43	15055.9	16812.1	21214.6	16969.3	595130	644562	666166	4375978	3.32957e+06	606471	1.63607e+06	1.64997e+06	1.68527e+06	1.5304	644562	3.32957e+06	5.16563	0.130183	-2.36894	0.885445
Adenine	C00147	134.047	0.654	5MM-	51500.9	47644.8	43922.6	48581.3	36454.6	48263.2	383879	640522	829217	2678957	2.3154e+06	1.28963e+06	1.33099e+06	1.6609e+06	1.55634e+06	11.1207	640522	2.3154e+06	3.61487	0.0275105	-1.85394	1.5605
GDP	C00035	442.017	0.55	5MM-	1237.7	0	0	0	0	0	2622529	2381818	1.11582e+06	929140	766198	673921	1.14711e+06	1.225e+06	1.10098e+06	5.41485	2381818	766198	0.321686	0.0574576	1.63627	1.24065
GMP	C00144	362.051	0.598	5MM-	2924.58	0	909.74	0	0	0	12250664	10007657	2.67622e+06	747712	1.11364e+06	2116173	1.95394e+06	2.13316e+06	1.67239e+06	12.0986	10007657	1.11364e+06	0.111279	0.0749679	3.16775	1.12512
Guanosine	C00387	282.084	0.647	5MM-	3240.19	2729.04	1296.32	3657.1	2309	2558.76	4.25803e+06	3.10808e+06	4.4405e+06	639264	655517	1.36734e+06	1.76633e+06	2.01727e+06	1.61858e+06	11.1932	4.25803e+06	655517	0.153949	0.00317978	2.69948	2.4976
Guanine	C00242	150.042	0.643	5MM-	1386.06	1190.77	1082.72	2815.24	917.07	1512.89	4.40623e+06	4377136	3.40206e+06	771256	871360	1748464	2.52623e+06	2141543	1.94265e+06	13.4641	4377136	871360	0.199071	0.00293877	2.32865	2.53184
CMP	C00055	322.045	0.583	5MM-	5458.27	0	0	0	0	0	4431334	3918537	5.25601e+06	4.56819e+06	4.83098e+06	5.20327e+06	4823167	5.31682e+06	5097620	4.86968	4431334	4.83098e+06	1.09019	0.483817	-0.124574	0.315319
dTMP	C00364	321.049	0.623	5MM-	0	0	0	0	0	0	1.98907e+06	2.02919e+06	1.51013e+06	1413190	1.29487e+06	950978	1.37505e+06	1.37324e+06	1449201	3.09775	1.98907e+06	1.29487e+06	0.650993	0.0453003	0.619286	1.3439
Thymidine	C00214	241.083	0.735	5MM-	1367.16	1335.6	2828.66	1332.61	1248.35	1363.3	2458451	2.889e+06	2.29914e+06	753128	879548	575811	1.13849e+06	1.41657e+06	1.2732e+06	10.8978	2458451	753128	0.306343	0.000774508	1.70678	3.11097
UTP	C00075	482.961	0.527	5MM-	0	0	0	0	0	0	2423203	3249001	1.14638e+06	1.12054e+06	1.34572e+06	1.08469e+06	1.3974e+06	1.52721e+06	1.62615e+06	7.56283	2423203	1.12054e+06	0.46242	0.152286	1.11272	0.817339
UDP	C00015	402.997	0.542	5MM-	9607.91	996.38	0	0	0	0	51101956	45564368	37400988	18771742	24289376	40266404	30686314	31085110	32859782	3.66805	45564368	24289376	0.533078	0.0893247	0.907581	1.04903
UMP	C00105	323.029	0.591	5MM-	9723.34	0	0	0	0	0	30425526	32401926	17530794	4.63531e+06	5.06137e+06	7164712	12037485	11704097	12077479	1.717	30425526	5.06137e+06	0.166353	0.0110164	2.58768	1.95796
Uracil	C00106	113.035	0.816	5MM+	53538.5	441.79	49133.3	42837.8	40373.3	39940.9	1.76377e+06	2149362	1.83295e+06	1054406	1.36825e+06	1.50522e+06	1.14236e+06	1.28819e+06	1.38832e+06	9.71618	1.83295e+06	1.36825e+06	0.746473	0.027435	0.421838	1.56169
IMP	C00130	347.04	0.608	5MM-	2947.92	0	1052.67	0	0	0	4680321	5093803	2.88861e+06	2.38698e+06	2.831e+06	2.73107e+06	2588008	2.74776e+06	2.63036e+06	3.11668	4680321	2.73107e+06	0.583522	0.0850522	0.777141	1.07031
Inosine	C00294	267.073	0.717	5MM-	1068.46	901.46	932.13	1430.49	1172.17	905.83	6361902	4.97722e+06	10117781	5424621	5.20537e+06	4708139	5.17626e+06	5948654	4.80966e+06	10.9463	6361902	5.20537e+06	0.81821	0.258627	0.289457	0.587327
Hypoxanthine	C00262	135.031	0.616	5MM-	5495.25	4988.55	4297.68	5802.5	3171.74	7138.18	10629682	8743701	16775952	22339990	24510066	22797648	21347418	23615112	22688586	5.056	10629682	22797648	2.14472	0.0113096	-1.10079	1.94655
Xanthine	C00385	151.026	0.647	5MM-	10723.7	7258.59	7416.49	6224.48	6779.93	7659.19	917884	914042	3.38261e+06	7045452	7365848	5.15844e+06	4.57884e+06	4156495	3.3843e+06	14.9941	917884	7045452	7.67576	0.0111467	-2.94031	1.95285
3' 5'-Cyclic AMP	C00575	328.045	0.633	5MM-	0	1286.33	0	0	0	0	637004	1.27348e+06	925050	1.31873e+06	1.26045e+06	1.30371e+06	981353	1.01139e+06	930334	4.20587	925050	1.30371e+06	1.40934	0.131939	-0.495022	0.879628
Pyridoxal	C00250	168.065	1.975	5MM+	9932.45	7674.95	9621.17	9162.45	11322.9	8290.61	36857.9	47245.8	93626.3	273526	301811	238633	127507	141940	185211	19.8142	47245.8	273526	5.78942	0.00110228	-2.53342	2.95771
4-Pyridoxate	C00847	182.045	0.645	5MM-	7157.27	5772.83	6890.6	7008.47	6912.04	5062.94	306740	255626	447355	473111	396786	775174	565558	481423	479813	9.63723	306740	473111	1.54238	0.175906	-0.625161	0.75472
Adenylosuccinic acid	C03794	462.06	0.552	5MM-	0	0	0	0	0	0	578899	306426	1.46893e+06	1.73252e+06	1841428	1.99992e+06	1.2571e+06	1.29639e+06	1449866	7.63337	578899	1841428	3.18091	0.0405259	-1.66944	1.39227
fATP	C00029	565.048	0.54	5MM-	0	0	0	0	0	0	6920600	11454688	8864491	7.72222e+06	10736261	9650961	8730756	9193100	8983393	2.58113	8864491	9650961	1.08872	0.863491	-0.122635	0.0637422
Flavin mononucleotide	C00061	455.098	1.694	5MM-	1322.43	2656.56	0	0	0	2113.27	559908	420725	707536	956815	833089	1.03484e+06	766593	827783	752987	5.09177	559908	956815	1.70888	0.0202661	-0.773049	1.69323
Flavin adenine dinucleotide (FAD)	C00016	784.15	1.654	5MM-	1315.88	0	1244.87	1266.49	1653.36	1265.55	252027	255285	420838	259065	298184	358505	309841	312808	253845	11.3699	255285	298184	1.16804	0.950691	-0.224093	0.0219608
FADH	C27H34P2N9O15	785.155	1.66	5MM-	1051.94	1552.54	0	0	0	0	93580.5	57406.5	125808	95300.8	96989.1	99492	97718.8	95840	75601.8	13.6679	93580.5	96989.1	1.03642	0.813182	-0.0516156	0.0898123
FADH2	C01352	786.158	1.654	5MM-	1367.48	0	1358.24	1607.41	0	0	22038.9	24153.5	24138.4	24579.8	29079.9	20401.2	10865.3	23050.2	20359.7	8.76509	24138.4	24579.8	1.01829	0.657749	-0.0261473	0.18194
NADP+	C00006	742.068	0.538	5MM-	0	0	0	0	0	0	1.56078e+06	1.19976e+06	1.00798e+06	478422	602126	655085	963957	963536	794240	10.7871	1.19976e+06	602126	0.501874	0.0164132	0.994604	1.78481
NAD+	C00003	662.102	0.623	5MM-	10483.2	0	0	0	0	0	9485636	8.1498e+06	10338671	11931673	13999488	15024115	12493900	12387780	11934917	2.41909	9485636	13999488	1.47586	0.0175863	-0.561558	1.75483
NADH	C00004	666.132	0.861	5MM+	2233.3	0	0	0	0	0	357827	394429	681529	199579	274872	682605	429253	437694	467857	4.56133	394429	274872	0.696886	0.638265	0.521005	0.194999
Phosphate	C00009	96.9696	0.578	5MM-	247967	103314	92376	95052.4	79486.4	82198.1	104797032	102847544	115419616	134036256	144281200	122888000	117078760	115603032	127600344	5.44772	104797032	134036256	1.27901	0.0235088	-0.355025	1.62877
Diphosphate	C00013	176.936	0.572	5MM-	15409.4	11116.6	11685.6	10390.9	12706	10389.5	31079566	32872160	34078472	46388752	44069420	38237288	40746080	33537142	38881580	9.91962	32872160	44069420	1.34063	0.0165786	-0.422912	1.78045
D-Glucose	C00031	179.056	0.597	5MM-	16827.5	11211.9	14926	13776.6	10758.4	12269.7	64307572	51868748	89057080	129358048	130513184	98233632	126295704	141457072	122186048	7.80888	64307572	129358048	2.01155	0.0285419	-1.00831	1.54452
D-Glucose 6/1-phosphate	C02965	259.022	0.554	5MM-	18149.5	3557.77	9956.46	9396.04	2722.31	12960.4	3.7995e+06	3.793e+06	4.51138e+06	8602715	9874809	12323989	7.10798e+06	6984712	6.90623e+06	1.45289	3.7995e+06	9874809	2.59897	0.00506999	-1.37794	2.29499
D-Fructose 1-6-bisphosphate	C00354	338.989	0.536	5MM-	1512.62	0	865	0	0	0	1.81014e+06	2064056	1.03189e+06	1800803	2099030	738096	1.62025e+06	1.63322e+06	1688635	2.20478	1.81014e+06	1800803	0.99484	0.871061	0.00746301	0.0599515
D-Glyceraldehyde 3-phosphate/Glycerone phosphate	C00118	168.99	0.584	5MM-	3240.25	7054.39	3955.96	3045.92	6225.04	6552.44	390725	441626	379415	175169	306585	190329	232367	277253	221843	12.0692	390725	190329	0.487119	0.0170199	1.03765	1.76904
1/2-3-Bisphosphoglycerate	C00236	264.953	0.763	5MM-	1725.93	1805.09	2018.2	1291.57	1316.07	2069.91	24332.5	40580.6	17946.8	0	0	0	13314.8	18221.3	9015.17	34.0784	24332.5	0	0	0.0148591	#NUM!	1.82801
2/3-Phospho-D-glycerate	C00631	184.986	0.535	5MM-	991.69	793.11	1002.37	0	0	1004.23	571244	594801	604973	338642	552373	582517	471111	460453	519335	6.48729	594801	552373	0.928667	0.269419	0.106766	0.569572
Phosphoenolpyruvate	C00074	166.975	0.546	5MM-	800.99	0	0	0	0	0	0	78594.1	37957.1	62613.1	77872.4	33584.5	50975.8	28707.1	45672.2	27.8381	37957.1	62613.1	1.64958	0.50405	-0.722095	0.297526
Pyruvate	C00022	87.0088	0.628	5MM-	24519.2	25570.1	32942.6	33184.6	31221.5	23590.6	8.0637e+06	7320690	5.66543e+06	6.16952e+06	5.0762e+06	4442828	5163938	4.48193e+06	5153257	7.92031	7320690	5.0762e+06	0.693405	0.109154	0.528231	0.96196
Lactate	C01432	89.0244	0.585	5MM-	179306	78175	104710	98940	103976	73864.1	17510490	20566054	35730656	119465736	116994824	72999720	81499336	72811400	71209816	7.36501	20566054	116994824	5.68873	0.0081861	-2.50811	2.08692
Maltose	C00208	341.109	0.611	5MM-	4964.47	3366.9	5661.16	6260.98	7300.82	8538.99	368407	305177	348437	287311	594263	501603	344638	392995	409996	8.86412	348437	501603	1.43958	0.264282	-0.525648	0.577932
Maltotriose	C01835	503.161	0.627	5MM-	0	0	1023.38	0	0	0	647553	594358	451612	264593	252746	175553	344734	224208	323729	21.6377	594358	252746	0.425242	0.00676412	1.23364	2.16979
D-Ribose	C00121	149.046	0.621	5MM-	6582.81	2711.3	4902.54	6630.42	4650.28	4768.38	3458544	3100309	6.1526e+06	7127520	7.48878e+06	7.27421e+06	6617142	7.58297e+06	6.66846e+06	7.81193	3458544	7.27421e+06	2.10326	0.0342624	-1.07263	1.46518
Citrate	C00158	191.02	0.557	5MM-	12637.1	3509.07	4982.11	2565.57	4859.7	4204.95	60482188	63003088	110146104	159404736	176826816	132288424	106808616	131393000	102595072	13.6916	63003088	159404736	2.53011	0.0194157	-1.3392	1.71185
2-Oxoglutarate	C00026	145.014	0.557	5MM-	1712.35	1330.04	1092.16	939.13	1206.99	1911.31	1685664	1.51629e+06	1414908	591353	594224	1.19189e+06	1.10216e+06	1132217	977856	7.64282	1.51629e+06	594224	0.391894	0.0254462	1.35147	1.59438
Succinate	C00042	117.019	0.558	5MM-	47308	43365.3	49924.5	54562	42755.8	54438.7	3.5192e+06	3.04247e+06	6147202	9171972	10426228	11658577	7.88389e+06	7.20704e+06	7.45177e+06	4.56096	3.5192e+06	10426228	2.96267	0.00679356	-1.5669	2.1679
Fumarate	C00122	115.004	0.559	5MM-	3384.85	4561.75	2434.77	2898.06	5277.32	2162.09	601983	686790	978682	1.08989e+06	1.22545e+06	1.26849e+06	904403	1.08442e+06	998980	9.04162	686790	1.22545e+06	1.78431	0.0253863	-0.835366	1.5954
Malate	C00149	133.014	0.55	5MM-	7721.85	5841.94	8940.2	7990.29	6350.88	7186.87	4976610	4270700	10152088	11570860	13548861	16557324	12134163	11787935	11994368	1.45487	4976610	13548861	2.72251	0.0343411	-1.44494	1.46419
Oxaloacetate	C00036	130.998	0.571	5MM-	0	0	0	973.93	0	0	77653.4	49999.4	194378	189037	179125	195526	159525	183063	80866.7	37.9156	77653.4	189037	2.43437	0.144517	-1.28355	0.840081
2-Hydroxyglutarate/Citramalate	C02630	147.03	0.579	5MM-	10004.9	7302.12	9733.94	6109.58	7691.13	8311.45	613334	581824	1.53866e+06	2.22829e+06	2.32098e+06	3.01961e+06	1.81787e+06	1.9239e+06	2069336	6.5175	613334	2.32098e+06	3.7842	0.0158863	-1.91999	1.79898
6-Phospho-D-gluconate	C00345	275.017	0.552	5MM-	0	0	0	0	0	1188.57	366631	268079	201184	175951	298557	431278	180824	264356	249055	19.2183	268079	298557	1.11369	0.804295	-0.155349	0.0945845
D-Glucono-1-5-lactone 6-phosphate	C01236	257.007	0.563	5MM-	0	0	0	0	0	0	49002.5	44881.8	34869.5	42633.7	119589	126243	107911	87801	43513.9	41.3162	44881.8	119589	2.66453	0.121494	-1.41388	0.915446
D-Erythrose 4-phosphate	C00279	199.001	0.541	5MM-	0	0	0	0	0	0	262951	256713	233034	593114	581896	375166	366516	394591	405894	5.21217	256713	581896	2.26672	0.0204546	-1.18061	1.68921
Sedoheptulose 1/7-phosphate	C06222	289.033	0.581	5MM-	0	0	0	926.55	0	0	420489	629901	655849	2.08234e+06	2.68163e+06	944422	1.32281e+06	1.30509e+06	1339012	1.28305	629901	2.08234e+06	3.30582	0.0606202	-1.72501	1.21738
alpha-D-Ribose 1-phosphate	C00620	229.012	0.573	5MM-	0	0	0	0	0	0	1.98954e+06	1784119	2.46654e+06	2.22186e+06	2.46195e+06	1.58669e+06	1.70345e+06	2.37758e+06	1931056	17.1125	1.98954e+06	2.22186e+06	1.11677	0.977062	-0.159333	0.0100779
Glutathione	C00051	306.077	0.593	5MM-	43300.8	0	0	932.99	0	0	195447088	161933040	47555204	39616224	52138932	48165300	47417504	44712320	38105932	11.034	161933040	48165300	0.29744	0.120653	1.74933	0.918463
Glutathione disulfide	C00127	611.144	0.532	5MM-	1035.09	0	0	842.64	1020.64	0	10727596	7.17145e+06	7.8371e+06	3.20176e+06	3.93162e+06	8809657	5.27056e+06	6.3215e+06	6571770	11.4035	7.8371e+06	3.93162e+06	0.501668	0.190142	0.995196	0.720922
5-Oxoproline	C01879	128.035	0.591	5MM-	31250.3	11654.1	13658.8	16863.2	11452.4	15552	64135408	61188700	54182364	36129956	43870428	56083804	59299664	58432724	59503468	0.962391	61188700	43870428	0.716969	0.090454	0.480016	1.04357
S-Glutathionyl-L-cysteine	C05526	425.081	0.574	5MM-	0	0	0	0	0	0	1.01973e+06	1233835	1.16564e+06	732725	783694	606405	980509	858839	825774	9.17245	1.16564e+06	732725	0.628606	0.00628077	0.669773	2.20199
Ascorbate	C00072	175.025	0.515	5MM-	1280.02	1282.77	1128.77	2065.69	1589.56	1142.24	1.19401e+06	1.40237e+06	1.39352e+06	823966	1.14523e+06	1.88563e+06	1.35798e+06	1.41658e+06	1.29895e+06	4.3316	1.39352e+06	1.14523e+06	0.821823	0.895426	0.283101	0.0479702
Dehydroascorbate	C05422	173.009	0.563	5MM-	1531.67	1495.83	1272.32	1396.62	0	1233.66	1.22385e+06	1.15926e+06	2137989	2.79834e+06	3.77002e+06	3.65598e+06	2355980	2.77343e+06	3.03757e+06	12.6236	1.22385e+06	3.65598e+06	2.98728	0.0124756	-1.57883	1.90394
gamma-L-Glutamyl-L-cysteine	C00669	249.055	0.589	5MM-	2100.05	0	0	0	0	0	4.98476e+06	3554383	2.23609e+06	2367431	2.20867e+06	1.80001e+06	2.75959e+06	2590507	2.76121e+06	3.62796	3554383	2.20867e+06	0.621393	0.145049	0.686423	0.838484
gamma-L-Glutamyl-D-alanine	C03738	219.099	0.796	5MM+	2713.16	478	3272.16	2979.21	1738.83	2376.65	234597	225181	204672	216082	223047	198094	172504	177326	200469	8.14985	225181	216082	0.959592	0.475786	0.0595073	0.322588
gamma-L-Glutamyl-D-alanine	C03738	217.083	0.611	5MM-	1342.21	929.6	1033.96	0	1170.73	1002.78	836280	888571	1.34341e+06	1.00688e+06	877769	834952	908451	1.06263e+06	1.0352e+06	8.20779	888571	877769	0.987843	0.529732	0.0176465	0.275944
gamma-Glutamyl-gamma-aminobutyrate	C15767	233.115	0.816	5MM+	2878.74	661.21	2146.98	4646.91	1660.4	4228.95	638985	768469	559751	744290	813576	1.08129e+06	577883	608568	695757	9.74686	638985	813576	1.27323	0.133932	-0.348494	0.873115
L-gamma-Glutamyl-L-hypoglycin	C08280	269.114	1.708	5MM-	2760.99	3396.6	0	2221.24	2109.46	3389.93	44015.4	35100.8	123160	197921	147538	185276	117152	125569	146161	11.5131	44015.4	185276	4.20935	0.0262637	-2.0736	1.58064
Bis-gamma-glutamylcystine	C03646	497.102	0.538	5MM-	0	0	0	0	0	0	795619	375589	600259	497517	610626	634792	636604	539750	555031	9.0224	600259	610626	1.01727	0.944561	-0.024704	0.0247698
gamma-L-Glutamylputrescine	C15699	218.15	0.571	5MM+	1662.71	308.94	1233.53	0	0	0	143657	104136	240442	453566	466690	285134	275116	266755	341547	13.9167	143657	453566	3.15729	0.0282563	-1.65869	1.54888
5-L-Glutamyl-taurine	C05844	255.065	1.867	5MM+	0	0	0	0	0	0	76554.3	42269.6	170316	244226	291583	525520	240213	249471	243622	1.91564	76554.3	291583	3.80885	0.0535718	-1.92935	1.27106
Spermidine	C00315	146.165	0.557	5MM+	23022.3	19772.3	259513	104181	78118.2	53767.4	809811	996223	1.73946e+06	1.83921e+06	1.9406e+06	2.30527e+06	1.62704e+06	1612930	1789029	5.83724	996223	1.9406e+06	1.94796	0.0559123	-0.961962	1.25249
Spermine	C00750	203.223	0.553	5MM+	9316.26	0	201427	104510	72095.3	34856.7	113893	52640.2	153623	389049	237369	296013	618541	410828	146422	60.3746	113893	296013	2.59905	0.0193464	-1.37798	1.7134
N-Acetylneuraminate	C00270	308.099	0.587	5MM-	25745	0	0	0	0	0	397547616	372702624	276577920	65677392	64942796	70132936	169614544	175441808	161187792	4.24681	372702624	65677392	0.176219	0.0015779	2.50456	2.80192
N-Glycoloyl-neuraminate	C03410	324.094	0.583	5MM-	0	0	0	0	0	0	1.4354e+06	1.26483e+06	1.11016e+06	405969	355810	450540	868629	788642	724537	9.09286	1.26483e+06	405969	0.320967	0.000899158	1.6395	3.04616
UDP-N-acetyl-D-glucosamine	C00043	606.074	0.539	5MM-	0	0	0	0	0	0	12744445	8917464	9812373	3.57823e+06	4.27212e+06	3.54814e+06	5537268	5791928	5.38077e+06	3.7257	9812373	3.57823e+06	0.364665	0.0047644	1.45536	2.32199
CMP-N-acetylneuraminate	C00128	613.14	0.538	5MM-	0	0	0	0	0	0	889268	666250	602620	305213	385675	714674	506487	442958	506409	7.55345	666250	385675	0.578874	0.175204	0.788679	0.756455
Carnosine	C00386	227.114	0.565	5MM+	0	0	0	0	0	0	90711	110399	133634	189198	253186	160864	165584	178329	214956	13.7583	110399	189198	1.71377	0.0405673	-0.777171	1.39182
N-Acetylornithine	C00437	173.093	0.654	5MM-	1592.18	1618.23	3086.01	2586.66	2227.94	2414.9	881720	989530	1805531	2.8214e+06	3.58276e+06	3.30179e+06	2.27822e+06	2.4647e+06	2.21061e+06	5.67748	989530	3.30179e+06	3.33673	0.005396	-1.73844	2.26793
N-Succinyl-L-glutamate 5-semialdehyde	C05932	230.065	0.632	5MM-	1112.86	0	0	987.87	0	0	2.00152e+06	2.40234e+06	3.99054e+06	9978981	10554552	17041882	10612112	8863975	10058220	9.07489	2.40234e+06	10554552	4.39345	0.0142735	-2.13536	1.84547
Pantothenate	C00864	218.103	0.639	5MM-	2277.68	0	0	0	0	973.38	3.3019e+06	3.16884e+06	4416878	4.66347e+06	4.74552e+06	3466991	3.30761e+06	4.20479e+06	3.41843e+06	13.4247	3.3019e+06	4.66347e+06	1.41236	0.31111	-0.498106	0.507085
Pantetheine	C00831	277.123	1.739	5MM-	2706.45	8509.56	5352.7	3060.87	2921.71	3103.58	2.62689e+06	2.49959e+06	3.10763e+06	1.96e+06	1862005	2.09858e+06	2.39555e+06	2474836	2.36132e+06	2.41561	2.62689e+06	1.96e+06	0.746128	0.0174592	0.422505	1.75798
(R)-S-Lactoylglutathione	C03451	378.098	0.578	5MM-	0	0	0	0	0	0	3.70783e+06	2.44419e+06	5585350	4.87297e+06	5.14025e+06	7.03364e+06	4.7205e+06	4.06492e+06	3.7213e+06	12.1772	3.70783e+06	5.14025e+06	1.38632	0.194894	-0.471264	0.710201
L-Methionine S-oxide	C02989	164.037	0.638	5MM-	3756.17	4406.15	4546.42	5950.22	1973.51	2939.33	3.44263e+06	5.87903e+06	1051770	507754	533056	478523	1.34429e+06	1.27132e+06	1.22807e+06	4.58469	3.44263e+06	507754	0.14749	0.101597	2.76131	0.99312
Anthranilate	C00108	138.055	1.835	5MM+	24174.5	28935.2	18406.4	19422.2	13966.8	16952.8	95446	83239.4	152697	473801	583036	334686	217448	231892	263262	9.8607	95446	473801	4.96407	0.00922201	-2.31152	2.03517
Picolinic acid	C10164	122.025	0.636	5MM-	12256.3	11096.2	15493.3	15251.5	14508.9	17258.2	437095	541817	983231	1749447	2002785	1.68057e+06	1.2926e+06	1.41417e+06	1.39739e+06	4.81584	541817	1749447	3.22885	0.00396402	-1.69102	2.40186
g-Oxalo-crotonate	C03453	157.012	0.606	5MM-	1853.34	2261.07	2832.78	1405.91	1493.66	1942.69	200940	259496	777378	2.98554e+06	2774561	1462319	2039984	1.91428e+06	1.74786e+06	7.70959	259496	2774561	10.6921	0.0174256	-3.41847	1.75881
Tryptamine	C00398	159.092	1.699	5MM-	1814.34	1270.7	0	0	1515.8	2181.22	24911.8	37075.3	67572.6	124786	186724	235710	128209	112216	109381	8.70615	37075.3	186724	5.03634	0.0156801	-2.33238	1.80465
5-hydroxytryptophan	C00643	221.092	1.055	5MM+	1677.54	414.51	1686.07	1778.33	1208.16	2195.61	175730	178319	339220	243938	327481	343151	210923	215875	256319	10.9366	178319	327481	1.83649	0.301431	-0.87695	0.520813
3-Methyleneoxindole	C02796	144.046	1.867	5MM-	183584	160608	170619	169914	135226	172268	1159343	1.09171e+06	2.07579e+06	2963364	3310169	3432942	2.0561e+06	2.28361e+06	2.36074e+06	7.09144	1159343	3310169	2.85521	0.00666966	-1.5136	2.1759
Glycerol 3-phosphate	C00093	171.006	0.569	5MM-	1932.92	0	0	0	0	812.97	3119225	3.69806e+06	3.60055e+06	3.72753e+06	4.56314e+06	3.13274e+06	3.73187e+06	4.18e+06	3.72823e+06	6.69548	3.60055e+06	3.72753e+06	1.03527	0.499345	-0.0500022	0.301599
[truncated: 28 more rows]

## Sheet: Table S6
							WT	WT	WT	KO	KO	KO									Median		Fold Change	ptest
[truncated: 118 more rows]
